# Supplementary material for: A Fresh Look at Celery Collenchyma and Parenchyma Cell Walls Through a Combination of Biochemical, Histochemical, and Transcriptomic Analyses
Source: Int J Mol Sci. 2025 Jan 16;26(2):738. doi: 10.3390/ijms26020738 (PMC11765706; doi:10.3390/ijms26020738)
Supplement: Supplementary file 1 [file ijms-26-00738-s001.zip]

Archive with 7 entries (7 files):
- Figures S1-S6_merged.pdf
- Table S1.pdf
- Table S2.xlsx
- Table S3.pdf
- Table S4.xlsx
- Table S5.xlsx
- Table S6.xlsx
