# Supplementary material for: A Fresh Look at Celery Collenchyma and Parenchyma Cell Walls Through a Combination of Biochemical, Histochemical, and Transcriptomic Analyses
Source: Int J Mol Sci. 2025 Jan 16;26(2):738. doi: 10.3390/ijms26020738 (PMC11765706; doi:10.3390/ijms26020738)
Supplement: Supplementary file 1 [file ijms-26-00738-s001.zip › Table S2.xlsx]

## Sheet: Лист1
Table S2. RNA-Seq data and results of bioinformatics analysis (blastp+, clustering, analysis of differential expression) for samples of celery tissues at two developmental stages (young (1) and mature (2)). Col – collenchyma, Par – parenchyma, Vas – vascular bundles, and CF – collenchyma free samples. Gene distribution between clusters is provided.
Annotations:
mercator4v5.0, prot-scriber, swissprot – results of functional annotations of protein sequences by Mercator4 (https://www.plabipd.de/mercator_main.html )
Ath locusName, Ath Pfam, Ath Panther, Ath KOG, Ath ec, Ath KO, Ath GO, Ath Best_hit_rice_name, Ath rice_defline, pident, evalue, bitscore – is based on data from Araport11 gene annotation (https://phytozome-next.jgi.doe.gov/)
Results of blast+ 2.2.28 (https://bioweb.pasteur.fr/packages/pack@blast+@2.2.28):
pident – percentage of identical positions, length – alignment length (sequence overlap), evalue – expect value (1E-3 cutoff e-value), bitscore – bit score.
All table columns with Par, Col, CF, Vas – normalized expression values of genes in sample were estimated as Total Gene Reads (TGR), calculated as the sum of all reads mapped to the coding region of each gene. DESeq2 was used for internal normalization, calculating a geometric mean for each gene across all samples
Par1 vs. Par2, log2FC; Col1 vs. Col2, log2FC etc. – the value of the (base 2) log of the fold change (FC) sample1/sample2, pval – pvalue, padj – the adjusted P value
k_means_10 – 23,106 genes were clustered using Morpheus (https://software.broadinstitute.org/morpheus) with the following parameters: pearson correlation, 10 clusters, TGR≥16 at least in one analyzed sample.
31326																https://doi.org/10.1007/s00425-022-04042-7
GeneID	mercator4v5.0:	prot-scriber:	swissprot:	Ath locusName	Ath Pfam	Ath Panther	Ath KOG	Ath ec	Ath KO	Ath GO	Ath Best_hit_rice_name	Ath rice_defline	pident	evalue	bitscore	AGR_ID	pident	length	evalue	bitscore	Par1_1	Par1_2	Par1_3	Par1_4	Par2_1	Par2_2	Par2_3	Par2_4	Col1_1	Col1_2	Col1_3	Col2_2	Col2_3	Col2_4	CF1_1	CF1_2	CF1_3	CF1_4	CF2_2	CF2_3	CF2_4	Vas1_1	Vas1_2	Vas1_3	Vas1_4	Vas2_1	Vas2_2	Vas2_3	Vas2_4
Ag10G00001	not classified	ab hydrolase domain containing protein	Probable esterase D14L	AT4G37470	PF12697	PTHR10992,PTHR10992:SF776	KOG1454,KOG4178				LOC_Os03g32270.1	hydrolase, alpha/beta fold family domain containing protein, expressed	75.71	2e-161	454	Agr29587	100	843	0	1557	1024.36	1249.65	973.031	1144.14	2002.59	1012.31	1269.86	1530.34	1430.43	1402.29	716.752	1245.5	1885.68	1601.11	1241.67	1101.1	1617.6	1369.36	1744.72	1554.92	3000.61	745.735	613.331	881.05	673.163	848.021	946.512	801.322	899.226
Ag10G00003	peptidyl-prolyl cis-trans isomerase *(FKBP43/53)	peptidyl prolyl cis trans isomerase	Peptidyl-prolyl cis-trans isomerase FKBP43	AT3G12340	PF00254	PTHR10516,PTHR10516:SF292	KOG0552	5.2.1.8	K14826	GO:0006457	LOC_Os09g12270.1	peptidyl-prolyl cis-trans isomerase, FKBP-type, putative, expressed	49.47	8e-42	159	Agr27186	98.04	766	0	1317	80.2994	103.354	126.715	82.3194	43.7724	24.9583	50.7943	68.8747	234.391	123.232	128.084	83.3736	163.901	114.502	218.998	231.755	98.2798	358.88	67.5675	81.5611	40.6311	620.127	621.461	488.815	445.107	144.648	168.825	158.156	114.813
Ag10G00005	not classified	ring type domain containing protein		AT5G57820		PTHR31150					LOC_Os02g55090.1	expressed protein	41.18	4e-05	44.7	Agr29651	100	56	3e-21	104	372.199	355.868	284.818	328.236	308.231	225.623	346.09	350.978	162.147	252.129	326.032	414.316	335.996	361.789	346.057	291.529	366.042	359.883	328.582	335.014	285.434	273.964	412.802	292.698	282.068	425.997	353.281	392.377	373.77
Ag10G00006	methionyl aminopeptidase *(MAP1) & methionyl aminopeptidase *(MAP1) & EC_3.4 hydrolase acting on peptide bond (peptidase)	methionine aminopeptidase	Methionine aminopeptidase 1D, chloroplastic/mitochondrial	AT4G37040	PF00557	PTHR10804,PTHR10804:SF82		3.4.11.18	K01265		LOC_Os02g52420.1	peptidase, M24 family protein, putative, expressed	74.12	6e-169	479	Agr28727	100	501	0	926	2191.96	2414.73	1549.64	1498.42	1434.46	1065.22	1348.2	1370.89	1950.58	1834.31	1548.65	979.214	1114.52	941.035	1742.68	2087.89	2293.53	2108.17	1243.06	969.963	1451.55	1330.26	1196.85	1497.98	1325.32	841.663	918.374	863.832	833.858
Ag10G00010	glycosyl transferase *(SIA)	alpha sialyltransferase family gt	Sialyltransferase-like protein 5	AT1G08660	PF00777	PTHR13713,PTHR13713:SF31	KOG2692	2.4.99.2,2.4.99.4		GO:0008373,GO:0006486	LOC_Os11g36420.1	sialyltransferase family domain containing protein, expressed	85.96	2e-31	114	Agr38628	98.83	171	6e-83	305	22.7877	8.22137	8.13765	27.0925	10.0312	8.98498	12.9138	8.4914	9.63249	22.6633	5.17511	17.015	14.7511	22.1307	12.3961	14.6813	21.0599	18.0443	15.7349	14.032	7.11044	1.97808	10.8394	12.8117	7.00169	7.15294	14.8503	16.5687	13.4088
Ag10G00011	not classified	methyl cpg binding domain protein	Methyl-CpG-binding domain protein 4-like protein	AT3G07930		PTHR15074					LOC_Os09g01290.1	hhH-GPD superfamily base excision DNA repair protein, putative, expressed	64.29	1e-66	223	Agr42116	99.94	1647	0	3037	553.415	505.027	525.46	561.648	673.913	529.115	696.485	694.408	431.857	390.942	426.946	718.884	675.271	696.636	544.395	615.567	777.212	578.419	716.4	746.328	580.009	822.88	797.602	744.064	742.179	869.48	921.501	1089.02	1015.71
Ag10G00012	not classified	methyl cpg binding domain protein	Methyl-CpG-binding domain protein 4-like protein	AT3G07930		PTHR15074					LOC_Os09g01290.1	hhH-GPD superfamily base excision DNA repair protein, putative, expressed	63.64	1e-65	220	Agr42116	99.7	1647	0	3014	218.111	144.461	165.078	234.454	366.594	246.588	355.56	330.221	147.698	106.234	106.09	387.092	324.523	427.218	208.667	167.787	299.854	262.644	460.94	448.147	300.67	249.238	300.794	201.045	229.055	464.146	460.36	616.054	423.215
Ag10G00013	DMC1-recombinase recruitment protein *(BRCA2) & component *(BRCA2) of regulatory BRCC deubiquination complex	arath protein breast cancer susceptibility homolog b	Protein BREAST CANCER SUSCEPTIBILITY 2 homolog B	AT5G01630	PF09169,PF00634,PF09103	PTHR11289,PTHR11289:SF0			K08775	GO:0000724,GO:0006281	LOC_Os01g07110.1	BRCA2 repeat family protein, expressed	44.76	0	831	Agr26152	100	30	2e-06	56.5	1512.67	1207.37	1198.56	1245.21	735.924	525.122	1017.61	1040.67	1258.65	1252.15	1437.39	1547.52	1694.73	1625.16	1440.01	1262.59	1391.96	1595.91	1136.61	1360.23	607.435	792.22	919.545	1098.85	1053.25	1037.97	949.638	955.712	1128.01
Ag10G00014	not classified	ef hand domain containing protein		AT2G41090	PF13499	PTHR23050	KOG0027		K02183		LOC_Os05g41210.1	OsCam2 - Calmodulin, expressed	39.29	2e-05	44.7						206.174	205.534	287.143	239.664	152.292	52.9115	241.919	260.403	144.487	25.4962	130.671	177.807	241.753	137.595	258.252	282.091	347.991	365.897	247.13	283.271	529.22	1532.02	1257.37	1232.88	1103.27	520.575	594.012	658.982	681.333
Ag10G00015	not classified	atp dependent rna helicase eif4a isoform x1		AT4G37020				3.6.4.13			LOC_Os10g25000.1	expressed protein	61.93	9e-61	192	Agr13150	100	514	0	950	364.603	497.98	274.355	346.992	470.553	514.14	432.182	445.327	396.538	361.196	388.133	598.928	541.692	620.621	514.438	431.002	569.621	471.156	460.94	496.382	431.706	573.642	382.993	528.236	480.116	553.161	670.609	533.211	534.675
Ag10G00016	not classified	pentatricopeptide repeat containing protein	Pentatricopeptide repeat-containing protein At4g13650	AT4G13650	PF14432,PF01535,PF13041	PTHR24015,PTHR24015:SF447					LOC_Os12g36620.1	pentatricopeptide, putative, expressed	31.43	1e-131	427	Agr13151	100	2513	0	4641	40.1497	79.8647	61.6137	43.7647	68.3944	61.8965	93.8404	143.41	61.0058	28.3291	80.2141	104.642	63.9213	68.3165	63.0134	73.4067	50.1427	76.1869	61.0884	37.711	45.71	66.2656	75.876	83.7688	68.0164	130.342	99.2626	90.3747	136.602
Ag10G00017	centrin component *(CEN1/2) of TREX-2 mRNP trafficking complex & multifunctional centrin *(CEN1/2) & calcium sensor *(CML)	caltractin	Caltractin	AT3G50360	PF13499	PTHR23050	KOG0028		K13448		LOC_Os10g25010.1	OsCML8 - Calmodulin-related calcium sensor protein, expressed	78.26	4e-86	254	Agr13152	100	543	0	1003	776.951	1081.7	702.163	861.749	2094.69	1318.79	2150.58	2210.6	956.828	800.297	686.995	1626.64	2028.27	2011.01	841.901	824.252	1078.07	800.964	1803.96	1729.45	1038.12	738.812	667.528	666.208	786.19	1701.61	2028.24	1630.51	2070.82
Ag10G00018	not classified	family protein domain containing		AT3G56870		PTHR34461,PTHR34461:SF1					LOC_Os03g39740.1	expressed protein	31.28	8e-15	79	Agr11205	100	2082	0	3845	0	12.9193	19.7629	7.29412	30.0935	0	19.8012	24.5307	9.63249	11.3316	19.4066	25.5225	49.1702	24.0551	14.4621	34.606	6.01713	0	14.8093	24.556	23.3629	18.7917	82.199	33.5075	43.0104	56.4288	40.6429	50.4592	64.5297
Ag10G00019	not classified	ranbp type domain containing protein		AT2G17975	PF00641	PTHR23111,PTHR23111:SF37	KOG4198			GO:0008270	LOC_Os04g02000.1	zinc finger family protein, putative, expressed	52	2e-110	327	Agr24332	100	613	0	1133	937.55	1119.28	883.517	815.9	929.252	884.521	841.981	882.163	952.011	966.023	1076.42	757.168	835.074	692.787	894.584	1015.11	857.441	812.994	653.461	747.205	676.508	930.685	1097.49	949.051	1059.26	756.622	920.719	703.416	812.907
Ag10G00020	not classified															Agr42116	100	28	6e-06	52.8	57.5118	57.5496	44.1758	46.8908	138.613	92.8447	86.953	127.371	88.2978	28.3291	28.4631	89.3288	65.5603	111.616	70.2445	70.2607	78.2227	27.0664	85.1535	104.363	77.1991	59.3423	66.8432	59.1309	52.0126	121.6	141.469	125.771	124.869
Ag10G00021	not classified	methyl cpg binding domain protein	Methyl-CpG-binding domain protein 4-like protein	AT3G07930		PTHR15074			K10801		LOC_Os09g01290.1	hhH-GPD superfamily base excision DNA repair protein, putative, expressed	59.8	2e-39	139	Agr42116	94.61	371	3e-163	573	8.68102	19.9662	18.6003	6.25211	45.5963	54.9082	64.5691	54.7224	25.6866	31.162	23.288	47.642	46.7117	62.5432	28.9242	41.9467	35.0999	23.0565	39.8	41.219	38.5996	24.726	45.1643	37.4496	55.0133	65.1712	85.9755	87.3622	98.8897
Ag10G00024	HD-ZIP I/II-type transcription factor	homeobox leucine zipper protein	Homeobox-leucine zipper protein ATHB-21	AT2G18550	PF00046	PTHR24326,PTHR24326:SF281	KOG0483		K09338	GO:0003677	LOC_Os07g39320.1	homeobox domain containing protein, expressed	46.91	5e-50	166	Agr12874	100	666	0	1230	52.0861	101.005	27.9005	75.0253	145.908	102.828	129.138	177.376	44.9516	38.2443	36.2257	87.6273	113.091	101.031	73.3435	40.898	87.2484	61.15	57.3861	85.0691	69.0729	36.5944	9.93615	29.5654	45.0109	48.481	33.6086	42.928	60.3395
Ag10G00025	component *(TAH18) of cytosolic CIA system assembly phase	nadph dependent diflavin oxidoreductase	NADPH-dependent diflavin oxidoreductase 1	AT3G02280	PF00175,PF00258,PF00667	PTHR19384,PTHR19384:SF10		1.5.1.30		GO:0055114,GO:0016491,GO:0010181	LOC_Os01g53250.1	NADPH reductase, putative, expressed	62.84	0	830	Agr30057	100	765	0	1413	816.016	707.038	690.538	701.278	769.665	922.458	742.114	787.814	846.054	873.953	972.92	838.84	794.099	906.396	763.392	870.393	797.27	730.792	747.87	718.264	846.143	789.253	812.054	784.47	760.184	769.338	718.286	863.832	863.19
Ag10G00028	not classified	ap complex subunit gamma	AP-1 complex subunit gamma-2	AT1G60070	PF02883,PF01602	PTHR22780,PTHR22780:SF27			K12391	GO:0030131,GO:0016192,GO:0006886,GO:0030117	LOC_Os06g07090.1	AP-1 complex subunit gamma-1, putative, expressed	70.8	1e-53	183	Agr19957	96.99	332	1e-158	558	110.683	98.6564	91.8392	79.1934	116.726	178.701	132.582	142.467	91.5087	87.8202	73.7453	180.359	132.76	148.179	112.598	124.791	103.294	100.246	126.805	108.748	156.43	97.9148	94.845	85.7398	78.0188	106.499	174.296	131.796	173.476
Ag10G00029	not classified																				0	11.7448	16.2753	52.1009	321.91	147.753	241.058	252.855	70.6383	59.4911	40.1071	208.434	264.7	203.987	15.4951	36.7033	35.0999	15.0369	138.837	99.1011	250.897	16.8137	12.646	10.8407	8.00193	47.6863	75.8147	73.0529	113.975
Ag10G00032	not classified	protein n lysie methyltrasferase mettl21a		AT3G50850	PF10294	PTHR14614,PTHR14614:SF29	KOG2793				LOC_Os07g38220.1	expressed protein	51.48	6e-68	215	Agr03381	100	786	0	1452	329.879	522.644	199.954	166.723	54.7155	137.77	50.7943	47.1745	643.772	539.67	752.978	51.045	36.0581	36.5637	248.955	249.583	109.311	232.57	41.6512	54.374	47.7416	101.871	92.1352	123.189	217.052	26.2274	24.2294	45.1874	25.1415
Ag10G00033	component *(eS7) of small ribosomal-subunit (SSU) proteome	40s ribosomal protein s7 1	40S ribosomal protein S7	AT3G02560	PF01251	PTHR11278,PTHR11278:SF1	KOG3320		K02993	GO:0006412,GO:0005840,GO:0005622,GO:0003735	LOC_Os03g18580.1	40S ribosomal protein S7, putative, expressed	76.96	4e-108	312	Agr05648	92.5	573	0	821	2909.23	3016.07	3958.39	3330.29	2612.67	2587.67	2047.27	2326.64	3342.47	2951.89	3599.29	1465.84	1401.35	1682.89	2575.29	2972.97	3069.74	3030.43	2062.2	1534.75	2773.07	4373.53	4240.02	4528.44	4115.99	2350.93	2376.83	2462.71	2106.02
Ag10G00034	not classified	duf 223 domain containing protein														Agr36849	85	140	7e-33	141	44.4902	95.133	23.2504	45.8488	16.4147	14.975	14.6357	4.71745	4.81625	69.4063	37.5195	43.3883	30.3216	23.0929	15.4951	17.8273	40.1142	8.01967	17.5861	20.171	3.04733	10.8794	18.969	18.7248	20.0048	0	0	0	0
Ag10G00035	cytosolic pyrophosphatase	inorganic pyrophosphatase	Soluble inorganic pyrophosphatase 4	AT3G53620	PF00719	PTHR10286,PTHR10286:SF13	KOG1626	3.6.1.1	K01507	GO:0006796,GO:0005737,GO:0004427,GO:0000287	LOC_Os01g74350.1	soluble inorganic pyrophosphatase, putative, expressed	85.71	3e-127	362	Agr24430	82.62	587	4e-145	514	3310.72	4457.16	2194.84	2581.08	2420.25	2365.05	2119.59	2249.28	2966.81	3968.91	3198.22	2946.15	2630.61	2840.43	3113.48	2612.23	3885.06	3394.33	2526.84	2402.98	1900.52	2727.77	2540.94	3134.92	3037.73	2075.15	2070.45	1799.21	1924.16
Ag10G00036	not classified																				0	4.69793	4.65009	9.37816	31.9174	4.99165	22.3839	25.4742	0	1.41646	5.17511	8.50751	34.4191	7.69763	17.5611	2.09733	3.00856	4.00983	24.0651	19.294	16.2524	3.95615	7.22629	5.91309	0	11.1268	10.1607	7.53123	11.7327
Ag10G00037	not classified	ab hydrolase domain containing protein	Pheophytinase, chloroplastic	AT4G36530	PF12697	PTHR10992,PTHR10992:SF701	KOG1454				LOC_Os02g47620.2	hydrolase, alpha/beta fold family domain containing protein, expressed	72.04	1e-180	513	Agr16253	100	109	6e-51	202	3960.72	5049.1	4831.44	4641.15	3934.96	3641.91	3497.06	3730.56	2401.7	3083.62	2346.91	4303.95	5727.51	4828.34	4153.72	3537.15	5976.01	3957.71	5037.02	5062.93	4664.45	2608.09	2461.45	2684.54	2897.7	2228.54	2706.66	2155.44	2315.53
Ag10G00039	not classified	udp n acetylmuramate dehydrogease		AT5G38380		PTHR11562,PTHR11562:SF58				GO:0055085,GO:0016021,GO:0008324,GO:0006812	LOC_Os07g18250.1	expressed protein	66.94	2e-176	499						604.416	732.876	681.238	667.933	900.07	957.399	811.848	899.145	812.34	950.442	1038.9	730.795	835.074	631.206	632.2	705.753	634.807	583.431	911.698	847.183	1465.77	602.324	698.24	748.991	647.156	677.145	718.286	739.566	734.131
Ag10G00042	not classified	heparanase protein	Heparanase-like protein 1	AT5G07830	PF03662	PTHR14363,PTHR14363:SF17		3.2.1.31,3.2.1.167		GO:0016798,GO:0016020	LOC_Os12g38920.1	heparanase-like protein precursor, putative, expressed	63.45	0	726	Agr21142	84.6	1643	0	1609	4915.63	3750.12	5113.93	3414.69	1063.3	1129.11	998.668	1144.45	7535.82	7429.31	5089.72	2137.94	1864.37	2157.26	3286	5186.7	2931.34	4009.83	1293.96	1649.64	1749.17	2887.99	3250.02	3073.82	2766.67	1223.15	894.145	1482.15	1288.08
Ag10G00043	group-II formin actin filament elongation factor	formin protein	Formin-like protein 20	AT5G07740	PF10409,PF02181	PTHR23213,PTHR23213:SF210	KOG2283		K18080	GO:0045010,GO:0005884	LOC_Os04g17130.1	retrotransposon protein, putative, unclassified, expressed	65.73	4e-172	563	Agr07997	94.15	376	4e-162	573	467.69	328.855	389.445	384.505	93.0164	262.561	250.528	116.049	483.23	596.328	533.036	420.271	326.162	463.782	497.909	368.082	379.079	394.969	173.084	296.426	147.288	424.298	405.575	394.206	410.099	267.043	216.502	243.259	200.294
Ag10G00044	not classified	transcriptase domain containing protein		AT5G61340		PTHR33133,PTHR33133:SF3					LOC_Os12g38810.1	expressed protein	50.44	9e-22	90.5	Agr07999	100	459	0	848	16.2769	12.9193	51.151	67.7312	9.11925	0	6.88737	1.88698	16.0542	45.3266	7.76266	0	11.473	7.69763	35.1222	135.278	6.01713	27.0664	0	4.385	3.04733	7.91231	21.6789	9.85515	10.0024	1.58954	7.81595	5.27186	5.86634
Ag10G00045	not classified	pentatricopeptide repeat containing protein	Pentatricopeptide repeat-containing protein At5g66520	AT5G66520	PF14432,PF01535,PF13041	PTHR24015,PTHR24015:SF545					LOC_Os08g15090.1	diacylglycerol kinase catalytic domain family protein, expressed	39.9	2e-94	300	Agr26675	100	1206	0	2228	10.8513	9.39585	10.4627	4.16807	23.7101	46.9215	37.0196	38.6831	20.8704	0	0	33.1793	27.0436	29.8283	10.3301	19.9247	25.0714	17.0418	24.9907	33.326	19.2998	6.92327	18.969	7.88412	24.0058	20.664	30.4822	39.1624	52.7971
Ag10G00047	not classified	protein domain containing		AT3G26750	PF09814	PTHR31531					LOC_Os02g03820.1	expressed protein	41.85	3e-77	258	Agr05635	100	394	0	728	0	0	40.6883	4.16807	0	0	0	0	0	8.49873	62.1013	0	0	0	0	0	0	0	0	0	0	0	0	55.1888	2.00048	34.9699	67.9988	0	0
Ag10G00048	gravity signalling transcription factor *(SCR) & GRAS-type transcription factor	protein scarecrow	Protein SCARECROW	AT3G54220	PF03514	PTHR31636,PTHR31636:SF12					LOC_Os12g02870.1	GRAS family transcription factor domain containing protein, expressed	80.74	0	656	Agr19738	100	2145	0	3962	146.492	236.071	134.853	146.925	503.383	162.728	713.703	641.573	61.0058	31.162	69.8639	153.986	185.208	93.3338	414.236	465.608	337.962	325.799	199.926	313.089	218.392	262.095	242.984	260.176	288.07	146.238	96.9178	288.446	235.492
Ag10G00049	not classified	pentatricopeptide repeat containing protein	Pentatricopeptide repeat-containing protein At5g44230	AT5G44230	PF14432,PF01535,PF13041	PTHR24015,PTHR24015:SF264					LOC_Os06g47920.1	pentatricopeptide repeat domain containing protein, putative, expressed	60.06	0	792	Agr19739	100	2022	0	3735	125.875	135.065	126.715	176.101	152.292	138.768	164.436	121.71	110.774	80.738	81.5079	135.269	142.594	112.578	170.446	137.375	140.4	98.241	153.647	180.662	152.367	136.487	131.88	142.9	91.022	172.465	122.71	199.577	162.581
Ag10G00050	GeBP-type transcription factor	storekeeper protein		AT1G61730	PF04504	PTHR31662,PTHR31662:SF1					LOC_Os08g36450.1	transcription regulator, putative, expressed	36.36	1e-11	66.6						8.68102	2.34896	4.65009	0	171.442	127.786	167.019	150.958	6.42166	16.9975	12.9378	13.612	19.6681	3.84882	0	2.09733	4.01142	0	109.219	59.6361	95.4831	5.93423	2.70986	0	5.00121	21.4588	51.5853	61.0029	40.2263
Ag10G00051	E2 ubiquitin-conjugating enzyme *(UBC15)	ubiquitin conjugating enzyme e2 16	Probable ubiquitin-conjugating enzyme E2 16	AT1G45050	PF00179	PTHR24067,PTHR24067:SF125	KOG0427	6.3.2.19	K10688		LOC_Os03g47770.1	ubiquitin-conjugating enzyme E2 W, putative, expressed	85.8	3e-96	279	Agr17764	100	489	0	904	498.074	495.631	517.322	489.748	843.531	899.496	701.65	797.249	356.402	483.011	310.506	587.869	733.455	653.336	441.094	414.223	512.459	452.109	733.061	681.43	704.95	625.072	578.103	610.034	599.145	856.763	826.928	887.178	807.041
Ag10G00052	not classified	methyltransferase	Probable methyltransferase PMT27	AT3G51070	PF03141	PTHR10108,PTHR10108:SF797	KOG2985			GO:0008168	LOC_Os06g49860.1	methyltransferase, putative, expressed	57.09	0	984	Agr05440	100	863	0	1594	6.51077	7.04689	2.32504	6.25211	0	0	0	0	6.42166	2.83291	0	1.7015	1.63901	0	12.3961	16.7787	6.01713	18.0443	0	1.754	0	13.8465	41.5512	13.7972	0	1.58954	0	3.76561	8.38049
Ag10G00053	not classified	transmembrane and coiled coil domain containing protein		AT4G36210	PF05277	PTHR17920,PTHR17920:SF7					LOC_Os03g02170.2	transmembrane and coiled-coil domain-containing protein 4, putative, expressed	66.22	0	827	Agr24746	100	432	0	798	1255.49	921.968	1601.95	1743.3	1301.32	1356.73	1621.11	1662.43	1310.02	1220.98	1389.52	902.646	1053.06	1184.47	1008.22	1082.22	919.618	1035.54	1693.81	1553.17	1417.01	984.093	1116.46	1120.53	937.226	1374.16	1455.33	1208.01	1420.49
Ag10G00054	not classified	gtp binding nuclear protein ran		AT5G55190	PF00025	PTHR24071	KOG0096	4.2.1.17	K07936	GO:0005525	LOC_Os05g49890.1	ras-related protein, putative, expressed	79.41	2e-13	62.4						104.172	110.401	45.3383	89.6135	75.6898	87.8531	136.025	90.575	97.9303	101.985	129.378	278.195	168.818	197.252	82.6406	110.11	106.303	143.352	104.591	125.411	74.1518	157.257	139.106	103.479	141.034	129.548	178.985	100.165	149.173
Ag10G00055	not classified	1 deoxy d xylulose phosphate synthase	Probable 1-deoxy-D-xylulose-5-phosphate synthase 2, chloroplastic	AT4G15560	PF02780,PF02779,PF13292	PTHR11624,PTHR11624:SF83		2.2.1.7	K01662	GO:0008152,GO:0003824,GO:0016114,GO:0008661	LOC_Os05g33840.1	transketolase, putative, expressed	56.92	3e-15	74.3	Agr33289	95.57	158	2e-66	252	77.0441	88.0861	59.2886	101.076	61.099	114.808	98.145	80.1966	59.4004	89.2367	104.796	199.076	194.222	173.197	110.532	106.964	89.2541	113.278	143.465	149.967	99.5462	38.5725	94.845	55.1888	77.0186	120.805	121.929	73.0529	105.594
Ag10G00056	delta-1-pyrroline-5-carboxylate dehydrogenase	malonate semialdehyde dehydrogenase	Delta-1-pyrroline-5-carboxylate dehydrogenase 12A1, mitochondrial	AT5G62530	PF00171	PTHR11699,PTHR11699:SF148	KOG2451	1.2.1.88,1.5.1.12	K00294	GO:0055114,GO:0016491,GO:0008152	LOC_Os12g40440.1	expressed protein	82.54	0	932	Agr00991	100	219	6e-112	405	2874.5	2858.69	2466.87	2025.68	887.303	1127.12	1188.07	1209.55	2587.93	2946.23	4171.14	1429.26	1019.46	1575.13	2689.95	3024.35	2588.37	3213.88	1138.47	1284.81	1114.31	3297.45	3483.07	3571.51	3054.74	1905.07	1701.53	2082.38	1897.34
Ag10G00057	not classified																				56.4266	56.3751	19.7629	26.0504	5.47155	0	6.88737	5.66094	46.557	21.2468	43.9884	41.6868	17.2096	10.5842	68.1785	194.003	95.2712	60.1475	9.25582	5.262	0	270.008	270.986	313.394	355.086	19.0745	32.827	14.3093	29.3317
Ag10G00058	not classified	rab family interacting protein		AT5G62550		PTHR34468,PTHR34468:SF1					LOC_Os06g38960.2	expressed protein	49.74	2e-35	134	Agr36940	100	787	0	1454	214.855	245.467	161.591	229.244	42.8605	2.99499	37.0196	65.1008	207.099	126.065	218.648	168.449	230.28	52.9212	620.837	821.106	664.893	718.763	46.2791	68.4061	40.6311	1346.08	1503.07	2030.16	1527.37	104.91	111.768	153.637	87.9951
Ag10G00060	not classified	j domain containing protein		AT1G18700							LOC_Os07g43870.1	heat shock protein DnaJ, putative, expressed	50.79	0	705	Agr25267	100	387	0	715	2811.57	2542.75	2664.5	2764.47	1777.34	2035.6	2107.53	2193.61	2469.13	2885.32	3088.24	2366.79	2065.97	2231.35	2533.97	2739.12	2682.64	2953.24	2121.43	2053.94	2036.63	2817.77	3288.86	2810.69	2692.65	2230.92	2157.2	2232.26	2377.54
Ag10G00061	not classified	scaper n domain containing protein														Agr31186	100	4427	0	8176	1539.8	1057.03	1365.96	1342.12	403.071	458.234	712.842	559.489	968.065	1195.49	1261.43	1062.59	859.659	1042.07	1147.67	1039.23	1077.07	1208.97	770.084	821.75	357.554	759.582	753.341	951.022	693.167	853.584	695.62	847.263	669.601
Ag10G00062	diacylglycerol kinase	diacylglycerol kinase	Diacylglycerol kinase 1	AT5G07920	PF00130,PF00781,PF00609	PTHR11255,PTHR11255:SF54		2.7.1.107	K00901	GO:0035556,GO:0016301,GO:0007205,GO:0004143	LOC_Os03g31180.1	diacylglycerol kinase 1, putative, expressed	76.26	0	1151	Agr02102	100	2172	0	4012	2448.05	2798.79	2938.85	1896.47	3031.24	3024.94	3251.7	3782.45	5458.41	5403.78	6721.17	4366.05	4318.78	5008.27	2263.32	2266.17	1796.11	2375.83	3973.52	3997.37	4227.67	2246.11	2177.82	3149.71	2703.65	4136.78	4043.97	3710.63	4234.66
Ag10G00063	EC_2.1 transferase transferring one-carbon group & serine hydroxymethyltransferase *(SHM)	serine hydroxymethyltransferase cytosolic	Serine hydroxymethyltransferase 3, chloroplastic	AT4G32520	PF00464	PTHR11680		2.1.2.1	K00600	GO:0016740	LOC_Os03g52840.1	serine hydroxymethyltransferase, mitochondrial precursor, putative, expressed	71.49	1e-118	352	Agr15238	100	538	0	994	109.598	144.461	63.9387	85.4455	139.525	183.693	196.29	138.693	93.1141	177.057	121.615	190.568	208.973	254.984	159.083	118.499	130.371	198.487	186.042	181.539	132.051	173.082	156.268	159.653	142.034	223.331	311.856	194.306	288.289
Ag10G00068	component *(LHCa4) of LHC-I complex	chlorophyll a b inding protein 1 2 chloroplstic	Chlorophyll a-b binding protein 4, chloroplastic	AT3G47470	PF00504	PTHR21649,PTHR21649:SF17			K08910	GO:0016020,GO:0009765	LOC_Os08g33820.1	chlorophyll A-B binding protein, putative, expressed	85.26	2e-158	445	Agr40479	99.2	747	0	1347	24621.5	49114.5	34137.5	26681.9	15272	15472.1	10534.2	11257.7	19518.6	14187.2	19323.8	11651	11359.1	9681.69	24627.9	33690.5	47721.8	27040.3	14092.9	11455.4	21965.2	3615.92	2943.81	6087.53	15683.8	1531.52	1066.88	1696.79	1222.71
Ag10G00069	not classified	serine threonine protein phosphatase 2a kda regulatory subunit a isoform	Serine/threonine-protein phosphatase 2A 65 kDa regulatory subunit A alpha isoform	AT1G25490	PF13646	PTHR10648,PTHR10648:SF11			K03456		LOC_Os09g07510.1	HEAT repeat family protein, putative, expressed	68.75	4e-33	121	Agr01353	95.85	217	1e-96	351	130.215	85.7372	76.7264	115.664	94.8402	138.768	144.635	138.693	117.195	111.9	99.6208	119.956	143.413	146.255	170.446	128.986	112.32	156.384	208.256	138.566	115.799	76.156	111.104	54.2033	114.028	134.316	150.848	203.343	229.625
Ag10G00070	not classified	e3 ubiquitin protein ligase xbat	E3 ubiquitin-protein ligase XBAT32	AT5G57740	PF12796	PTHR24128,PTHR24128:SF22	KOG4412		K19044		LOC_Os02g54860.2	ankyrin repeat-rich protein, putative, expressed	86.17	5e-49	164						221.366	264.258	173.216	233.412	195.152	214.641	314.236	260.403	211.915	301.705	297.569	295.21	334.357	277.115	237.592	235.95	210.599	295.725	261.014	233.282	185.887	270.997	231.241	340.003	343.083	337.778	390.016	264.346	428.243
Ag10G00072	regulatory factor *(RIQ) of thylakoid grana stacking	duf 1118 domain containing protein		AT1G74730	PF06549	PTHR31425,PTHR31425:SF3					LOC_Os01g40310.1	expressed protein	70.35	2e-63	198	Agr21426	100	594	0	1098	10064.6	15032.2	9743.09	8443.47	8326.79	6600.96	5670.89	6645.94	9372.41	7138.94	7840.29	3870.92	4368.77	3529.36	9270.21	11835.3	14012.9	9398.05	6918.72	6003.07	7380.64	3659.44	2928.45	4674.3	5679.37	1770.75	1634.32	2190.08	1867.17
Ag10G00074	regulatory protein *(ARO) of RenGAP activity	armadillo repeat only		AT5G66200	PF00514	PTHR23315,PTHR23315:SF123		6.3.2.19		GO:0005515	LOC_Os09g36550.1	armadillo/beta-catenin repeat family protein, putative, expressed	69.02	0	889	Agr29665	100	1941	0	3585	21.7026	2.34896	82.539	57.311	38.3009	23.9599	33.5759	50.0049	3.21083	8.49873	2.58755	6.80601	4.91702	11.5464	2.06601	0	9.02569	0	11.107	10.524	22.3471	11.8685	1.80657	3.94206	2.00048	23.8431	30.4822	11.2968	20.1132
Ag10G00075	not classified	proteasome subunit alpha type	Proteasome subunit alpha type-3	AT2G27020	PF10584,PF00227	PTHR11599,PTHR11599:SF65	KOG0184	3.4.25.1	K02727	GO:0019773,GO:0006511,GO:0004175,GO:0051603,GO:0005839,GO:0004298	LOC_Os01g59600.2	peptidase, T1 family, putative, expressed	61.05	4e-35	124	Agr04036	95.51	178	2e-76	285	49.9159	37.5834	25.5755	21.8824	40.1247	35.9399	54.238	37.7396	54.5841	38.2443	25.8755	102.09	86.0478	56.77	32.0232	60.8227	25.0714	41.1008	46.2791	53.497	60.9467	37.5835	16.2591	33.5075	52.0126	85.0405	88.3202	103.931	68.72
Ag10G00076	not classified	associated protein tortifolia	TORTIFOLIA1-like protein 3	AT5G62580	PF02985	PTHR31355,PTHR31355:SF8				GO:0005515	LOC_Os02g50640.1	HEAT repeat family protein, putative, expressed	33.33	3e-36	139	Agr04447	100	999	0	1845	132.386	72.8179	110.44	101.076	217.95	103.826	173.906	183.037	123.617	118.982	104.796	270.539	203.237	182.819	100.202	211.831	106.303	144.354	168.456	234.159	307.781	60.3314	86.7155	72.9281	87.021	277.375	172.733	222.171	203.646
Ag10G00081	pectate lyase & EC_4.2 carbon-oxygen lyase	pectate lyase	Probable pectate lyase P59	AT1G14420	PF04431,PF00544	PTHR31683,PTHR31683:SF7		4.2.2.2	K01728	GO:0030570	LOC_Os02g12300.1	pectate lyase precursor, putative, expressed	55.46	2e-176	506	Agr27416	100	1326	0	2449	10.8513	15.2683	2.32504	0	0	0	0	0	27.2921	25.4962	65.9826	2.55225	0	3.84882	15.4951	15.73	0	0	0	0	0	5.93423	0	9.85515	2.00048	0	9.37914	0	0
Ag10G00082	not classified	j domain containing protein		AT4G37480	PF00226	PTHR24078,PTHR24078:SF250	KOG0715				LOC_Os03g55360.1	heat shock protein DnaJ, putative, expressed	45.83	2e-53	182	Agr27417	100	625	0	1155	45.5754	24.6641	19.7629	26.0504	82.9852	63.8932	91.2576	53.7789	8.02708	8.49873	28.4631	51.8958	72.1163	55.8078	67.1455	59.774	28.0799	78.1918	56.4605	71.9141	30.4733	36.5944	22.5822	24.6379	39.0094	136.701	98.481	53.4717	85.4809
Ag10G00083	not classified	j domain containing protein		AT4G37480	PF00226	PTHR24078,PTHR24078:SF250	KOG0715				LOC_Os03g55360.1	heat shock protein DnaJ, putative, expressed	61.84	1e-61	202						4.34051	3.52344	17.4378	17.7143	57.4513	41.9299	71.4564	57.5529	14.4487	0	3.88133	34.8808	38.5167	26.9417	14.4621	17.8273	9.02569	24.059	37.9489	37.711	26.4102	3.95615	7.22629	7.88412	18.0043	73.9137	87.5387	57.2373	66.2058
Ag10G00084	not classified																				43.4051	58.7241	38.3632	71.8992	49.244	76.8715	65.43	58.4963	49.7679	31.162	34.932	95.2841	18.8486	55.8078	42.3533	33.5573	107.305	57.1401	40.7256	67.5291	20.3156	82.0902	65.9399	26.6089	38.0092	118.421	85.9755	144.6	113.137
Ag10G00085	endoribonuclease *(RNase Z)	lactamase b domain containing protein	tRNase Z TRZ1	AT1G74700	PF12706	PTHR12553,PTHR12553:SF43		3.1.26.11	K00784		LOC_Os02g12290.1	nuclear ribonuclease Z, putative, expressed	75.45	9e-161	453	Agr29582	100	825	0	1524	181.216	172.649	155.778	197.983	317.35	283.526	300.461	347.204	268.104	185.556	156.547	236.509	263.061	211.685	177.677	199.247	272.776	201.494	298.963	279.763	278.323	263.084	227.628	275.944	172.042	232.073	332.178	275.643	246.386
Ag10G00086	not classified	domain containing protein		AT1G18850		PTHR37181					LOC_Os01g02170.1	expressed protein	49.37	7e-122	363	Agr29581	100	1175	0	2170	394.986	319.459	585.911	447.026	356.563	384.357	355.56	401.926	460.754	178.473	349.32	195.673	270.436	285.775	392.543	436.245	499.422	539.323	293.409	267.485	458.116	405.506	530.229	597.222	454.11	440.303	376.729	383.339	401.425
Ag10G00089	not classified	hnhc domain containing protein		AT3G47490	PF01844	PTHR33427,PTHR33427:SF3				GO:0004519,GO:0003676	LOC_Os03g07370.1	HNH endonuclease domain-containing protein, putative, expressed	59.79	4e-77	234						306.006	338.251	335.969	306.353	608.254	403.326	467.48	596.285	394.932	410.772	388.133	493.435	544.97	444.538	327.463	314.6	381.085	304.747	442.428	480.596	541.41	497.486	479.645	345.916	340.082	484.016	521.324	536.976	515.4
Ag10G00092	E3 ubiquitin ligase	ring ch type domain containing protein		AT3G47550	PF12906,PF12428	PTHR23012,PTHR23012:SF57	KOG1609	6.3.2.19		GO:0008270	LOC_Os08g33860.1	zinc finger, C3HC4 type, putative, expressed	59.66	3e-95	287	Agr32916	96.13	465	0	743	1650.48	1570.28	1762.38	1734.96	1348.74	1587.35	1187.21	1224.65	1961.82	2062.36	2238.23	1194.45	1216.14	1201.79	1347.04	1595.02	1171.33	1287.16	1345.8	1297.96	1816.21	1687.3	1422.68	1623.14	1435.35	980.748	1070	1154.54	1032.48
Ag10G00093	not classified	exostosin domain containing protein	Probable arabinosyltransferase ARAD1	AT1G74680	PF03016	PTHR11062,PTHR11062:SF99	KOG1021	2.4.2.41			LOC_Os08g34020.1	exostosin family domain containing protein, expressed	58.53	0	583	Agr32918	100	1434	0	2649	2157.23	2013.06	1575.22	898.219	559.922	533.109	619.002	555.715	1929.71	2372.56	2094.62	821.825	662.978	475.329	770.623	744.553	785.235	792.945	532.21	513.045	490.621	706.174	689.207	843.601	1395.34	399.77	394.706	411.958	330.191
Ag10G00094	not classified	pentatricopeptide repeat containing protein	Pentatricopeptide repeat-containing protein At5g66520	AT5G66520	PF14432,PF01535,PF13041	PTHR24015,PTHR24015:SF545					LOC_Os08g15090.1	diacylglycerol kinase catalytic domain family protein, expressed	43.23	7e-156	463	Agr27760	100	1374	0	2538	58.5969	88.0861	53.476	55.2269	60.1871	90.8481	95.5622	80.1966	6.42166	24.0797	20.7004	38.2838	41.7947	51.959	27.8912	71.3093	87.2484	84.2065	88.8559	90.3311	57.8993	43.5177	56.0037	38.4351	55.0133	112.063	114.894	135.562	138.278
Ag10G00095	not classified	duf 4228 domain protein		AT1G60010	PF14009	PTHR33413,PTHR33413:SF4					LOC_Os06g12960.1	expressed protein	44.68	2e-41	141	Agr27761	100	567	0	1048	175.791	130.367	138.34	143.798	89.3687	265.556	105.032	135.862	56.1895	49.5759	21.9942	110.598	61.4627	100.069	129.126	222.317	196.56	194.477	352.647	370.094	277.307	181.983	113.814	200.06	203.049	187.566	142.25	305.768	284.936
Ag10G00096	solute transporter *(NAT)	nucleobase ascorbate transporter protein	Nucleobase-ascorbate transporter 6	AT5G62890	PF00860	PTHR11119,PTHR11119:SF48				GO:0055085,GO:0016020,GO:0006810,GO:0005215	LOC_Os08g32500.1	nucleobase-ascorbate transporter, putative, expressed	64.12	4e-126	375	Agr42820	100	101	1e-46	187	797.569	882.036	826.553	664.807	924.692	1120.13	742.114	819.892	1446.48	937.694	1238.14	1122.14	1255.48	1682.89	738.6	547.404	599.707	757.859	1050.54	953.3	1342.86	197.808	134.59	178.378	248.06	329.035	327.488	454.886	373.77
Ag10G00097	biotin carboxyl carrier component of polymeric acetyl-CoA carboxylase complex	biotin carboxyl carrier protein of acetyl coa ase 1	Biotin carboxyl carrier protein of acetyl-CoA carboxylase 1, chloroplastic	AT5G15530	PF00364	PTHR23151,PTHR23151:SF70		6.4.1.2	K02160				47.83	3e-64	205	Agr21722	100	38	1e-11	71.3	1698.22	2473.46	2191.35	1418.19	600.047	759.73	556.155	555.715	3454.85	2722.43	3524.25	1316.11	838.352	1195.06	1219.98	1414.65	1204.43	1316.23	704.368	619.163	771.991	1231.35	1286.28	1326.5	1401.34	516.601	615.115	558.817	532.161
Ag10G00098	not classified															Agr13580	90	130	3e-41	167	185.557	183.219	126.715	134.42	186.945	186.688	240.197	269.838	104.352	246.463	216.061	416.017	286.826	351.204	189.04	206.587	240.685	238.585	231.395	206.095	168.619	297.701	326.086	365.626	283.068	351.289	518.979	259.827	407.292
Ag10G00099	not classified															Agr40031	95.8	381	8e-175	612	566.437	608.381	559.173	330.32	207.007	256.571	187.681	210.398	1374.24	1077.92	1243.32	171.852	190.944	139.52	507.207	575.718	383.091	498.222	175.861	160.491	290.512	706.174	644.043	790.383	590.143	174.85	165.698	180.749	134.926
Ag10G00101	GeBP-type transcription factor	glabrous enhancer binding protein		AT2G01370	PF04504	PTHR31662,PTHR31662:SF1					LOC_Os07g44200.1	transcription regulator, putative, expressed	39.77	2e-10	61.2						45.5754	61.073	22.0879	27.0925	31.9174	28.9516	17.2184	23.5872	46.557	21.2468	27.1693	26.3733	40.1557	29.8283	67.1455	69.212	33.0942	32.0787	41.6512	35.957	16.2524	16.8137	32.5183	30.551	19.0046	23.8431	16.4135	33.8905	13.4088
Ag10G00102	GeBP-type transcription factor	glabrous enhancer binding protein		AT2G01370	PF04504	PTHR31662,PTHR31662:SF1					LOC_Os07g44200.1	transcription regulator, putative, expressed	39.77	2e-10	61.2						81.3846	91.6096	40.6883	40.6387	57.4513	41.9299	24.9667	36.7961	54.5841	48.1595	36.2257	38.2838	48.3507	50.9968	89.8716	100.672	62.177	56.1377	62.014	45.604	19.2998	23.7369	44.261	40.4061	54.013	27.817	26.5742	53.4717	17.599
Ag10G00103	not classified	usp domain containing protein		AT3G47890	PF00443,PF04781,PF04780	PTHR22975,PTHR22975:SF9		3.4.19.12		GO:0036459,GO:0016579	LOC_Os03g06950.1	ubiquitin carboxyl-terminal hydrolase domain containing protein, expressed	51.52	0	1519	Agr07414	100	4809	0	8881	1858.82	1559.71	1724.02	1800.61	995.822	1016.3	1861.31	1507.7	1099.71	1236.57	1319.65	1780.62	1768.49	1788.74	2123.86	1569.85	1921.47	1955.8	1587.37	1790.84	684.634	1544.88	1560.88	1611.32	1360.33	1993.29	1789.85	1826.32	2154.62
Ag10G00106	not classified	gsdh domain containing protein	HIPL1 protein	AT1G74790	PF07995	PTHR19328,PTHR19328:SF13		1.1.99.35,1.1.5.2		GO:0048038,GO:0016901,GO:0005975	LOC_Os03g48540.1	expressed protein	64.26	0	869	Agr07418	100	2021	0	3733	189.897	217.279	181.353	306.353	1.82385	10.9816	3.44368	3.77396	154.12	120.399	103.502	13.612	3.27801	11.5464	108.466	130.035	225.642	112.275	1.85116	5.262	4.06311	19.7808	15.3559	13.7972	41.0099	1.58954	0	0	1.6761
Ag10G00107	not classified	pentatricopeptide repeat containing protein	Pentatricopeptide repeat-containing protein At4g04370	AT4G04370	PF01535,PF13041	PTHR24015,PTHR24015:SF653					LOC_Os03g56850.1	pentatricopeptide, putative, expressed	51.6	0	785	Agr11370	100	2295	0	4239	102.002	86.9116	91.8392	64.6051	73.8659	69.8831	84.3702	56.6094	130.039	42.4937	77.6266	39.1345	70.4773	52.9212	104.334	223.366	113.323	141.347	64.7907	85.0691	72.1202	99.8929	137.299	106.436	115.028	81.8614	88.3202	99.4122	78.7766
Ag10G00108	not classified	50s ribosomal protein l23		AT5G63050									42.49	1e-82	258	Agr11371	100	1005	0	1857	1340.13	1678.33	1500.82	1218.12	1107.08	928.447	864.364	917.072	1460.93	1211.07	1022.08	738.452	818.684	785.158	1147.67	1204.92	1657.72	1240.04	1089.41	1001.53	963.973	880.244	900.576	805.166	945.228	818.614	884.766	909.772	801.174
Ag10G00109	phosphatidylinositol phospholipase *(PI-PLC)	phosphoinositide phospholipase c	Phosphoinositide phospholipase C 2	AT3G08510	PF00168,PF09279,PF00387,PF00388	PTHR10336,PTHR10336:SF92		3.1.4.11	K05857	GO:0005515,GO:0035556,GO:0007165,GO:0006629,GO:0004435	LOC_Os07g49330.1	phospholipase C, putative, expressed	62.01	0	721	Agr21764	99.45	547	0	992	1047.15	1118.11	969.543	1183.73	1212.86	1148.08	1195.82	1148.23	1252.22	1123.25	940.575	1053.23	1384.96	1192.17	1260.27	1158.78	1011.88	1151.83	1414.29	1383.91	879.664	899.036	674.755	827.832	735.178	755.827	878.513	825.422	890.008
Ag10G00110	peptidyl-prolyl cis-trans isomerase *(FKBP20-1)	peptidyl prolyl cis trans isomerase	Peptidyl-prolyl cis-trans isomerase FKBP20-1	AT3G55520	PF00254	PTHR10516,PTHR10516:SF326	KOG0544	5.2.1.8	K01802	GO:0006457	LOC_Os05g38370.1	peptidyl-prolyl cis-trans isomerase, FKBP-type, putative, expressed	76.57	2e-87	259	Agr38295	100	561	0	1037	404.753	488.584	440.596	641.883	774.225	676.868	649.134	751.961	500.89	847.04	624.894	604.884	486.785	529.212	574.352	473.997	513.462	478.173	698.814	637.58	693.776	730.899	683.788	735.194	626.151	685.888	799.572	678.563	752.568
Ag10G00111	thylakoid biogenesis factor *(CPSFL1)	cral trio domain containing protein		AT5G63060	PF00650	PTHR10174,PTHR10174:SF156	KOG1470				LOC_Os02g21630.1	SEC14 cytosolic factor family protein, putative, expressed	66.81	1e-112	329	Agr38120	100	705	0	1303	647.821	769.285	551.035	633.547	730.452	886.518	582.843	557.602	868.53	1143.08	714.165	614.242	568.735	453.198	773.722	937.508	679.936	629.544	972.787	1095.37	1121.42	357.043	499.517	500.642	519.125	360.031	368.913	328.361	371.255
Ag10G00113	regulatory protein *(LOTR) involved in Casparian strip formation	neprosin domain containing protein		AT5G50150	PF14365,PF03080	PTHR31589,PTHR31589:SF20					LOC_Os06g28000.1	carboxyl-terminal peptidase, putative, expressed	75.79	0	617	Agr24658	100	194	3e-98	359	1864.25	1290.76	1290.4	1541.14	641.995	358.401	1060.65	1175.59	2106.3	1538.27	1261.43	2905.31	1723.42	2404.55	2706.48	1656.89	2738.8	3121.66	2086.26	2206.53	2505.92	9418.61	8886.53	6186.08	5836.41	4164.6	2694.94	5064	3909.5
Ag10G00114	histone demethylase *(PKDM11)	quality protein jmjc domain containing	F-box protein At5g06550	AT5G63080	PF13621	PTHR12480,PTHR12480:SF6					LOC_Os01g36630.1	jmjC domain-containing protein 4, putative, expressed	54.7	0	534	Agr24659	100	1419	0	2621	336.39	359.391	335.969	304.269	301.847	287.519	265.164	331.165	504.1	546.752	498.104	377.733	217.168	219.382	397.708	421.564	360.025	461.131	341.54	268.362	316.923	488.585	536.552	491.772	552.133	397.386	320.454	441.33	305.05
Ag10G00115	GeBP-type transcription factor	dna binding storekeeper protein regulator		AT1G61730	PF04504	PTHR31662,PTHR31662:SF1					LOC_Os08g36450.1	transcription regulator, putative, expressed	40.66	2e-12	66.2						118.279	126.844	48.8259	75.0253	69.3063	65.8898	74.0392	122.654	186.228	154.394	143.609	137.822	71.2968	115.464	174.578	133.181	165.471	181.445	99.9628	107.871	101.578	320.448	186.98	343.945	243.059	168.491	117.239	247.777	134.926
Ag10G00117	Oleosin-type lipid droplet structural protein	oleosin kda	Oleosin H2	AT3G01570	PF01277	PTHR33203,PTHR33203:SF6				GO:0016021,GO:0012511	LOC_Os03g49190.1	oleosin, putative, expressed	45.16	3e-37	129	Agr08218	100	483	0	893	19.5323	22.3151	30.2256	28.1345	3.6477	3.99332	14.6357	16.0393	3.21083	4.24937	0	3.403	1.63901	14.4331	33.0562	78.65	30.0856	46.1131	12.9581	8.77001	10.1578	85.0573	170.721	64.0585	70.0169	23.8431	18.7583	23.3468	27.6556
Ag10G00118	subfamily ABCC transporter	abc transporter c family member	ABC transporter C family member 13	AT2G07680	PF00005,PF00664	PTHR24223,PTHR24223:SF232		3.6.3.44		GO:0016887,GO:0005524,GO:0055085,GO:0042626,GO:0016021,GO:0006810	LOC_Os06g08560.1	multidrug resistance-associated protein 11, putative, expressed	60.97	0	1696	Agr09121	100	230	1e-117	425	1594.05	723.481	1216	1600.54	719.509	244.591	1256.08	1259.56	471.992	706.811	994.914	1723.62	1493.95	1946.54	2542.23	2069.02	1963.59	3052.49	1119.03	1176.06	790.275	4470.45	5455.85	4330.35	3827.92	3061.46	2863.76	2608.06	3582.66
Ag10G00121	deacetylase component *(HDA19) of SNL-HDA19 histone deacetylase complex & EC_3.5 hydrolase acting on carbon-nitrogen bond, other than peptide bond & component *(HDA6) of histone deacetylation complex & histone deacetylase *(HDA8)	histone deacetylase	Histone deacetylase 6	AT5G63110	PF00850	PTHR10625,PTHR10625:SF109		3.5.1.98	K06067		LOC_Os08g25570.1	histone deacetylase, putative, expressed	73.77	0	628	Agr23500	100	1242	0	2294	238.728	206.709	201.116	263.631	196.064	253.576	284.104	226.437	179.807	226.633	142.315	488.331	371.235	450.311	179.743	187.711	181.517	239.588	286.005	311.335	190.966	186.928	159.882	277.915	202.049	366.39	358.752	288.446	410.644
Ag10G00122	regulatory RNA helicase *(RH20/RH30) of virus replication	acl atp dependent rna helicase dbp	DEAD-box ATP-dependent RNA helicase 30	AT5G63120	PF00271,PF00270	PTHR24031,PTHR24031:SF269		3.6.4.13	K12823	GO:0005524,GO:0003676	LOC_Os01g68320.2	DEAD-box ATP-dependent RNA helicase 30, putative, expressed	75.2	0	744	Agr17998	100	744	0	1375	1368.35	1209.72	1422.93	1733.92	1354.21	1716.13	1795.02	1594.5	1218.51	1286.14	1317.06	2183.88	2242.16	2372.79	1414.19	1364.32	1534.37	1526.74	1840.06	1777.68	1743.07	1517.19	1458.81	1301.87	1485.36	2203.9	1975.09	1978.45	2107.69
Ag10G00123	not classified	skp protein	SKP1-like protein 20	AT2G45950	PF01466	PTHR11165,PTHR11165:SF62	KOG1724			GO:0006511	LOC_Os03g01660.1	SKP1, putative, expressed	33.33	4e-29	117	Agr17999	100	818	0	1511	19.5323	0	4.65009	4.16807	12.767	14.975	12.0529	18.8698	9.63249	25.4962	81.5079	10.209	19.6681	36.5637	0	0	0	0	23.1395	24.556	6.09467	22.7479	46.0676	139.943	7.00169	60.4026	146.158	39.1624	19.2751
Ag10G00124	not classified	pb domain containing protein		AT3G26510	PF00564	PTHR31066				GO:0005515	LOC_Os11g25780.1	PB1 domain containing protein, expressed	50.85	2e-28	107	Agr43289	100	576	0	1064	62.9374	42.2813	134.853	221.95	443.196	317.469	343.507	300.973	61.0058	31.162	50.4573	119.956	127.023	154.915	42.3533	38.8007	53.1513	36.0885	195.298	134.181	216.361	115.718	82.199	119.247	77.0186	143.059	268.087	121.253	106.432
Ag10G00125	metabolite transporter *(DTX)	arath protein detoxification	Protein DETOXIFICATION 16	AT5G52450	PF01554	PTHR11206,PTHR11206:SF173	KOG1347		K03327	GO:0055085,GO:0016020,GO:0015297,GO:0015238,GO:0006855	LOC_Os06g29844.1	MATE efflux family protein, putative, expressed	52.7	1e-176	511	Agr41574	100	1542	0	2848	837.718	1464.58	659.15	1053.48	349.267	320.464	332.315	253.799	3663.56	4757.87	3446.62	3307.72	2197.91	3451.43	686.95	392.201	672.916	690.694	199	249.068	159.477	234.402	123.75	334.09	375.091	31.7908	4.68957	8.28435	82.9668
Ag10G00126	autophagosome cargo receptor protein *(NBR1)	protein nbr homolog	Protein JOKA2	AT4G24690	PF00569,PF00564,PF16158	PTHR20930,PTHR20930:SF0	KOG4351		K17987	GO:0008270,GO:0005515	LOC_Os02g38050.3	joka2, putative, expressed	43.38	2e-108	351	Agr06231	90.4	125	2e-38	161	2318.92	2324.3	2591.26	2957.25	4583.34	3768.7	4986.45	4782.55	2496.42	3008.55	2621.19	4822.91	5138.29	5527.86	3059.77	2684.59	2684.64	2698.62	5161.97	4998.03	4641.09	3175.8	3738.7	3476.9	3407.82	5352.78	5775.21	5347.17	6091.77
Ag10G00127	component *(mS81) of small mitoribosomal-subunit proteome	pentatricopeptide repeat containing protein chloroplastic	Pentatricopeptide repeat-containing protein At3g48250, chloroplastic	AT3G48250	PF13812,PF12854,PF01535	PTHR24015,PTHR24015:SF795					LOC_Os01g73950.2	PPR repeat containing protein, expressed	45.93	0	589	Agr06230	100	1596	0	2948	15.1918	27.0131	13.9503	25.0084	40.1247	17.97	30.1322	26.4177	19.265	5.66582	23.288	15.3135	20.4876	46.1858	29.9572	41.9467	58.1656	55.1352	28.693	24.556	19.2998	23.7369	8.12957	11.8262	25.006	27.817	32.0454	45.1874	30.1697
Ag10G00129	translation elongation factor *(EF-Tu)	elongation factor tu chloroplastic	Elongation factor Tu, chloroplastic	AT4G20360	PF03144,PF03143,PF00009	PTHR23115,PTHR23115:SF146		3.6.5.3	K02358	GO:0005525	LOC_Os02g38210.1	elongation factor Tu, putative, expressed	81.49	0	750	Agr20635	100	1434	0	2649	9082.52	12651.5	6970.48	6655.37	6681.68	5106.46	4386.39	4963.7	8845.84	4709.71	6424.89	2433.15	3564.02	2780.77	9573.91	11091.7	10942.1	6916.96	4855.6	3776.37	3908.71	1953.35	1687.34	2146.45	2968.72	1106.32	983.247	1146.25	1120.47
Ag10G00130	MAP3K-WNK protein kinase & EC_2.7 transferase transferring phosphorus-containing group	non specific serine threonine protein kinase	Probable serine/threonine-protein kinase WNK3	AT3G48260	PF00069	PTHR13902	KOG0198	2.7.11.1	K08867	GO:0006468,GO:0005524,GO:0004672	LOC_Os05g01780.2	STE_PAK_Ste20++TranslationKinase_Slob_Wnk.1 - STE kinases include homologs to sterile 7, sterile 11 and sterile 20 from yeast, expressed	66.45	0	612	Agr42527	100	243	4e-125	449	898.486	1047.64	732.389	642.925	414.014	302.494	538.075	419.853	1932.92	2028.36	1332.59	740.153	793.279	706.258	526.834	719.385	432.23	545.338	326.73	406.051	210.266	336.273	370.347	294.669	350.085	457.788	513.508	427.774	466.793
Ag10G00131	nucleocytoplasmic transport karyopherin *(MOS14)	transportin mos	Transportin MOS14	AT5G62600	PF08389	PTHR12363,PTHR12363:SF32			K15436		LOC_Os10g33770.1	importin-beta N-terminal domain containing protein, expressed	68.93	0	1351	Agr37165	96.55	58	3e-18	95.3	2863.65	2347.79	2649.39	2917.65	1787.37	2279.19	2395.08	2203.05	2072.59	2675.68	2385.72	2826.19	2438.02	2914.52	2524.67	2594.4	2649.54	2452.01	2505.55	2257.4	1979.75	2129.4	2266.34	2260.77	2251.54	2566.32	2615.22	2349.74	2593.76
Ag10G00132	E3 ubiquitin ligase *(PIRE)	ring type domain containing protein		AT5G62910	PF14570	PTHR12603,PTHR12603:SF5	KOG2068	2.4.2.24			LOC_Os02g37030.1	protein binding protein, putative, expressed	40.86	2e-51	176	Agr13700	100	990	0	1829	10.8513	7.04689	0	4.16807	81.1613	54.9082	40.4633	50.9484	16.0542	12.7481	0	53.5973	72.1163	79.8629	4.13203	0	0	7.01721	29.6186	21.925	24.3787	10.8794	0	0	0	11.1268	5.47117	11.2968	10.0566
Ag10G00133	group-I formin actin filament elongation factor	formin protein	Formin-like protein 8	AT1G70140	PF02181	PTHR23213,PTHR23213:SF239	KOG1922				LOC_Os02g50570.1	retrotransposon protein, putative, unclassified, expressed	40.58	2e-150	461	Agr13699	100	2163	0	3995	264.771	232.547	167.403	307.395	166.882	139.766	124.834	115.106	557.079	525.505	481.285	260.33	294.202	335.809	309.902	200.295	212.605	312.767	92.5582	63.1441	89.3884	107.805	144.526	102.494	83.02	76.298	202.433	96.3997	100.566
Ag10G00134	A-type ARR response regulator of cytokinin signalling	two component response regulator	Two-component response regulator ARR5	AT3G48100	PF00072	PTHR26402,PTHR26402:SF526			K14492	GO:0000160	LOC_Os12g04500.1	response regulator receiver domain containing protein, expressed	73.86	8e-73	223	Agr13698	100	648	0	1197	161.684	118.623	168.566	125.042	68.3944	62.8948	72.3173	92.462	65.822	76.4886	85.3892	78.2691	50.8092	66.3921	117.763	98.5747	197.562	188.462	67.5675	49.989	83.2938	178.027	121.944	118.262	105.025	86.6301	166.48	106.19	137.44
Ag10G00135	component *(APC8) of (APC/C)-dependent ubiquitination arc lamp subcomplex	anapc domain containing protein	Anaphase-promoting complex subunit 8	AT3G48150	PF13176,PF13414,PF04049	PTHR12558,PTHR12558:SF10			K03355	GO:0005515,GO:0030071,GO:0005680	LOC_Os02g43920.1	cell division cycle protein 23, putative, expressed	69.24	0	852	Agr39326	100	1737	0	3208	218.111	147.985	154.615	126.084	226.157	214.641	202.316	256.629	446.305	338.533	230.292	239.912	286.826	325.225	168.38	208.685	211.602	227.558	248.056	286.779	268.165	181.983	201.433	196.117	159.038	230.484	285.282	247.777	286.613
Ag10G00136	not classified	peptidase m10 domain containing protein		AT1G19020		PTHR33386,PTHR33386:SF4					LOC_Os02g50710.1	expressed protein	44.58	2e-11	56.6						302.751	339.425	339.456	318.857	382.097	592.01	374.501	402.87	122.012	53.8253	139.728	347.957	296.66	282.888	328.496	331.379	547.559	278.684	720.103	765.622	303.718	348.142	416.415	513.453	421.102	454.609	336.868	585.929	311.754
Ag10G00137	adaptor component *(ClpS) of chloroplast Clp-type protease complex	clps domain containing protein	ATP-dependent Clp protease adapter protein CLPS1, chloroplastic	AT1G68660	PF02617	PTHR33473,PTHR33473:SF4			K06891	GO:0030163	LOC_Os08g33540.1	ATP-dependent Clp protease adaptor protein ClpS containing protein, expressed	84.09	8e-22	84.3	Agr39619	95.59	136	7e-57	219	130.215	142.112	66.2637	130.252	239.836	212.644	198.012	194.359	97.9303	186.972	219.942	248.419	201.598	178.008	180.776	194.003	143.408	150.369	220.288	165.753	185.887	205.72	207.756	174.436	165.04	206.64	225.099	234.221	253.929
Ag10G00138	not classified	m10 domain containing protein		AT3G48180		PTHR33386					LOC_Os06g13190.1	expressed protein	46.05	4e-14	63.5						311.432	144.461	782.377	557.48	1199.18	771.71	838.537	1013.31	46.557	87.8202	111.265	27.224	6.55603	15.3953	12.3961	18.876	6.01713	10.0246	64.7907	63.1441	33.5207	75.1669	79.4892	61.1019	102.025	131.137	110.205	184.515	81.2907
Ag10G00142	not classified	protein jingubang	Protein JINGUBANG	AT5G50120	PF00400	PTHR22844,PTHR22844:SF227	KOG0271,KOG0313			GO:0005515	LOC_Os02g50740.1	WD domain, G-beta repeat domain containing protein, expressed	56.38	9e-139	406						85.7251	22.3151	9.30017	56.269	0	15.9733	0	0	0	0	0	14.4628	0	0	57.8484	149.959	39.1113	80.1967	0	0	0	238.358	264.663	64.0585	116.028	27.817	0.781595	52.7186	20.9512
Ag10G00143	RsmG-type rRNA methyltransferase	baccz ribosomal rna small subunit methyltransferase g		AT5G50110	PF13847	PTHR31760,PTHR31760:SF0		2.1.1.170	K03501				63.08	6e-128	370	Agr31188	100	192	3e-97	355	48.8307	92.784	39.5257	48.9748	70.2182	90.8481	102.45	78.3096	24.0812	31.162	40.1071	36.5823	45.0727	77.9385	85.7396	48.2387	89.2541	41.1008	62.9396	49.112	60.9467	50.441	24.3887	47.3047	39.0094	31.7908	65.654	74.5591	36.8741
Ag10G00144	U-Box-group-II E3 ubiquitin ligase	arath u box domain containing protein	U-box domain-containing protein 38	AT5G65200	PF04564,PF00514	PTHR23315,PTHR23315:SF98		6.3.2.19		GO:0016567,GO:0004842,GO:0005515	LOC_Os06g13080.1	spotted leaf 11, putative, expressed	52.14	7e-170	496	Agr37308	100	1581	0	2920	277.793	281.876	757.964	573.11	696.711	444.257	483.837	512.315	332.321	317.286	274.281	189.717	186.847	164.537	170.446	87.0393	130.371	99.2434	224.916	317.474	365.68	135.498	202.336	224.697	190.046	218.562	232.915	198.071	168.448
Ag10G00145	phosphatidylinositol synthase *(PIS)	protein kinase domain containing	Probable serine/threonine-protein kinase SIS8	AT1G73660	PF07714,PF14381	PTHR23257,PTHR23257:SF466	KOG0192	2.7.11.1		GO:0006468,GO:0004672	LOC_Os02g12810.1	protein kinase domain containing protein, expressed	81.82	2e-19	84	Agr06621	96.69	121	1e-51	202	17.362	44.6303	26.738	71.8992	193.328	85.8564	160.992	127.371	28.8975	101.985	103.502	84.2243	131.121	98.1448	110.532	97.526	51.1456	44.1082	161.977	113.133	175.73	74.1779	139.106	115.305	68.0164	140.674	189.146	119.746	135.764
Ag10G00146	regulatory E3 ubiquitin ligase (ORTH/VIM) of RNA-independent DNA methylation	ring type e3 ubiquitin transferase	E3 ubiquitin-protein ligase ORTHRUS 2	AT1G57820	PF00097,PF13920,PF02182	PTHR14140		2.1.1.43	K10638	GO:0046872,GO:0042393	LOC_Os05g01230.1	zinc finger, C3HC4 type domain containing protein, expressed	50.27	1e-100	329	Agr13614	100	495	0	915	321.198	320.633	367.357	417.849	499.735	539.099	693.902	617.986	187.834	288.957	269.105	612.54	518.746	545.57	383.246	373.325	310.885	370.91	499.814	516.553	348.412	237.369	231.241	265.103	318.077	610.384	583.07	578.398	584.12
Ag10G00147	aldehyde dehydrogenase *(ALDH2B) & EC_1.2 oxidoreductase acting on aldehyde or oxo group of donor	aldehyde dehydrogenase member mitochondrial	Benzaldehyde dehydrogenase, mitochondrial	AT3G48000	PF00171	PTHR11699,PTHR11699:SF180		1.2.1.3	K00128	GO:0055114,GO:0016491,GO:0008152	LOC_Os06g15990.1	aldehyde dehydrogenase, putative, expressed	77.63	0	889	Agr06542	100	1527	0	2820	8964.24	7275.91	13322.5	12434.4	10992.3	11641.5	8707.35	8482.91	9097.89	8871.26	6212.71	7098.66	8081.94	8780.11	5400.56	4132.79	7011.96	4387.76	7721.2	6751.15	8843.36	4454.63	4423.39	3188.14	4088.99	5173.17	5666.56	5039.9	4887.5
Ag10G00148	not classified	ent copalyl diphosphate synthase 2 chloroplastic		AT4G02780	PF03936,PF01397	PTHR31739,PTHR31739:SF4		5.5.1.13	K04120	GO:0016829,GO:0010333,GO:0000287,GO:0008152	LOC_Os02g17780.1	ent-kaurene synthase, chloroplast precursor, putative, expressed	31.58	5e-10	57	Agr27596	94.05	168	1e-67	255	122.619	174.998	68.5888	116.706	161.411	169.716	166.158	166.054	101.141	103.401	82.8017	249.27	281.909	318.489	85.7396	168.835	109.311	56.1377	210.107	206.095	149.319	69.2327	74.9727	78.8412	101.024	193.129	204.778	220.665	265.661
Ag10G00149	not classified	rnase iii domain containing protein	Protein NUCLEAR FUSION DEFECTIVE 2	AT1G24450	PF14622	PTHR11207		3.1.26.3		GO:0006396,GO:0004525,GO:0003723	LOC_Os03g63740.1	NFD2, putative, expressed	55.33	3e-52	169	Agr16105	100	475	0	878	1687.37	1610.21	1690.31	1623.46	1433.55	1543.42	1084.76	1233.14	2239.55	2042.53	1790.59	1459.04	1167.79	1349.01	1641.45	1881.31	1850.27	1440.53	1296.74	1290.07	1589.69	1833.68	1910.45	1548.24	1673.4	1050.69	1158.32	1155.29	1134.72
Ag10G00151	MADS/AGL-type transcription factor	mads box domain containing protein		AT5G55690	PF00319	PTHR11945,PTHR11945:SF176	KOG0014			GO:0046983,GO:0003677	LOC_Os03g38610.1	OsMADS87 - MADS-box family gene with M-gamma type-box, expressed	30.87	2e-15	75.5	Agr09945	100	957	0	1768	0	0	1.16252	2.08404	6.38348	0	2.58276	3.77396	0	0	0	15.3135	3.27801	15.3953	0	7.34067	5.01427	3.00738	0	7.01601	7.11044	3.95615	12.646	39.4206	5.00121	11.9216	9.37914	24.0999	24.3034
Ag10G00152	RNA polymerase-IV-dependent siRNA polymerase *(RDR2)	rna dependent polymerase	RNA-dependent RNA polymerase 2	AT4G11130	PF05183	PTHR23079,PTHR23079:SF5		2.7.7.48	K11699	GO:0003968	LOC_Os04g39160.1	RNA-dependent RNA polymerase, putative, expressed	58.45	0	1336	Agr12843	100	3360	0	6205	427.54	326.506	416.183	374.084	361.122	362.394	436.487	384	449.516	446.184	648.182	315.628	417.947	350.242	501.009	374.374	341.973	312.767	402.628	395.527	440.848	369.9	415.512	369.568	409.099	360.031	336.868	353.968	365.389
Ag10G00155	not classified	histone h1 1		AT2G30620	PF00538	PTHR11467,PTHR11467:SF48	KOG4012		K11275	GO:0006334,GO:0005634,GO:0003677,GO:0000786	LOC_Os07g08710.1	AT hook-containing DNA-binding protein, putative, expressed	52.5	4e-07	46.6	Agr10237	88.03	309	9e-99	359	82.4697	92.784	82.539	140.672	115.815	190.681	128.277	159.45	130.039	118.982	122.909	115.702	155.706	137.595	117.763	75.504	90.2569	97.2385	135.135	135.935	147.288	120.663	109.298	123.189	103.025	123.19	161.79	170.206	124.031
Ag10G00156	not classified	poliiiac domain containing protein		AT2G13840	PF02811	PTHR30007,PTHR30007:SF19		3.1.4.57	K07053	GO:0003824	LOC_Os03g09180.1	trpH, putative, expressed	75	3e-20	83.6	Agr21147	94.12	170	2e-68	257	75.9589	83.3882	31.3881	57.311	37.3889	38.9349	47.3506	39.6266	36.9246	48.1595	47.8697	119.956	28.6826	105.842	100.202	72.358	69.197	85.209	18.5116	18.417	0	111.761	85.8122	97.566	85.0205	16.6902	74.2515	36.1499	41.0644
Ag10G00157	not classified	poliiiac domain containing protein		AT2G13840	PF02811	PTHR30007,PTHR30007:SF19		3.1.4.57	K07053	GO:0003824	LOC_Os03g09180.1	trpH, putative, expressed	61.96	1e-34	124	Agr21147	97.15	281	7e-134	475	219.196	373.485	168.566	217.782	165.058	124.791	184.237	192.472	213.52	256.378	258.755	371.778	128.662	354.091	292.341	293.627	310.885	297.73	107.367	63.1441	7.11044	407.484	336.022	314.379	295.071	135.906	278.248	222.171	253.091
Ag10G00158	not classified																				21.7026	27.0131	27.9005	12.5042	18.2385	13.9766	18.0793	26.4177	28.8975	35.4114	29.7569	25.5225	18.8486	29.8283	13.4291	16.7787	19.0542	19.0467	14.8093	16.663	17.2682	24.726	47.8742	47.3047	51.0123	34.1752	24.2294	15.0625	22.6273
Ag10G00159	auxiliary factor of DNA methylation pathway *(MORC)	morc6 s5 domain containing protein	Protein MICRORCHIDIA 6	AT1G19100	PF13589	PTHR23336,PTHR23336:SF2	KOG1845				LOC_Os01g36840.1	ATP-binding region, ATPase-like domain containing protein, expressed	54.71	0	699	Agr22029	100	101	3e-46	187	375.454	277.178	361.544	356.37	402.159	348.417	359.004	382.113	263.288	348.448	395.896	329.241	398.279	438.765	295.44	329.281	363.033	347.853	373.009	389.388	350.443	284.843	335.119	262.147	322.078	300.423	313.42	347.943	383.826
Ag10G00160	not classified	big 12 domain containing protein		AT3G48200		PTHR34677,PTHR34677:SF1					LOC_Os05g51620.1	expressed protein	54.44	0	1132	Agr42971	100	3267	0	6034	3947.69	3535.19	2899.33	3129.18	1401.63	1858.89	1454.96	1574.68	1936.13	1705.41	1781.53	1002.18	1564.43	1184.47	4085.54	3633.63	3290.37	3612.86	2427.8	1982.9	1126.5	1054.32	549.198	1147.14	1240.3	282.144	238.387	394.636	514.562
Ag10G00161	EC_2.4 glycosyltransferase	udp glycosyltransferase 75c1	Phloretin 4'-O-glucosyltransferase	AT4G14090	PF00201	PTHR11926,PTHR11926:SF98			K12338	GO:0016758,GO:0008152	LOC_Os06g39330.1	UDP-glucoronosyl and UDP-glucosyl transferase domain containing protein, expressed	41.92	8e-111	339	Agr32123	100	1377	0	2543	0	0	11.6252	9.37816	14.5908	14.975	12.0529	0	62.6112	39.6608	29.7569	8.50751	7.37553	5.77322	7.23105	4.19467	3.00856	5.01229	6.47907	6.13901	6.09467	2.96712	0	0	0	0	0	0	0
Ag10G00162	SSU processome assembly factor *(MPP10)	u3 small nucleolar ribonucleoprotein protein mpp		AT5G66540	PF04006	PTHR17039	KOG2600		K14559	GO:0034457,GO:0006364,GO:0005732,GO:0005634	LOC_Os12g04010.1	M-phase phosphoprotein 10, putative, expressed	54.86	4e-138	414	Agr41265	97.48	713	0	1208	294.07	301.842	460.359	316.773	395.776	260.564	482.116	420.796	208.704	127.481	283.337	249.27	291.743	302.132	379.114	255.875	318.908	400.983	340.614	286.779	286.449	358.032	417.318	468.12	475.115	558.724	689.367	524.926	617.642
Ag10G00163	not classified	udp n acetylglucosamie acetylmuramyl pyrophosphoryl udecapreol protei		AT5G62960		PTHR12242,PTHR12242:SF3					LOC_Os02g03790.1	expressed protein	55.52	8e-133	387	Agr42658	98.06	103	9e-44	178	583.799	808.043	664.962	691.9	324.645	194.674	502.778	534.959	4453.42	5327.29	3270.67	2987.84	1033.39	2669.15	1064	508.603	1051.99	1093.68	586.819	690.2	1059.46	2978.98	2316.03	2071.55	2348.57	1420.26	998.879	1937.78	1779.18
Ag10G00164	transverse filament protein of synaptonemal complex *(ZYP1/ZIP1)	synaptonemal complex protein	Synaptonemal complex protein 1	AT1G22260		PTHR23160,PTHR23160:SF3					LOC_Os04g37960.1	synaptonemal complex protein 2, putative, expressed	48.18	0	734	Agr13725	100	2622	0	4843	85.7251	39.9324	80.214	153.177	102.136	78.8681	263.442	208.511	78.6654	56.6582	38.8133	206.732	213.89	231.891	77.4755	68.1633	136.388	148.364	253.609	278.886	115.799	145.389	103.878	167.538	122.029	285.323	386.108	329.115	405.615
Ag10G00165	EC_2.7 transferase transferring phosphorus-containing group & pantothenate kinase	pantothenate kinase 2	Pantothenate kinase 2	AT4G32180	PF01937,PF03630	PTHR12280,PTHR12280:SF20		2.7.1.33	K09680	GO:0015937,GO:0005524,GO:0004594	LOC_Os09g36270.1	pantothenate kinase, putative, expressed	83.45	0	1494	Agr37835	100	542	0	1002	1758.99	1749.98	1729.83	1516.14	969.377	1318.79	1277.61	1011.42	1184.8	1206.82	1438.68	1875.91	1349.72	1615.54	1370.8	1252.11	1776.06	1794.4	1258.79	1304.1	913.184	1337.18	1195.05	1322.56	1281.31	1352.7	1261.49	1196.71	1350.93
Ag10G00166	not classified	pwwp domain containing protein	Serine/threonine-protein kinase ATM	AT3G48187	PF00855	PTHR35491,PTHR35491:SF2		2.7.11.1			LOC_Os05g38810.1	PWWP domain containing protein, expressed	29.53	2e-27	121	Agr21513	75.49	257	1e-22	110	993.977	891.431	726.576	946.152	938.371	1017.3	1206.15	966.133	1086.87	679.899	758.153	1181.69	1362.83	1466.4	1358.4	1211.21	1205.43	1314.22	1368.01	1373.38	996.478	1126.51	1021.62	1069.28	1010.24	1278.79	1186.46	1139.47	1355.96
Ag10G00169	transcription factor *(DOF)	dof zinc finger protein	Dof zinc finger protein DOF5.6	AT5G62940	PF02701	PTHR31992,PTHR31992:SF14				GO:0006355,GO:0003677	LOC_Os02g47810.1	dof zinc finger domain containing protein, putative, expressed	49.54	1e-45	162	Agr22249	100	975	0	1801	183.387	285.399	176.703	219.866	292.728	182.695	404.633	380.226	1168.74	913.614	372.608	977.512	409.752	967.015	446.259	289.432	261.745	561.377	466.493	549.002	436.784	1334.21	1419.97	1437.87	1225.3	645.354	479.118	932.366	734.969
Ag10G00170	not classified	inactive poly [adp ribose] merase	Probable inactive poly [ADP-ribose] polymerase SRO2	AT1G23550	PF12174	PTHR32263,PTHR32263:SF8					LOC_Os03g63770.2	RCD1, putative, expressed	38.06	2e-70	227	Agr12107	100	1059	0	1956	0	0	5.81261	2.08404	27.3578	64.8915	34.4368	41.5135	0	0	0	5.1045	5.73652	0.962204	0	13.6327	0	0	25.9163	28.064	21.3313	3.95615	1.80657	0	0	23.0484	6.25276	12.8031	20.9512
Ag10G00172	E3 ubiquitin ligase *(SIS3)	ring type domain containing protein	E3 ubiquitin-protein ligase SIS3	AT3G47990	PF13639	PTHR14155,PTHR14155:SF120			K16284	GO:0008270,GO:0005515	LOC_Os05g05280.1	zinc finger family protein, putative, expressed	75.49	0	552	Agr16673	100	999	0	1845	998.317	991.262	971.868	871.127	1037.77	1015.3	955.622	955.755	1096.5	1209.65	1041.49	1308.45	1017.82	1154.64	740.666	761.332	864.461	841.063	849.684	923.482	1133.61	1059.26	799.408	1077.17	1083.26	1026.05	1169.27	1027.26	1049.24
Ag10G00175	carbon dioxide signal transducer kinase *(CBC) & MAP3K-RAF protein kinase & EC_2.7 transferase transferring phosphorus-containing group	rgs domain containing serine threonine protein kinase	Serine/threonine-protein kinase STY13	AT5G50000	PF07714	PTHR23257,PTHR23257:SF512	KOG0192	2.7.12.1		GO:0006468,GO:0004672	LOC_Os05g50190.1	protein kinase domain containing protein, expressed	82.34	0	674	Agr23378	100	1152	0	2128	2616.24	2999.63	2326.21	2284.1	3707.89	3090.83	2869.45	2654.98	3849.79	4068.06	3015.79	2894.25	2996.92	3103.11	3060.8	3653.55	2650.55	2821.92	2866.53	2728.35	3304.33	2236.22	2469.58	1882.33	2018.49	1495.76	1868.79	1510.01	1650.12
Ag10G00176	component *(DDR) of ISWI chromatin remodeling complex	ddt domain containing protein	DDT domain-containing protein DDR4	AT1G18950	PF02791	PTHR14296					LOC_Os07g09580.1	aminoacyl-tRNA synthetase, putative, expressed	53.95	0	673	Agr24497	100	566	0	1046	753.079	744.621	934.667	741.917	646.555	628.948	784.299	777.435	1057.97	998.601	909.525	803.959	799.835	828.457	706.577	846.274	678.933	833.043	740.465	787.547	443.895	805.077	801.215	760.817	809.195	1019.69	890.237	899.981	916.825
Ag10G00177	not classified	tim domain containing protein		AT5G27395	PF04280	PTHR28554,PTHR28554:SF1					LOC_Os07g45300.1	tim44-like domain containing protein, expressed	57.5	8e-108	319	Agr20278	100	83	1e-36	154	417.774	388.753	463.846	349.076	259.899	189.683	297.018	188.698	287.369	416.438	543.386	347.957	234.378	312.716	323.331	445.683	280.799	321.789	253.609	222.758	127.988	392.648	399.252	487.83	384.093	391.822	300.133	292.965	372.932
Ag10G00178	not classified																				15.1918	9.39585	22.0879	8.33614	17.3266	5.98998	14.6357	2.83047	35.3191	12.7481	23.288	26.3733	13.9316	19.2441	47.5183	50.336	14.04	38.0934	11.107	14.032	1.01578	76.156	88.522	40.4061	19.0046	20.664	22.6663	36.1499	11.7327
Ag10G00179	signal peptidase *(SPP)	mouse signal peptide peptidase	Signal peptide peptidase-like 2	AT1G01650	PF02225,PF04258	PTHR12174,PTHR12174:SF41			K09597	GO:0016021,GO:0004190	LOC_Os06g51430.1	signal peptide peptidase-like 2B, putative, expressed	69.81	0	754	Agr20277	100	1629	0	3009	1792.63	1794.61	2177.4	2337.25	2126.61	2192.33	2081.71	1941.7	1555.65	1920.71	1927.73	2348.07	2287.23	2244.82	1639.38	1561.46	2030.78	1682.13	2269.53	2249.51	1997.02	2004.78	2106.46	2120.83	1708.41	2060.84	2095.46	1771.34	2017.18
Ag10G00183	not classified	kiwellin	Kiwellin-1													Agr29960	100	537	0	992	20.6174	17.6172	26.738	26.0504	27.3578	13.9766	40.4633	20.7568	36.9246	38.2443	41.4008	36.5823	28.6826	34.6393	19.6271	27.2653	26.0742	6.01475	23.1395	7.89301	7.11044	30.6602	41.5512	38.4351	5.00121	18.2797	38.2982	24.853	22.6273
Ag10G00184	DMC1-recombinase recruitment protein *(BRCA2) & component *(BRCA2) of regulatory BRCC deubiquination complex	arath protein breast cancer susceptibility homolog b	Protein BREAST CANCER SUSCEPTIBILITY 2 homolog B	AT5G01630	PF09169,PF00634,PF09103	PTHR11289,PTHR11289:SF0			K08775	GO:0000724,GO:0006281	LOC_Os01g07110.1	BRCA2 repeat family protein, expressed	41.98	0	818	Agr29959	100	1061	0	1960	1093.81	953.679	782.377	1019.09	847.179	783.69	1200.98	947.263	796.286	804.547	1222.62	1156.17	1311.21	1157.53	1078.46	1004.62	905.578	1092.68	1064.42	1112.91	598.293	787.275	747.018	976.645	763.184	1335.22	1220.07	910.525	1261.26
Ag10G00185	RLCK-XII receptor-like protein kinase & brassinosteroid signalling protein kinase *(BSK) & EC_2.7 transferase transferring phosphorus-containing group	arath serine threonine protein kinase bsk	Serine/threonine-protein kinase BSK7	AT4G00710	PF13414,PF07714	PTHR27001,PTHR27001:SF126	KOG1187	2.7.11.1,2.7.10.2	K14500	GO:0006468,GO:0004672	LOC_Os03g61010.1	protein kinase family protein, putative, expressed	78.76	0	791	Agr29145	100	1473	0	2721	1357.49	1337.73	904.442	860.707	493.352	348.417	487.281	442.497	1669.63	1794.65	1908.32	884.781	991.599	773.612	1082.59	1188.14	934.661	880.159	562.754	599.869	200.108	832.77	689.207	870.21	754.182	526.139	472.083	448.108	517.914
Ag10G00186	not classified	necrosis factor member		AT1G01730		PTHR35459,PTHR35459:SF2					LOC_Os02g44540.3	expressed protein	39.43	3e-33	120						731.376	566.1	595.211	667.933	904.63	947.416	794.63	856.688	698.356	706.811	708.989	1024.3	751.485	947.771	448.325	529.577	560.596	587.441	711.772	830.52	919.279	1010.8	760.567	867.253	853.206	897.297	920.719	989.603	947.833
Ag10G00189	chloride anion channel *(VCCN)	quality protein upf chloroplastic	UPF0187 protein At3g61320, chloroplastic	AT3G61320	PF01062	PTHR33281,PTHR33281:SF1					LOC_Os03g01570.1	expressed protein	66.39	3e-169	485	Agr41645	100	1230	0	2272	514.35	838.58	438.271	550.185	866.329	859.563	638.803	717.995	627.717	417.854	293.687	498.54	808.03	647.563	600.177	449.878	996.838	652.601	943.168	812.98	995.462	357.043	233.048	461.221	372.09	388.643	461.923	424.008	439.975
Ag10G00192	acyl-CoA thioesterase *(ACH) & EC_3.1 hydrolase acting on ester bond	cyclic nucleotide binding domain containing protein		AT1G01710	PF00027,PF02551	PTHR11066,PTHR11066:SF34	KOG3016	3.1.2.2	K01068	GO:0047617,GO:0006637	LOC_Os04g47120.1	acyl-CoA thioesterase 2, putative, expressed	67.52	0	627	Agr26706	100	96	1e-43	178	212.685	204.36	237.154	323.026	528.917	477.202	615.558	526.467	285.764	371.111	438.59	473.868	527.76	404.126	334.694	397.445	303.865	260.639	402.628	370.094	602.356	362.977	381.187	362.669	430.104	453.814	414.245	375.055	365.389
Ag10G00193	component *(eL36) of large ribosomal-subunit (LSU) proteome	60s ribosomal protein l36 1	60S ribosomal protein L36	AT3G53740	PF01158	PTHR10114	KOG3452		K02920	GO:0006412,GO:0005840,GO:0005622,GO:0003735	LOC_Os05g38520.4	60S ribosomal protein L36-2, putative, expressed	82.14	1e-56	175						2685.69	3200.46	3496.87	3109.38	2668.29	2705.48	2375.28	2397.41	3368.16	3225.27	3970.6	1636.84	1532.47	1610.73	2655.86	2931.02	2978.48	3172.78	1851.16	1731.2	2505.92	4671.23	5062.01	5267.58	4584.11	2323.12	2856.73	2525.97	2310.5
Ag10G00194	plant-specific E3 ubiquitin ligase *(RSL/RFA)	zinc finger c6hc type	ATP-dependent RNA helicase DEAH12, chloroplastic	AT3G14250	PF01485	PTHR11685,PTHR11685:SF149	KOG1812	6.3.2.19	K11975	GO:0016567,GO:0004842	LOC_Os08g35060.1	protein binding protein, putative, expressed	43.86	5e-83	259	Agr30527	100	945	0	1746	80.2994	65.771	51.151	55.2269	65.6586	54.9082	67.1518	77.3661	144.487	101.985	91.8581	93.5826	108.994	95.2582	98.1357	97.526	97.2769	55.1352	78.6745	71.9141	71.1044	116.707	61.4235	85.7398	120.029	134.316	166.48	204.849	176.828
Ag10G00195	PNP peptide receptor *(PNP-R)	lrrnt 2 domain containing protein	DNA damage-repair/toleration protein DRT100	AT1G33590	PF08263,PF00560,PF13855	PTHR27000,PTHR27000:SF52	KOG4579	3.2.1.15		GO:0005515	LOC_Os04g58080.1	polygalacturonase inhibitor 3 precursor, putative, expressed	54.64	0	521	Agr29728	100	1362	0	2516	4089.85	4335.01	9701.24	7139.91	1939.67	1130.11	1646.08	1805.84	13387.6	10750.9	6424.89	1447.98	817.045	1054.58	1886.27	2088.94	3400.68	2325.7	408.182	379.741	314.891	2823.71	2037.81	2502.22	2929.71	756.622	429.096	939.897	671.277
Ag10G00196	not classified	pentatricopeptide repeat containing protein chloroplastic	Pentatricopeptide repeat-containing protein At1g11290, chloroplastic	AT1G11290	PF14432,PF01535,PF13041	PTHR24015,PTHR24015:SF605					LOC_Os06g02200.1	pentatricopeptide, putative, expressed	33.33	7e-112	358	Agr42937	100	1923	0	3552	21.7026	41.1069	40.6883	50.0169	26.4458	19.9666	58.5426	58.4963	17.6596	15.581	10.3502	69.7616	50.8092	61.581	60.9474	24.1193	40.1142	59.1451	42.5768	28.941	26.4102	39.5615	58.7136	43.3627	40.0097	73.1189	70.3436	47.4467	78.7766
Ag10G00197	RopGEF guanine nucleotide exchange factor *(PRONE)	arath rop guanine nucleotide exchange factor	Rop guanine nucleotide exchange factor 2	AT1G01700	PF03759	PTHR33101,PTHR33101:SF9				GO:0005089	LOC_Os10g40270.1	ATROPGEF7/ROPGEF7, putative, expressed	61.98	0	588	Agr02599	100	1455	0	2687	22.7877	12.9193	8.13765	23.9664	3.6477	3.99332	1.72184	0	3.21083	0	3.88133	25.5225	5.73652	24.0551	75.4095	45.0927	39.1113	29.0713	9.25582	21.048	2.03156	98.9039	83.1023	175.422	76.0184	32.5856	41.4245	37.6561	46.0927
Ag10G00199	not classified	duf 4378 domain containing protein		AT4G00440	PF12552,PF14309	PTHR21726,PTHR21726:SF30					LOC_Os10g40250.1	expressed protein	28.48	9e-69	247	Agr07568	100	2817	0	5203	789.973	576.67	1254.36	1249.38	1283.99	449.249	3009.78	2287.96	786.654	951.858	1128.17	4857.79	1883.22	5131.43	1769.54	1855.09	1891.38	1897.65	1332.84	1700.5	611.498	3752.41	5247.19	3592.2	2583.62	3181.47	3147.48	5200.31	9542.86
Ag10G00200	not classified	prone domain containing protein		AT3G61370	PF11595	PTHR35741,PTHR35741:SF1					LOC_Os08g44540.1	expressed protein	42.06	1e-16	73.2						32.5538	41.1069	49.9884	34.3866	93.9283	77.8698	61.1254	92.462	17.6596	43.9101	67.2764	107.195	64.7408	67.3543	29.9572	32.5087	69.197	62.1524	63.8651	82.4381	89.3884	120.663	73.1662	98.5515	76.0184	58.8131	117.239	66.2748	75.4244
Ag10G00201	not classified	lysm domain containing protein		AT5G62150		PTHR33648,PTHR33648:SF1					LOC_Os03g02685.1	lysM domain containing protein, putative, expressed	63.64	3e-20	80.5						2.17026	11.7448	44.1758	27.0925	10.9431	28.9516	13.7747	0	0	0	0	17.015	0	1.92441	4.13203	0	0	0	3.70233	5.262	0	5.93423	5.41972	0	0	7.15294	1.56319	7.53123	8.38049
Ag10G00202	regulatory protein of RNA homeostasis	zinc finger ccch domain containing protein	Zinc finger CCCH domain-containing protein 48	AT4G25440	PF00642,PF00400	PTHR22844,PTHR22844:SF178	KOG0274			GO:0046872,GO:0005515	LOC_Os02g45480.1	nucleic acid binding protein, putative, expressed	50.98	6e-146	427	Agr15948	100	1323	0	2444	1017.85	877.338	1304.35	1152.47	924.692	785.686	1093.37	1151.06	550.657	844.208	900.468	1106.83	1210.41	1050.73	913.178	878.783	892.541	768.886	940.391	1009.43	1106.18	1178.93	1209.5	1139.26	1091.26	1559.34	1562.41	1311.19	1588.94
Ag10G00203	component *(CSN1) of COP9 signalosome complex	cop signalosome complex subunit	COP9 signalosome complex subunit 1	AT3G61140	PF01399,PF10602	PTHR14145,PTHR14145:SF2			K12175	GO:0005515	LOC_Os03g02540.1	proteasome subunit, putative, expressed	71.62	2e-111	334	Agr15947	100	187	2e-94	346	695.567	670.629	852.128	810.69	888.215	810.644	799.795	905.75	724.042	579.33	617.131	702.72	732.636	846.739	857.396	742.456	835.378	641.574	979.266	961.193	891.853	890.135	906.899	791.368	697.168	748.674	739.389	801.322	786.928
Ag10G00204	peroxisomal fission factor *(PEX11)	peroxisomal membrane protein 11c	Peroxisomal membrane protein 11D	AT2G45740	PF05648	PTHR12652,PTHR12652:SF16	KOG4186			GO:0016559,GO:0005779	LOC_Os03g02590.3	peroxisomal biogenesis factor 11, putative, expressed	78.11	2e-132	377	Agr28670	99.85	655	0	1205	5645.92	7095.04	6063.71	7531.7	10412.4	8846.21	8143.45	8530.09	3934.87	3525.56	3622.57	4919.89	6220.85	5540.37	5745.59	5613.51	7881.44	5188.73	7758.23	7078.27	8213.58	3072.94	2680.05	3110.28	3428.83	4167.78	4720.83	4173.8	4450.04
Ag10G00205	not classified																				4.34051	0	5.81261	1.04202	31.9174	36.9382	28.4104	50.0049	0	12.7481	5.17511	22.9703	50.8092	28.8661	0	4.19467	1.00285	0	27.7675	22.802	42.6627	0	0	0	0	46.8915	36.735	14.3093	25.9795
Ag10G00206	not classified	reverse transcriptase ty copia pe domain containing protein		AT2G45720	PF00514	PTHR23315,PTHR23315:SF97				GO:0005515	LOC_Os10g37850.1	armadillo, putative, expressed	62.88	0	703	Agr32028	100	1656	0	3059	168.195	97.482	160.428	183.395	92.1045	108.818	76.622	51.8919	171.779	127.481	67.2764	263.733	254.046	307.905	165.281	106.964	233.665	173.425	136.061	170.138	189.95	234.402	224.918	264.118	194.047	251.148	175.077	240.246	124.031
Ag10G00209	not classified	short chain dehydrogenase reductase	(+)-cis,trans-nepetalactol synthase NEPS2	AT2G47140	PF13561	PTHR24322,PTHR24322:SF498	KOG0725	1.1.1.145,1.1.1.51			LOC_Os03g61740.1	sex determination protein tasselseed-2, putative, expressed	53.12	3e-76	236	Agr29942	100	828	0	1530	96.5764	79.8647	16.2753	40.6387	0	14.975	0	0	0	11.3316	10.3502	71.4631	50.8092	80.8251	106.4	95.4287	81.2312	78.1918	116.623	114.887	39.6153	39.5615	76.7793	74.8991	76.0184	16.6902	27.3558	26.3593	6.70439
Ag10G00211	chromatin architectural modulator *(DEK)	dek c terminal domain ontaining protein		AT5G63550	PF08766	PTHR13468,PTHR13468:SF6	KOG2266		K17046		LOC_Os01g70020.1	DEK C terminal domain containing protein, expressed	54.55	2e-57	204	Agr29944	100	1797	0	3319	297.325	234.896	202.279	191.731	82.9852	41.9299	117.085	87.7445	380.483	206.803	284.631	231.404	144.233	158.764	586.748	528.528	387.102	584.433	74.9721	119.272	23.3629	960.356	714.499	1226.97	875.211	216.973	254.018	207.862	206.998
Ag10G00213	not classified	hva protein	HVA22-like protein d	AT5G50720	PF03134	PTHR12300,PTHR12300:SF58			K17279		LOC_Os11g30500.1	HVA22, putative, expressed	67.26	2e-50	160						35.8092	36.4089	290.63	319.899	459.61	772.708	426.156	470.801	213.52	365.446	174.66	577.66	776.889	1034.37	13.4291	7.34067	62.177	24.059	713.624	575.313	859.348	24.726	1.80657	4.92757	7.00169	187.566	248.547	224.431	144.982
Ag10G00215	not classified	heavy metal associated isoprenylated plant protein	Heavy metal-associated isoprenylated plant protein 7	AT5G50740	PF00403	PTHR22814,PTHR22814:SF13	KOG1603			GO:0046872,GO:0030001	LOC_Os02g30650.1	heavy metal-associated domain containing protein, expressed	54.9	3e-85	263	Agr26629	100	369	0	682	52.0861	14.0938	9.30017	7.29412	0	6.98831	0	0	4.81625	0	19.4066	2.55225	0	4.81102	87.8056	48.2387	11.0314	36.0885	8.33024	7.89301	0	46.4848	93.0385	66.0295	38.0092	0	0	4.51874	10.8946
Ag10G00216	small subunit *(SAE1) of E1 SUMO ubiquitin-activating enzyme complex	sumo activating enzyme subunit 1 protein	SUMO-activating enzyme subunit 1A	AT4G24940	PF00899	PTHR10953	KOG2014		K10684	GO:0008641	LOC_Os11g30410.1	ThiF family domain containing protein, putative, expressed	71.16	2e-168	476	Agr16194	100	963	0	1779	787.803	649.488	714.951	676.27	1102.52	1026.28	995.224	1176.53	730.464	991.519	908.231	1305.05	1368.57	1349.97	903.881	688.974	654.864	782.92	1273.6	1222.54	1404.82	1014.75	742.501	947.08	944.228	1278.79	1421.72	1287.09	1252.04
Ag10G00217	substrate adaptor of SCF E3 ubiquitin ligase complex	fist c domain containing protein	F-box/LRR-repeat protein At5g63520	AT5G63520	PF00646	PTHR14939,PTHR14939:SF5				GO:0005515			37.36	3e-97	309	Agr01473	100	1626	0	3003	416.689	499.155	546.385	562.69	512.502	590.013	469.202	571.755	532.998	664.318	671.47	511.301	496.619	503.233	586.748	483.435	514.464	432.06	546.093	587.591	650.098	429.243	400.156	475.018	426.103	476.068	441.601	396.142	370.417
Ag10G00218	component *(CAL) of NADH dehydrogenase carbonic anhydrase module	gamma carbonic anhydrase 1 mitochondrial	Gamma carbonic anhydrase-like 1, mitochondrial	AT5G63510		PTHR13061,PTHR13061:SF0	KOG3121	1.6.5.3			LOC_Os02g30460.1	uncharacterized protein MJ0304, putative, expressed	75.19	2e-139	396	Agr01472	100	323	4e-170	597	2837.61	3075.97	3066.73	3257.35	2640.02	2880.18	2081.71	2304	3541.55	3230.94	3684.68	1858.04	1819.3	2089.91	2766.39	2891.17	3141.94	2917.15	2524.06	2389.83	3433.33	3538.78	3563.46	3474.93	3377.82	2025.87	2090.77	2277.44	2019.7
Ag10G00220	phospholipase-C *(nPLC))	non specific phospholipase c6	Non-specific phospholipase C6	AT3G48610	PF04185	PTHR31956,PTHR31956:SF2			K01114	GO:0016788	LOC_Os03g61130.1	phosphoesterase family protein, putative, expressed	78.97	0	807	Agr01470	100	477	0	881	1718.84	1875.65	1906.54	1713.08	1042.33	1020.29	922.046	1009.53	9829.96	8512.9	6154.49	1434.37	889.981	1033.41	1884.21	2210.59	1571.47	1830.49	1083.86	1045.38	1668.92	2457.76	2685.47	2178.97	2220.54	1564.9	1778.13	1524.32	1775.82
Ag10G00221	component *(MED30) of head module of MEDIATOR transcription co-activator complex	mediator of rna polymerase ii transcription subunit	Mediator of RNA polymerase II transcription subunit 30	AT5G63480		PTHR36406					LOC_Os04g31910.1	expressed protein	55.19	5e-55	176	Agr01469	100	537	0	992	128.045	186.743	163.916	121.916	171.442	204.658	145.496	200.963	152.514	169.975	152.666	126.762	124.565	98.1448	167.347	176.176	171.488	203.499	132.358	137.689	192.998	324.405	345.055	309.452	316.076	203.461	235.26	192.799	151.687
Ag10G00222	not classified	stress associated endoplasmic reticulum protein		AT1G27330	PF06624	PTHR15601,PTHR15601:SF4	KOG3491			GO:0005783	LOC_Os11g41875.2	membrane protein, putative, expressed	79.41	2e-34	114						4477.24	5475.43	6010.24	4550.49	3724.3	3420.28	3097.59	3355.99	10401.5	11391.1	10056.5	3648.02	2770.74	3871.91	3605.2	5113.3	3811.85	4770.7	2470.38	2609.95	4211.41	7399	7375.33	7144.98	6082.47	3303.86	3651.61	3422.94	3062.23
Ag10G00223	not classified	c2h2 zinc finger protein		AT3G48550		PTHR34946					LOC_Os02g30380.1	expressed protein	52.63	4e-42	142	Agr01466	99.79	482	0	883	1336.88	2333.69	711.463	684.606	594.575	273.543	606.088	747.244	252.05	96.319	219.942	916.258	399.918	609.075	2343.89	3657.75	2525.19	2969.28	996.852	1182.2	865.443	5685.98	4752.19	3154.63	2988.72	1277.2	1086.42	1851.93	1310.71
Ag10G00224	dCMP deaminase & EC_3.5 hydrolase acting on carbon-nitrogen bond, other than peptide bond	cmp d type eaminase omain containing protein		AT3G48540	PF00383	PTHR11086,PTHR11086:SF18	KOG3127	3.5.4.12	K01493	GO:0008270	LOC_Os01g55974.1	deoxycytidylate deaminase, putative, expressed	75.45	1e-126	362	Agr01465	100	663	0	1225	53.1712	56.3751	51.151	109.412	110.343	108.818	76.622	91.5185	12.8433	18.4139	20.7004	82.5228	63.1018	60.6188	63.0134	55.5793	93.2655	22.0541	56.4605	61.3901	66.0256	152.312	158.075	163.595	193.047	57.2235	31.2638	70.0404	89.6712
Ag10G00225	not classified	mynd type domain containing protein	F-box protein At5g50450	AT5G50450	PF08238,PF01753	PTHR12298,PTHR12298:SF7					LOC_Os01g69270.1	OsFBO2 - F-box and other domain containing protein, expressed	50.46	7e-103	310	Agr01464	100	816	0	1507	236.558	204.36	302.256	274.051	836.235	781.693	656.022	817.062	202.282	75.0721	125.496	378.584	313.05	463.782	224.163	114.305	244.697	197.484	668.27	494.628	1167.13	479.684	338.732	342.959	317.077	686.682	1065.31	632.623	627.698
Ag10G00226	not classified	rio serine threonine protein kinase		AT5G37350	PF01163	PTHR10593,PTHR10593:SF23		2.7.11.1	K07178	GO:0004674	LOC_Os07g06820.2	serine/threonine-protein kinase RIO-like, putative, expressed	75.68	4e-52	179	Agr23275	100	87	8e-39	161	69.4482	65.771	113.927	108.37	115.815	100.831	75.761	107.558	51.3733	96.319	60.8075	82.5228	103.257	112.578	70.2445	83.8933	91.2598	93.2287	109.219	95.5931	136.114	87.0354	90.3286	67.015	90.0217	114.447	102.389	99.4122	110.622
Ag10G00227	not classified	purple acid phosphatase	Probable inactive purple acid phosphatase 27	AT5G50400	PF16656,PF14008,PF00149	PTHR22953,PTHR22953:SF24	KOG1378	3.1.4.1		GO:0016787	LOC_Os12g38760.2	nucleotide pyrophosphatase/phosphodiesterase, putative, expressed	73.56	0	952	Agr23276	99.68	1851	0	3380	1049.32	1028.85	1338.06	1070.15	642.907	828.614	525.162	484.01	1314.84	1443.37	1423.15	722.287	647.408	814.024	790.251	959.53	946.695	895.196	607.182	558.649	853.253	695.294	739.791	730.267	733.177	348.905	451.762	426.267	346.114
Ag10G00229	transcriptional coregulator *(CSU4) of CCA1 activity	isoform of upf protein	UPF0235 protein At5g63440	AT5G63440	PF02594	PTHR13420,PTHR13420:SF3	KOG3276		K09131		LOC_Os07g19470.1	uncharacterized ACR, YggU family COG1872 containing protein, expressed	87.85	3e-144	407	Agr47823	100	600	0	1109	730.291	675.327	685.888	643.967	446.843	339.432	445.096	738.752	724.042	798.881	743.921	355.614	449.907	318.489	300.605	402.688	586.67	745.829	418.363	713.002	607.435	836.727	665.722	1144.18	995.24	605.616	481.463	390.871	377.96
Ag10G00230	RNA splicing factor *(RS31/40/41)	serine arginine rich splicing factor rs	Serine/arginine-rich splicing factor RS40	AT4G25500	PF00076	PTHR24012	KOG0106		K12893	GO:0003676	LOC_Os02g03040.1	RNA recognition motif containing protein, expressed	59.79	4e-95	288	Agr42137	100	116	5e-55	215	592.48	705.863	524.297	504.337	646.555	643.923	803.239	677.425	892.611	865.454	957.395	1154.47	1111.25	1314.37	791.284	595.643	765.178	759.864	707.145	755.975	442.879	1157.18	921.352	921.456	1069.26	1132.55	1523.33	1159.06	1195.9
Ag10G00232	GSK protein kinase & EC_2.7 transferase transferring phosphorus-containing group	non specific serine threonine protein kinase	Shaggy-related protein kinase theta	AT4G00720	PF07714	PTHR24057,PTHR24057:SF19		2.7.11.1,2.7.11.26	K00924	GO:0006468,GO:0004672	LOC_Os10g37740.1	CGMC_GSK.9 - CGMC includes CDA, MAPK, GSK3, and CLKC kinases, expressed	71.31	0	707	Agr19716	100	1258	0	2324	707.503	758.715	782.377	739.833	1081.54	1224.95	935.821	1043.5	475.203	735.14	715.458	946.035	1070.27	1073.82	873.924	670.098	692.973	751.844	1328.21	1317.26	1107.2	604.303	762.373	743.078	729.176	1119.04	1216.16	1115.37	1164.05
Ag10G00233	component *(CPSF160/Yhh1) of Cleavage and Polyadenylation Specificity Factor (CPSF) complex	cleavage and polyadenylation specificity factor subunit	Cleavage and polyadenylation specificity factor subunit 1	AT5G51660	PF10433,PF03178	PTHR10644,PTHR10644:SF2			K14401	GO:0005634,GO:0003676	LOC_Os04g18010.1	cleavage and polyadenylation specificity factor subunit 1, putative, expressed	69.95	0	2074	Agr10919	100	4317	0	7973	1138.3	983.041	1088.12	1137.88	1013.15	1078.2	1169.13	1049.16	706.383	900.866	1116.53	1136.6	1210.41	1391.35	1265.43	1111.59	1113.17	1165.86	1149.57	1254.99	947.721	1146.3	1423.58	1296.94	1117.27	1336.81	1074.69	1323.99	1410.44
Ag10G00234	co-suppressor (BAP) of Programmed Cell Death	c2 domain containing protein	BON1-associated protein 2	AT2G45760	PF00168	PTHR32246,PTHR32246:SF20				GO:0005515	LOC_Os09g35780.1	BAP2, putative, expressed	36.08	2e-31	115	Agr10918	100	519	0	959	830.123	758.715	2791.21	1762.05	6601.43	2446.91	4318.38	5107.11	123.617	475.929	809.904	167.598	88.5064	3.84882	4.13203	0	51.1456	2.00492	17.5861	30.695	69.0729	154.29	149.042	104.465	289.07	338.573	159.445	336.646	241.358
Ag10G00235	mitochondrial NAD-dependent malic enzyme & EC_1.1 oxidoreductase acting on CH-OH group of donor	nad dependent malic enzyme 1	NAD-dependent malic enzyme 59 kDa isoform, mitochondrial	AT4G00570	PF00390,PF03949	PTHR23406,PTHR23406:SF32		1.1.1.39	K00028	GO:0055114,GO:0004471,GO:0051287	LOC_Os10g35960.1	NAD-dependent malic enzyme, mitochondrial precursor, putative, expressed	79.15	0	991	Agr20292	98.84	1812	0	3210	4683.41	4488.87	5341.79	4176.41	2536.06	3062.88	2430.38	2453.07	5081.14	5859.88	6643.54	2726.66	2628.15	2799.05	4658.86	4940.27	4199.96	4642.39	2619.4	2673.98	2875.67	4031.32	4198.47	4490.99	3745.9	2250	2315.87	2589.24	2857.75
Ag10G00236	bifunctional 5,10-methylene-THF dehydrogenase and 5,10-methenyl-THF cyclohydrolase & EC_3.5 hydrolase acting on carbon-nitrogen bond, other than peptide bond	bifunctional protein fold 1	Bifunctional protein FolD 4, chloroplastic	AT4G00620	PF00763,PF02882	PTHR10025	KOG0089	3.5.4.9,1.5.1.5		GO:0055114,GO:0009396,GO:0004488,GO:0003824	LOC_Os02g02850.1	bifunctional protein folD, putative, expressed	79.58	6e-171	485	Agr19402	100	897	0	1657	182.301	232.547	161.591	195.899	270.842	179.7	273.773	242.477	93.1141	202.553	143.609	216.941	220.446	197.252	225.196	234.901	214.611	174.428	245.279	185.924	196.045	180.005	242.081	213.857	218.053	236.047	221.191	177.737	264.823
Ag10G00237	not classified	rck n termial domai cotaiig protei	K(+) efflux antiporter 2, chloroplastic	AT4G00630	PF02254,PF00999	PTHR16254,PTHR16254:SF13	KOG1650			GO:0006813,GO:0055085,GO:0016021,GO:0015299,GO:0006812	LOC_Os04g58620.1	potasium efflux antiporter protein, putative, expressed	66.56	1e-117	367	Agr41551	100	256	8e-133	473	161.684	200.836	161.591	196.941	173.266	174.708	157.549	112.275	141.277	161.476	195.36	182.061	263.88	205.912	247.922	155.203	253.722	211.519	245.279	194.694	174.714	110.772	100.265	120.233	156.038	131.932	127.4	130.29	144.982
Ag10G00238	proton:potassium cation antiporter *(KEA)	sp kefb glutathione regulated potassium efflux system protein kefb	K(+) efflux antiporter 1, chloroplastic	AT4G00630	PF02254,PF00999	PTHR16254,PTHR16254:SF13	KOG1650			GO:0006813,GO:0055085,GO:0016021,GO:0015299,GO:0006812	LOC_Os04g58620.1	potasium efflux antiporter protein, putative, expressed	51.05	0	741	Agr41551	100	93	1e-41	172	294.07	287.748	306.906	466.824	221.598	260.564	148.078	205.681	157.331	114.733	142.315	190.568	365.498	293.472	449.358	247.485	366.042	253.622	488.707	393.773	287.465	91.9806	80.3925	58.1454	94.0227	165.312	92.2282	112.968	150.849
Ag10G00239	LIM-type transcription factor	lim domain containing protein p2b	LIM domain-containing protein PLIM2b	AT3G61230	PF00412	PTHR24206,PTHR24206:SF22	KOG1700			GO:0008270	LOC_Os02g42820.1	OsPLIM2a - LIM domain protein, putative actin-binding protein and transcription factor, expressed	67.02	3e-89	265	Agr21193	100	588	0	1086	9.76615	0	6.97513	12.5042	5.47155	10.9816	6.88737	0	16.0542	14.1646	12.9378	37.433	18.0291	35.6015	9.29706	16.7787	9.02569	13.032	13.8837	13.155	14.2209	11.8685	4.51643	9.85515	7.00169	15.1007	17.1951	14.3093	9.21853
Ag10G00240	not classified	domain containing protein		AT1G01770	PF07287	PTHR13943,PTHR13943:SF48					LOC_Os07g27350.1	atuA, putative, expressed	63.84	0	804	Agr21193	99	2003	0	3583	1242.47	1591.42	948.618	1484.88	1082.46	1254.9	1573.76	1341.64	2026.03	3755.02	2930.4	2545.45	1881.58	2476.71	1516.45	1238.48	1590.53	1283.15	1281.01	1254.11	872.553	646.831	847.282	727.31	808.195	1271.63	1681.99	1135.71	1441.44
Ag10G00241	not classified	dead box atp dependent rna helicase	DEAD-box ATP-dependent RNA helicase 8	AT4G00660	PF00271,PF00270	PTHR24031,PTHR24031:SF329		3.6.4.13	K12614	GO:0005524,GO:0003676	LOC_Os02g42860.1	DEAD-box ATP-dependent RNA helicase, putative, expressed	98	2e-26	107	Agr33292	100	146	9e-72	270	185.557	203.185	231.342	220.908	304.583	292.511	243.641	279.273	144.487	135.98	190.185	201.628	285.187	267.493	254.12	228.609	211.602	195.479	329.507	291.164	354.506	177.038	231.241	235.538	186.045	224.125	205.56	213.887	200.294
Ag10G00242	6-phosphogluconolactonase & EC_3.1 hydrolase acting on ester bond	6 phosphogluconolactonase 3	Probable 6-phosphogluconolactonase 4, chloroplastic	AT5G24400	PF01182	PTHR11054,PTHR11054:SF3	KOG3147	3.1.1.31	K01057	GO:0005975	LOC_Os09g35970.1	6-phosphogluconolactonase, putative, expressed	56.75	3e-118	348	Agr34099	99.89	911	0	1677	808.42	977.169	957.918	875.295	1064.22	1117.13	816.153	1029.35	1354.97	1305.97	1178.63	865.213	819.503	760.141	748.93	459.316	1037.95	928.277	853.386	859.461	1017.81	1058.27	957.483	1276.24	1076.26	986.311	890.237	807.347	842.239
Ag10G00243	6-phosphogluconolactonase & EC_3.1 hydrolase acting on ester bond	6 phosphogluconolactonase 3	Probable 6-phosphogluconolactonase 4, chloroplastic	AT5G24400	PF01182	PTHR11054,PTHR11054:SF3	KOG3147	3.1.1.31	K01057	GO:0005975	LOC_Os09g35970.1	6-phosphogluconolactonase, putative, expressed	55.19	4e-83	257	Agr34099	100	864	0	1596	237.643	198.487	237.154	306.353	73.8659	22.9616	43.907	104.727	112.379	15.581	69.8639	330.091	145.052	187.63	640.464	422.613	436.242	506.242	235.098	229.774	101.578	1365.86	1589.78	1627.09	875.211	296.45	183.675	430.033	206.16
Ag10G00244	not classified	remorin c domain containing protein	Uncharacterized protein At3g61260	AT3G61260	PF03766,PF03763	PTHR31775					LOC_Os04g45070.1	remorin, putative, expressed	64.66	1e-56	182	Agr34098	98.43	127	6e-58	224	353.752	566.1	358.057	379.294	316.438	54.9082	411.52	560.433	157.331	86.4038	244.524	698.466	344.191	472.442	660.092	644.93	615.753	1030.53	282.302	369.217	389.043	3158.99	2823.67	4572.79	3084.74	1268.45	1707	1534.11	1741.46
Ag10G00246	tRNA adenosine deaminase *(TAD1)	trna specific adenosine deaminase	tRNA-specific adenosine deaminase TAD1	AT1G01760	PF02137	PTHR10910		3.5.4.37		GO:0006396,GO:0004000,GO:0003723	LOC_Os04g58690.3	tRNA-specific adenosine deaminase 1, putative, expressed	55.21	2e-49	172	Agr29657	100	90	2e-40	167	836.633	977.169	709.138	674.186	689.416	817.633	482.116	594.398	345.164	369.695	377.783	346.256	370.415	324.263	788.185	816.911	906.581	700.719	590.521	519.184	451.005	308.58	261.953	324.234	382.092	429.176	368.913	371.289	381.312
Ag10G00247	phospholipase-D *(PLD-beta/gamma) & EC_3.1 hydrolase acting on ester bond	phospholipase d	Phospholipase D beta 1	AT2G42010	PF00614,PF00168,PF12357	PTHR18896,PTHR18896:SF65		3.1.4.4	K01115	GO:0003824,GO:0005515	LOC_Os10g38060.1	phospholipase D, putative, expressed	68.46	0	1161	Agr29656	100	2865	0	5291	0	0	3.48757	29.1765	25.5339	13.9766	61.1254	50.0049	8.02708	0	0	34.03	50.8092	55.8078	18.5941	3.146	19.0542	3.00738	36.0977	35.08	71.1044	33.6273	27.0986	16.7538	92.0222	182.797	158.664	164.934	224.597
Ag10G00250	GRAS-type transcription factor *(RAM1) & GRAS-type transcription factor *(RAD1) & GRAS-type transcription factor & gibberellin signal transducer *(DELLA)	della protein gai	GRAS family protein RAM1	AT1G66350	PF12041,PF03514	PTHR31636,PTHR31636:SF47			K14494		LOC_Os03g49990.1	GRAS family transcription factor domain containing protein, expressed	44.22	5e-98	314	Agr38481	100	2019	0	3729	0	0	0	0	2.73578	1.99666	1.72184	1.88698	0	0	0	5.1045	27.8631	24.0551	0	0	0	0	0	0	4.06311	0	0	0	0	0	0	0	3.35219
Ag10G00251	lyso-phosphatidylethanolamine acyltransferase *(LPEAT)	ef hand domain containing protein	Lysophospholipid acyltransferase LPEAT2	AT2G45670	PF01553,PF00036	PTHR23063,PTHR23063:SF9	KOG4666	2.3.1.25	K13510	GO:0016746,GO:0008152,GO:0005509	LOC_Os06g49790.1	acyltransferase, putative, expressed	60.52	0	676	Agr08291	100	139	2e-67	257	2832.18	3378.98	2120.44	2162.19	994.91	1021.29	1235.42	1090.67	2152.86	2888.15	2801.03	2220.46	2012.7	2037.95	2964.73	2786.31	3070.74	2810.89	1703.07	1496.16	662.287	1655.65	1690.05	1698.04	1854.45	902.86	927.753	903.747	891.684
Ag10G00252	MADS/AGL-type transcription factor	agamous mads box protein agl	MADS-box transcription factor 50	AT2G45660	PF00319,PF01486	PTHR11945,PTHR11945:SF208	KOG0014			GO:0046983,GO:0003677,GO:0006355,GO:0005634,GO:0003700	LOC_Os10g39130.1	OsMADS56 - MADS-box family gene with MIKCc type-box, expressed	63.46	2e-80	243	Agr38860	96.26	642	0	1031	0	23.4896	5.81261	4.16807	61.099	80.8648	55.9599	46.231	48.1625	36.8278	15.5253	49.3435	99.1599	153.953	4.13203	4.19467	4.01142	0	27.7675	33.326	41.6469	0	0	1.97103	20.0048	0.794771	0	0	0
Ag10G00253	not classified	aai domain containing protein	Putative lipid-binding protein At4g00165	AT4G00165	PF14547	PTHR31731,PTHR31731:SF21					LOC_Os02g44320.1	LTPL113 - Protease inhibitor/seed storage/LTP family protein precursor, expressed	63.37	1e-39	132						12742.7	12760.7	16899.6	9769.96	1113.46	634.938	556.155	672.708	2764.53	2351.32	2020.88	304.569	434.337	169.348	5828.23	11867.8	8392.89	9602.55	485.005	586.714	412.406	1283.77	1108.33	1405.34	2757.67	90.6039	96.1362	107.697	61.1775
Ag10G00254	cofactor of post-CCT Tubulin folding pathway *(TFC-D)	tfcd c domain containing protein	Tubulin-folding cofactor D	AT3G60740	PF12612	PTHR12658,PTHR12658:SF0					LOC_Os10g36490.1	HEAT repeat family protein, putative, expressed	65.41	0	1654	Agr38703	100	3501	0	6466	794.313	644.79	649.85	722.118	391.216	450.247	555.294	549.111	622.901	667.151	852.599	803.959	771.153	627.357	842.934	728.823	722.055	888.178	509.996	564.788	376.854	734.856	832.83	617.918	858.207	842.457	683.896	740.319	693.066
Ag10G00255	lipid transfer protein *(ORP3a)	osbp oxysterol binding protein 3c	Oxysterol-binding protein-related protein 3C	AT5G59420	PF01237	PTHR10972	KOG2209				LOC_Os03g16690.1	oxysterol-binding protein, putative, expressed	79.43	0	777	Agr12227	100	1371	0	2532	714.014	789.252	925.367	1125.38	1125.32	1303.82	977.145	1051.05	630.928	692.647	610.662	1259.11	1389.06	1572.24	766.491	505.457	839.389	654.606	1421.69	1465.47	1378.41	912.883	483.258	739.136	711.172	1047.51	1193.5	883.413	1071.03
Ag10G00256	UDP-D-glucuronic acid 4-epimerase	udp glucuronate 4 epimerase	UDP-glucuronate 4-epimerase 3	AT4G00110	PF04321	PTHR10366,PTHR10366:SF356		5.1.3.6	K08679		LOC_Os02g54890.1	UDP-glucuronate 4-epimerase, putative, expressed	83.18	0	759	Agr24319	100	1311	0	2422	351.581	338.251	474.309	283.429	156.851	301.496	123.112	101.897	552.263	284.708	362.257	186.314	129.482	178.008	266.516	306.211	245.699	322.792	164.754	94.7161	150.335	243.303	298.084	289.741	222.054	96.1673	111.768	115.228	77.1005
Ag10G00257	not classified	2 dihydroflavonol reductase	Vestitone reductase	AT2G45400	PF01370	PTHR10366,PTHR10366:SF425	KOG1502	1.1.1.348		GO:0050662,GO:0003824	LOC_Os08g40440.1	dihydroflavonol-4-reductase, putative, expressed	46.1	4e-85	263	Agr24320	100	120	4e-57	222	176.876	193.789	130.202	293.849	541.684	342.427	702.511	583.076	49.7679	83.5709	56.9262	337.748	298.299	294.434	395.642	310.405	294.839	276.679	373.009	378.864	499.763	776.395	919.545	804.18	640.155	630.254	692.493	564.842	729.102
Ag10G00258	not classified	bifunctional dihydroflavonol 4 reductase	Vestitone reductase	AT2G45400	PF01370	PTHR10366,PTHR10366:SF425	KOG1502	1.1.1.348		GO:0050662,GO:0003824	LOC_Os04g53810.1	leucoanthocyanidin reductase, putative, expressed	49.24	1e-103	312	Agr43463	100	978	0	1807	327.709	265.433	138.34	155.261	250.779	112.811	186.82	151.902	467.176	199.72	142.315	124.21	229.461	149.142	183.875	322.989	168.48	184.452	121.251	219.25	173.698	49.4519	59.6169	134.03	95.0229	278.17	89.8834	261.334	355.333
Ag10G00259	not classified	duf 4283 domain containing protein																			5.42564	16.4427	22.0879	16.6723	72.954	51.9132	78.3438	71.7052	17.6596	52.4089	29.7569	34.03	55.7262	23.0929	40.2873	68.1633	11.0314	33.0811	62.9396	21.048	47.7416	14.8356	78.5859	10.8407	26.0063	58.8131	59.4012	59.4967	72.9102
Ag10G00260	not classified																				6.51077	8.22137	11.6252	17.7143	40.1247	14.975	30.1322	29.2482	22.4758	7.08228	16.8191	11.9105	18.0291	26.9417	21.6932	14.6813	14.04	6.01475	29.6186	37.711	25.3944	5.93423	3.61314	12.8117	20.0048	17.485	35.9534	28.6187	28.4936
Ag10G00261	not classified	epimerase domain containing protein	Vestitone reductase	AT2G45400	PF01370	PTHR10366,PTHR10366:SF425	KOG1502	1.1.1.348		GO:0050662,GO:0003824	LOC_Os04g53810.1	leucoanthocyanidin reductase, putative, expressed	44.19	4e-83	259	Agr44953	100	915	0	1690	34.7241	0	46.5009	55.2269	51.9797	19.9666	68.8737	52.8354	3.21083	16.9975	27.1693	69.7616	35.2386	89.485	2.06601	12.584	13.0371	44.1082	30.5442	48.235	23.3629	0	10.8394	5.91309	6.00145	30.9961	70.3436	17.3218	48.6068
Ag10G00264	not classified	transducin beta protein		AT4G00090	PF00400	PTHR22847,PTHR22847:SF358				GO:0005515	LOC_Os03g64110.1	WD domain, G-beta repeat domain containing protein, expressed	68.71	0	619	Agr17066	100	1308	0	2416	1103.57	1451.66	1446.18	1355.67	1170.91	1009.31	1130.39	1149.17	1757.93	2026.95	2200.71	1254.86	1173.53	1069.97	1268.53	1275.18	1267.61	1371.36	1053.31	1034.86	1097.04	1670.49	1411.84	1504.88	1444.35	1150.03	1210.69	1132.7	1289.76
Ag10G00265	not classified	sp sbt subtilisin protease	Subtilisin-like protease SBT3.18	AT4G26330	PF05922,PF00082	PTHR10795,PTHR10795:SF352		3.4.14.10		GO:0006508,GO:0004252	LOC_Os03g06290.1	OsSub27 - Putative Subtilisin homologue, expressed	49.22	4e-36	132	Agr17065	100	387	0	715	352.666	374.66	203.441	211.53	232.541	227.619	235.031	166.998	191.044	432.019	416.596	429.629	465.478	523.439	522.702	431.002	451.285	497.22	233.247	275.378	196.045	469.793	603.395	774.615	537.13	243.2	389.234	305.768	371.255
Ag10G00266	peptidyl-prolyl cis-trans isomerase *(FKBP43/53)	peptidylprolyl isomerase	Peptidyl-prolyl cis-trans isomerase FKBP43	AT3G12340	PF00254	PTHR10516,PTHR10516:SF292	KOG0552	5.2.1.8	K14826	GO:0006457	LOC_Os09g12270.1	peptidyl-prolyl cis-trans isomerase, FKBP-type, putative, expressed	55.94	2e-39	151	Agr26149	100	114	1e-53	211	208.344	184.394	349.919	411.597	227.981	151.746	324.567	374.565	149.304	131.73	77.6266	274.792	258.963	319.452	216.932	160.446	255.728	221.543	214.735	198.202	136.114	197.808	151.752	201.045	225.054	368.774	498.658	431.539	383.826
Ag10G00267	component *(GAUT1) of GAUT1:GAUT7 galacturonosyltransferase complex	glycosyltransferase domain containing protein	Polygalacturonate 4-alpha-galacturonosyltransferase	AT3G61130	PF01501	PTHR32116,PTHR32116:SF4		2.4.1.43	K13648	GO:0016757,GO:0047262	LOC_Os09g36190.1	glycosyl transferase family 8, putative, expressed	72.65	0	1033	Agr25375	96.15	78	2e-28	128	4908.03	4424.27	5313.89	4691.16	1827.5	1928.77	2234.95	2080.39	8890.79	10745.2	9315.19	3395.35	3017.41	3376.37	4748.73	4321.55	4079.61	4353.68	2492.59	2450.34	2277.37	4510.02	6052.92	4844.79	4328.05	2063.23	1936.01	1998.03	2286.2
Ag10G00268	not classified	nitroreductase domain containing protein		AT1G02020	PF00881	PTHR23026,PTHR23026:SF102					LOC_Os10g11340.1	nitroreductase family protein, putative, expressed	63.14	0	750	Agr25376	100	1788	0	3302	370.028	524.993	492.909	451.194	886.391	854.571	657.743	781.209	508.917	490.094	583.493	620.197	761.319	814.024	422.5	431.002	459.307	435.067	796	755.975	881.695	321.438	306.214	326.205	373.09	631.843	696.401	646.179	629.374
Ag10G00270	not classified	65 kda microtubule associated protein	65-kDa microtubule-associated protein 3	AT5G51600	PF03999	PTHR19321,PTHR19321:SF7			K16732	GO:0008017,GO:0000910,GO:0000226	LOC_Os01g49200.1	microtubule associated protein, putative, expressed	46.13	0	551	Agr32885	100	2139	0	3951	311.432	196.138	116.252	212.572	136.789	108.818	216.952	173.602	200.677	220.967	288.512	231.404	208.154	191.479	282.011	299.919	262.748	355.873	146.242	203.464	98.5304	318.47	316.15	324.234	253.061	305.192	271.995	298.99	366.227
Ag10G00271	component *(KU80) of Ku70-Ku80 helicase complex	atp dependent dna helicase subunit ku	ATP-dependent DNA helicase 2 subunit KU80	AT1G48050	PF03730,PF03731,PF08785,PF02735	PTHR12604,PTHR12604:SF4	KOG2326	3.6.4.12	K10885	GO:0006303,GO:0004003,GO:0003677,GO:0016817	LOC_Os03g63920.1	KAP-2, putative, expressed	59.51	0	848	Agr33302	100	2073	0	3829	270.197	163.253	231.342	295.933	325.557	237.603	364.169	295.312	200.677	254.962	227.705	454.301	466.297	462.82	310.935	290.481	336.959	332.816	393.372	385.88	269.181	384.736	340.539	356.756	348.084	505.474	457.233	451.874	496.125
Ag10G00274	not classified			AT3G14590	PF00168	PTHR10774,PTHR10774:SF80				GO:0005515	LOC_Os02g20970.1	C2 domain containing protein, putative, expressed	44.9	7e-06	43.5						257.175	177.347	154.615	160.471	289.08	266.554	249.667	249.081	272.921	325.785	341.557	549.585	381.069	368.524	218.998	189.809	240.685	219.538	268.419	364.832	256.992	275.942	281.825	247.364	270.065	355.263	365.005	306.521	321.811
Ag10G00275	CDP-diacylglycerol synthase *(CDS)	of phosphatidate cytidylyltransferase 4	Phosphatidate cytidylyltransferase 4, chloroplastic	AT2G45150	PF01148	PTHR13773,PTHR13773:SF3	KOG1440	2.7.7.41			LOC_Os02g03460.1	phosphatidate cytidylyltransferase, putative, expressed	72.09	3e-177	503	Agr19510	100	822	0	1519	1324.94	1242.6	1404.33	1484.88	985.791	868.548	713.703	787.814	974.487	774.801	882.356	527.465	707.231	661.034	996.852	1093.76	1126.21	964.365	674.749	735.804	1027.97	419.352	501.324	506.555	642.155	494.348	483.807	524.926	517.914
Ag10G00277	not classified	ef hand domain containing protein		AT1G73440	PF13499						LOC_Os04g45180.1	EF hand family protein, expressed	41.34	6e-45	155	Agr32304	100	131	2e-63	243	188.812	253.688	235.992	184.437	194.24	172.711	272.912	239.646	263.288	311.62	425.652	271.389	258.144	224.193	284.077	249.583	168.48	228.561	240.651	266.608	191.982	206.709	251.114	265.103	199.048	341.752	343.902	226.69	279.07
Ag10G00278	not classified	4fe 4s ferredoxin type domain containing protein		AT3G19430	PF06830	PTHR31656,PTHR31656:SF0					LOC_Os05g47940.1	RCLEA8 - Root cap and Late embryogenesis related family protein precursor, expressed	48.31	2e-106	329	Agr40288	98.47	1173	0	2050	0	23.4896	8.13765	0	3.6477	4.99165	6.88737	3.77396	213.52	300.289	121.615	20.418	9.83404	3.84882	10.3301	6.292	8.02284	4.00983	1.85116	6.13901	0	1.97808	4.51643	7.88412	13.0031	2.38431	0	1.50625	0
Ag10G00279	not classified	cytochrome p450 family protein		AT3G60590		PTHR33918,PTHR33918:SF3					LOC_Os04g45200.2	DNA binding protein, putative, expressed	52.47	8e-117	347	Agr40289	100	984	0	1818	176.876	375.834	163.916	306.353	950.226	745.753	854.894	914.241	152.514	99.1519	186.304	313.927	462.2	238.627	98.1357	207.636	130.371	131.322	579.414	600.746	619.624	152.312	179.754	161.624	140.034	531.702	532.266	418.736	577.415
Ag10G00285	not classified	ntp transf 2 domain containing protein		AT4G00060	PF01909	PTHR23092,PTHR23092:SF1	KOG1906	2.7.7.19		GO:0016779	LOC_Os06g45800.1	PAP/25A associated domain containing protein, putative, expressed	50.31	0	1374	Agr22112	100	137	7e-66	254	1877.27	1672.46	1719.37	1989.21	1316.82	1690.17	2291.77	1923.77	1123.79	1317.3	1368.82	2800.67	2727.31	2889.5	2360.42	1789.03	1793.1	1955.8	2419.47	2516.12	1293.09	1490.48	1522.94	1337.34	1397.34	2664.07	2502.67	2200.62	2854.39
Ag10G00286	C2H2-type subclass ZAT transcription factor	zinc finger protein zat	Zinc finger protein ZAT9	AT3G60580	PF13912	PTHR26374,PTHR26374:SF175					LOC_Os10g40660.1	ZOS10-07 - C2H2 zinc finger protein, expressed	41.62	1e-60	200	Agr28678	100	1092	0	2017	6.51077	2.34896	18.6003	2.08404	3.6477	0	1.72184	0	11.2379	4.24937	0	6.80601	0	1.92441	22.7262	26.2167	2.00571	23.0565	1.85116	3.508	0	69.2327	42.4544	43.3627	25.006	7.94771	5.47117	14.3093	7.54244
Ag10G00287	not classified	gdsl esterase lipase protein	Esterase	AT3G26430	PF00657	PTHR22835,PTHR22835:SF162		3.2.1.51		GO:0016788	LOC_Os07g39750.1	GDSL-like lipase/acylhydrolase, putative, expressed	38.83	2e-74	238	Agr18673	98.28	232	1e-111	403	0	12.9193	3.48757	1.04202	8.20733	14.975	31.8541	20.7568	16.0542	16.9975	3.88133	51.8958	88.5064	16.3575	2.06601	9.438	29.0828	4.00983	16.6605	6.13901	27.426	6.92327	0	7.88412	9.00217	3.97386	9.37914	7.53123	12.5707
Ag10G00288	RNA polymerase nuclear import factor *(RIMA)	rna polymerase ii subunit b1 ctd phosphatase rpap homolog	Putative RNA polymerase II subunit B1 CTD phosphatase RPAP2 homolog	AT5G26760	PF04181	PTHR14732,PTHR14732:SF0		3.1.3.16			LOC_Os05g04370.1	expressed protein	33.55	3e-101	328	Agr18675	99.95	1947	0	3591	351.581	344.123	416.183	415.765	507.942	461.229	352.117	506.654	399.748	264.877	371.314	308.822	432.698	558.078	337.793	339.768	386.099	286.703	499.814	397.281	354.506	369.9	375.767	373.51	284.069	414.871	332.178	406.686	377.96
Ag10G00291	pyrrolidone-carboxylate peptidase	pyrrolidone carboxylate peptidase		AT1G56700	PF01470	PTHR23402,PTHR23402:SF17	KOG4755	3.4.19.3	K01304		LOC_Os07g44610.2	pyrrolidone-carboxylate peptidase, putative, expressed	71.43	8e-115	331	Agr44613	100	267	5e-139	494	3544.03	3140.56	3707.28	4176.41	4787.61	4369.69	4153.08	4082.48	4862.8	4767.79	3356.06	3835.18	4180.29	4479.06	3063.9	3433.33	3640.36	3114.64	4528.87	4286.78	7362.36	3516.03	3625.79	3266	2891.7	3458.05	4122.91	3648.88	3891.9
Ag10G00293	bHLH-type transcription factor	transcription factor une protein	Transcription factor UNE10	AT4G00050	PF00010	PTHR12565,PTHR12565:SF173				GO:0046983	LOC_Os10g40740.1	helix-loop-helix DNA-binding domain containing protein, expressed	32.91	3e-36	137	Agr38203	100	405	0	749	30.3836	57.5496	22.0879	25.0084	14.5908	5.98998	6.02645	16.0393	57.795	52.4089	56.9262	38.2838	49.1702	42.337	144.621	98.5747	155.442	105.258	59.2372	41.219	24.3787	112.75	113.814	94.6094	122.029	6.35817	5.47117	16.5687	15.9229
Ag10G00294	not classified	f box domain containing protein	F-box protein At5g07670	AT5G07670		PTHR24006,PTHR24006:SF442	KOG1947		K10268		LOC_Os02g44104.1	F-box family protein, putative, expressed	52.53	3e-153	449	Agr16082	100	1437	0	2654	146.492	167.951	144.153	259.462	376.625	433.275	290.13	252.855	300.213	235.132	212.179	420.271	548.248	585.02	166.314	160.446	211.602	195.479	373.935	342.03	411.39	197.808	233.951	252.292	283.068	383.874	326.707	372.796	347.79
Ag10G00295	scaffold component *(NOT1) of mRNA deadenylation CCR4-NOT complex	ccr not transcription complex subunit		AT1G02080	PF16418,PF12842,PF16417,PF16415,PF04054	PTHR13162,PTHR13162:SF8			K12604		LOC_Os10g40780.1	CCR4-Not complex component, Not1domain containing protein, expressed	59.84	0	2818	Agr16083	100	132	6e-63	244	3897.78	3436.53	3665.43	4260.81	2301.7	2876.19	3445.41	3021.05	2600.77	2590.7	3370.29	4717.41	5216.96	5047.72	4934.68	3279.18	3773.74	4484	4032.76	4122.78	2577.03	3651.53	3806.45	3617.83	3316.8	4229.77	3501.55	3597.67	4244.72
Ag10G00296	not classified	disease resistance protein rpp	Putative disease resistance protein RGA4	AT3G14470	PF13855,PF00931	PTHR23155,PTHR23155:SF580				GO:0005515,GO:0043531	LOC_Os05g41290.1	disease resistance RPP13-like protein 1, putative, expressed	30.94	1e-113	382	Agr36519	100	493	0	911	268.027	196.138	202.279	181.311	397.599	252.578	406.355	446.271	168.569	104.818	80.2141	245.867	324.523	290.586	214.866	190.857	172.491	215.529	364.679	323.613	183.856	127.586	239.371	150.784	159.038	346.52	363.442	308.027	441.652
Ag10G00297	subunit alpha of CCT chaperonin folding complex *(CCT1)	macfa t complex proein subuni alpha	T-complex protein 1 subunit alpha	AT3G20050	PF00118	PTHR11353			K09493	GO:0005524	LOC_Os04g46620.1	T-complex protein, putative, expressed	91.23	0	1007	Agr36520	100	63	3e-25	117	5061.03	4952.79	5887.01	5383.06	4636.23	4166.03	4754	4514.6	4984.81	5769.22	6631.9	4237.59	4331.08	4826.41	5307.59	5278.99	5252.95	5531.57	4017.95	4162.25	4374.96	6535.57	6999.56	6707.41	6192.5	4705.84	4881.06	4871.2	5166.57
Ag10G00299	photosynthetic acclimation MPH2 acclimation factor	hd domain containing protein		AT5G40290	PF01966	PTHR11373,PTHR11373:SF31					LOC_Os01g01920.2	HD domain containing protein 2, putative, expressed	62.5	6e-18	79.7	Agr17082	92.93	198	5e-77	287	252.835	443.954	209.254	257.378	322.822	297.503	301.322	233.042	449.516	566.582	328.619	531.719	277.812	537.872	490.678	461.413	382.088	512.256	286.93	225.389	352.475	472.76	450.74	319.307	439.106	393.412	342.339	384.846	496.125
Ag10G00300	SBP-type transcription factor	squamosa promoter binding protein	Squamosa promoter-binding-like protein 7	AT1G27370	PF03110	PTHR31251,PTHR31251:SF1				GO:0005634,GO:0003677	LOC_Os02g04680.1	OsSPL3 - SBP-box gene family member, expressed	52.8	1e-37	141	Agr32845	100	1158	0	2139	0	0	9.30017	0	2.73578	5.98998	10.331	15.0958	27.2921	12.7481	28.4631	30.627	7.37553	7.69763	16.5281	14.6813	0	14.0344	4.62791	0	0	52.419	46.9709	53.2178	36.0087	12.7163	26.5742	28.6187	25.1415
Ag10G00301	SBP-type transcription factor	squamosa promoter binding protein	Squamosa promoter-binding-like protein 8	AT1G02065	PF03110	PTHR31251,PTHR31251:SF4				GO:0005634,GO:0003677	LOC_Os06g44860.1	OsSPL10 - SBP-box gene family member, expressed	45.34	3e-71	227	Agr22625	100	897	0	1657	28.2133	59.8986	158.103	8.33614	0	0	0	0	86.6924	73.6557	481.285	5.1045	0	0	9.29706	40.898	6.01713	39.0959	0	0	0	97.9148	189.69	198.088	129.031	3.17908	0	0	1.6761
Ag10G00303	not classified																				0	5.87241	0	0	82.0733	91.8464	74.0392	73.5922	0	0	0	13.612	8.19503	4.81102	4.13203	2.09733	8.02284	0	102.74	93.8391	116.814	0	6.323	1.97103	5.00121	9.53725	1.56319	38.4092	10.8946
Ag10G00305	E3 ubiquitin ligase *(HUB)	e3 ubiquitin protein ligase	E3 ubiquitin-protein ligase BRE1-like 1	AT2G44950	PF13920	PTHR23163,PTHR23163:SF3	KOG0978	6.3.2.19	K10696		LOC_Os04g46450.1	zinc finger, C3HC4 type domain containing protein, expressed	52.19	0	852	Agr06988	98.05	924	0	1591	745.483	779.856	684.725	837.782	889.127	926.451	1396.41	1147.28	563.501	771.968	782.735	1545.81	1362.83	1712.72	845	829.495	974.775	884.169	1217.14	1351.46	786.212	914.861	934.901	938.21	879.212	1840.69	1823.46	1611.68	1935.05
Ag10G00306	not classified	abc transporter g family member	Pleiotropic drug resistance protein 1	AT1G15520	PF14510,PF08370,PF00005,PF01061	PTHR19241,PTHR19241:SF219		3.6.3.17		GO:0016887,GO:0005524,GO:0016020	LOC_Os02g11760.1	pleiotropic drug resistance protein, putative, expressed	63.35	5e-151	462	Agr06989	100	41	3e-13	76.8	9.76615	0	15.1128	37.5126	0	1.99666	0	11.3219	3.21083	11.3316	5.17511	8.50751	22.9461	38.4882	13.4291	13.6327	12.0343	12.0295	4.62791	0	2.03156	0	0	0	0	0	0	0	0
Ag10G00307	not classified	abc transporter g family member	Pleiotropic drug resistance protein 1	AT1G15520	PF14510,PF08370,PF00005,PF01061	PTHR19241,PTHR19241:SF219		3.6.3.17		GO:0016887,GO:0005524,GO:0016020	LOC_Os02g11760.1	pleiotropic drug resistance protein, putative, expressed	51	5e-107	355	Agr06989	97.83	92	6e-38	159	48.8307	25.8386	39.5257	47.9328	10.0312	12.9783	1.72184	2.83047	96.3249	120.399	56.9262	62.9555	75.3943	82.7495	54.7494	33.5573	29.0828	31.0762	33.3209	34.203	11.1736	1.97808	0	1.97103	0	3.97386	0	0	0
Ag10G00314	not classified	swirm domain containing protein														Agr27241	90.55	381	1e-142	505	187.727	150.334	180.191	182.353	133.141	115.806	111.059	158.506	86.6924	66.5734	82.8017	43.3883	27.0436	41.3748	179.743	264.264	203.58	166.408	136.986	89.4541	103.609	142.422	124.653	179.364	201.049	92.9882	91.4466	77.5716	67.8819
Ag10G00315	not classified	ethylene responsive transcription factor erf	Ethylene-responsive transcription factor 13	AT2G44840	PF00847	PTHR31190,PTHR31190:SF21				GO:0006355,GO:0003700	LOC_Os02g43790.1	ethylene-responsive transcription factor, putative, expressed	75.64	4e-38	134	Agr30422	100	636	0	1175	51.001	82.2137	26.738	122.958	8.20733	25.9566	0	8.4914	36.9246	26.9127	16.8191	406.659	263.88	458.009	366.718	100.672	152.434	184.452	360.051	434.115	131.035	74.1779	24.3887	72.9281	56.0135	38.149	30.4822	33.1374	24.3034
Ag10G00316	not classified	mitochondrial protein c2orf69 homolog		AT2G44850	PF10561	PTHR31296,PTHR31296:SF1	KOG2800				LOC_Os02g43810.1	expressed protein	54.66	4e-112	335	Agr30423	100	1011	0	1868	228.962	211.407	212.741	256.336	320.998	373.376	337.481	291.538	255.261	240.797	197.948	291.807	268.797	297.321	203.502	175.127	178.508	177.435	248.056	311.335	270.197	256.161	222.208	227.654	185.045	322.677	371.258	278.655	251.415
Ag10G00317	not classified	elongation factor		AT4G37440		PTHR34057,PTHR34057:SF1					LOC_Os05g30340.1	expressed protein	39.68	2e-34	135	Agr21428	100	193	2e-97	357	204.004	209.058	206.929	211.53	262.634	227.619	336.62	364.187	288.975	358.363	291.1	490.032	370.415	429.143	269.615	342.914	249.711	271.666	289.707	356.939	216.361	320.448	413.705	228.639	235.057	433.15	365.787	457.145	424.891
Ag10G00320	not classified	er lumen protein retaining receptor		AT4G38790	PF00810	PTHR10585,PTHR10585:SF10	KOG3106			GO:0046923,GO:0016021,GO:0006621	LOC_Os08g43470.1	ER lumen protein retaining receptor, putative, expressed	82.5	2e-16	72	Agr44335	94.4	125	6e-49	193	10.8513	12.9193	8.13765	10.4202	0	5.98998	0	0	9.63249	5.66582	5.17511	12.7613	26.2241	13.4709	5.16504	22.022	32.0914	12.0295	2.77675	5.262	0	2.96712	0	13.7972	11.0027	13.5111	6.25276	8.28435	1.6761
Ag10G00321	not classified	fe 3+ 2+ purple acid phosphatase	Bifunctional purple acid phosphatase 26	AT5G34850	PF14008,PF16656,PF00149	PTHR22953,PTHR22953:SF13	KOG1378	3.1.3.58,3.1.3.9,3.1.3.38,1.11.1.7,3.1.3.2,3.1.3.41,3.1.3.60		GO:0016787	LOC_Os06g43640.1	Ser/Thr protein phosphatase family protein, putative, expressed	75.91	0	764	Agr21944	100	1467	0	2710	3331.34	3783.01	2534.3	2633.18	2114.75	2755.39	2067.93	1920.94	5153.38	5332.96	5176.4	2799.82	3117.39	3011.7	3324.22	3466.89	3166.01	3357.23	3109.03	2901.12	2986.39	2837.55	2807.41	3008.78	2577.62	2049.71	2036.06	2161.46	1902.37
Ag10G00322	not classified	cytosolic phospholipase a2	Synaptotagmin-5	AT1G05500	PF17047,PF00168	PTHR10774,PTHR10774:SF91	KOG1328,KOG1012,KOG1030			GO:0005515	LOC_Os04g55220.1	C2 domain containing protein, expressed	70.02	0	807	Agr21943	98.12	1600	0	2771	3102.38	2878.65	3560.8	3063.53	1607.72	2540.75	1605.62	1715.26	3597.74	4604.9	4057.28	2444.21	2138.9	2426.68	2671.36	2584.96	2288.51	2934.2	2286.19	2313.53	2238.77	1988.96	2325.96	2107.03	2121.51	1696.84	1614.78	1716.37	1620.79
Ag10G00323	not classified	upf membrane protein 3		AT3G05880	PF01679	PTHR21659,PTHR21659:SF24	KOG1773			GO:0016021	LOC_Os05g04700.1	OsRCI2-6 - Hydrophobic protein LTI6B, expressed	81.13	1e-24	89						1065.6	1134.55	1360.15	920.102	1677.94	1825.95	1316.35	1341.64	2758.1	2443.39	1731.07	854.154	814.586	883.303	1287.13	1904.38	1492.25	1986.87	1091.26	1079.59	1794.88	2677.33	2963.68	3101.42	2248.54	1128.58	959.017	1317.96	1202.6
Ag10G00327	not classified			AT3G07510		PTHR33430,PTHR33430:SF4					LOC_Os10g09930.1	expressed protein	50.92	2e-33	122	Agr49786	100	552	0	1020	393.901	202.011	1061.38	1158.72	155.027	22.9616	245.362	232.098	341.953	191.222	257.462	553.839	192.583	566.738	635.299	371.228	857.441	521.279	278.6	305.196	241.755	1774.34	1247.44	1419.14	2151.52	436.329	1162.23	591.201	729.94
Ag10G00331	copper trafficking factor (COX23) of cytochrome c oxidase assembly	chch domain containing protein		AT1G02160	PF06747	PTHR21588	KOG4618		K18185		LOC_Os07g09120.1	expressed protein	80.7	9e-28	98.6						225.707	256.037	231.342	323.026	311.878	371.379	270.329	317.012	380.483	327.201	344.145	286.703	231.1	193.403	247.922	244.339	258.737	269.661	348.944	271.87	299.654	311.547	389.316	353.8	346.084	311.55	359.534	347.189	314.268
Ag10G00335	TUB-type transcription factor	tubby f box protein	Tubby-like F-box protein 7	AT1G53320	PF00646,PF01167	PTHR16517	KOG2502			GO:0005515	LOC_Os05g43850.1	OsFBT9 - F-box and tubby domain containing protein, expressed	68.97	1e-20	84.7	Agr37948	90.7	215	4e-76	283	39.0646	24.6641	23.2504	27.0925	58.3632	29.9499	36.1587	27.3612	24.0812	43.9101	58.2199	54.448	63.1018	45.2236	39.2543	58.7253	51.1456	56.1377	52.7582	78.0531	38.5996	57.3642	39.7446	71.9426	62.015	61.1974	61.746	41.4217	35.198
Ag10G00336	not classified	skip snw domain containing protein		AT1G77180	PF02731	PTHR12096			K06063	GO:0005681,GO:0000398	LOC_Os02g52250.1	SKIP/SNW domain containing protein, expressed	43.59	0.0007	37.4	Agr16072	95.12	41	5e-10	63.9	41.2348	70.4689	52.3135	59.395	67.4825	60.8982	72.3173	83.9706	56.1895	106.234	85.3892	108.896	102.438	76.9763	71.2775	61.8713	66.1884	89.2188	80.5256	107.871	83.2938	112.75	88.522	98.5515	77.0186	102.525	94.573	68.5341	91.3473
Ag10G00337	component *(eL43) of large ribosomal-subunit (LSU) proteome	60s ribosomal protein l37a 1	60S ribosomal protein L37a	AT3G10950	PF01780		KOG0402		K02921	GO:0006412,GO:0005840,GO:0005622,GO:0003735	LOC_Os05g48320.1	60S ribosomal protein L37a, putative, expressed	92.39	3e-57	175	Agr34975	94.55	275	8e-119	425	1866.42	2304.33	2412.23	2146.56	1824.76	1764.05	1602.17	1683.19	2709.94	3111.95	3160.7	1235.29	1346.44	1448.12	1914.16	2453.88	2292.53	2657.52	1504.07	1350.58	2084.38	3861.21	3913.94	4011.05	3519.85	1624.51	1871.14	1622.23	1599.83
Ag10G00339	programmed cell death metacaspase-like regulator *(MCP1)	c14 domain containing protein zf lsd	Metacaspase-1	AT1G02170	PF06943,PF00656	PTHR31773,PTHR31773:SF11	KOG1546			GO:0006508,GO:0004197	LOC_Os03g27210.1	LOL3, putative, expressed	77.59	0	552	Agr22136	100	238	1e-122	440	1248.98	1242.6	1082.31	976.371	1096.13	1189.01	907.411	925.563	1054.76	1237.98	1282.13	998.781	854.742	1074.78	1178.66	1222.75	1063.03	1037.54	1031.1	1007.67	1486.08	1012.78	1183.3	1120.53	1060.26	898.091	783.94	834.46	843.077
Ag10G00340	component *(eIF4G) of eIF4F mRNA unwinding complex	eukaryotic translation initiation factor 4g 1	Eukaryotic translation initiation factor 4G	AT3G60240	PF02847,PF02854	PTHR23253,PTHR23253:SF26			K03260	GO:0005515,GO:0003723	LOC_Os07g36940.2	eukaryotic translation initiation factor 4G, putative, expressed	54.41	0	935	Agr22137	100	5328	0	9840	9382.01	7098.57	11792.6	9590.73	3947.72	4166.03	5458.24	4972.19	11262	9950.6	12188.7	6859.6	7349.31	8401	8378.72	7360.59	7122.27	8153	6267.11	6623.11	3799.01	6044.01	5921.04	6093.44	6126.48	5886.87	5098.35	5559.55	6220
Ag10G00343	EC_1.1 oxidoreductase acting on CH-OH group of donor	fad binding pcmh type domain containing protein	Berberine bridge enzyme-like 13	AT5G44400	PF08031,PF01565	PTHR32448,PTHR32448:SF11		1.3.3.8		GO:0055114,GO:0050660,GO:0016491	LOC_Os06g35650.1	reticuline oxidase-like protein precursor, putative, expressed	46.21	4e-158	466	Agr18107	100	1578	0	2915	93.321	2.34896	176.703	103.16	69.3063	10.9816	20.6621	65.1008	0	14.1646	15.5253	1.7015	8.19503	0	2.06601	0	0	0	0	1.754	0	0	0	0	0	1.58954	1.56319	0	5.02829
Ag10G00345	acyl carrier protein *(mtACP))	acyl carrier protein 1	Acyl carrier protein 1, mitochondrial	AT2G44620	PF00550	PTHR20863,PTHR20863:SF30	KOG1748		K03955		LOC_Os07g12150.1	acyl carrier protein, putative, expressed	76.42	2e-60	185						1007	1045.29	999.769	1096.2	1053.27	1141.09	811.848	883.106	1128.61	1192.66	981.976	782.691	790.001	763.99	1100.15	1079.08	915.606	1087.67	943.168	927.867	1337.78	1559.71	1695.47	1761.12	1613.39	976.774	927.753	1140.23	905.93
Ag10G00346	H-class RAB GTPase	ras protein rab 6a	Ras-related protein RABH1b	AT2G44610	PF00025	PTHR24073,PTHR24073:SF474	KOG0094		K07893	GO:0005525	LOC_Os07g31370.1	ras-related protein, putative, expressed	92.79	2e-138	390	Agr08401	89.69	621	0	793	3374.75	3754.82	4505.93	3493.89	4017.03	3834.59	3003.75	3586.2	4562.59	4869.77	5034.08	2103.06	1827.49	1983.1	3013.28	3816.1	2804.98	3487.55	2847.09	2706.42	4380.03	4245.94	4230.09	4244.61	3989.96	2462.2	2670.71	3090.06	2807.46
Ag10G00347	not classified			AT2G44600		PTHR35486					LOC_Os02g46420.1	transposon protein, putative, unclassified, expressed	32.52	2e-36	134	Agr00555	100	873	0	1613	207.259	266.607	266.217	237.58	695.799	315.472	588.009	660.443	189.439	254.962	216.061	247.568	115.55	5.77322	8.26406	24.1193	86.2455	22.0541	2.77675	14.032	12.1893	293.744	265.566	221.741	292.071	141.469	167.261	252.296	401.425
Ag10G00348	mitochondrial NAD-dependent malic enzyme & EC_1.1 oxidoreductase acting on CH-OH group of donor	nadp dependent malic enzyme	NAD-dependent malic enzyme 62 kDa isoform, mitochondrial	AT2G13560	PF00390,PF03949	PTHR23406,PTHR23406:SF2		1.1.1.39	K00028	GO:0055114,GO:0004471,GO:0051287	LOC_Os07g31380.1	NAD-dependent malic enzyme, mitochondrial precursor, putative, expressed	85.76	0	1081	Agr22806	100	1188	0	2194	3791.44	3227.48	3786.33	3573.08	2692	2647.57	3172.49	2849.34	4005.51	3898.09	4525.63	3314.52	3109.2	3614.04	3845.89	3969.2	3604.26	3980.76	3100.7	3272.97	2946.77	3756.37	4165.96	3629.65	3330.8	3347.58	3512.49	3730.22	3626.24
Ag10G00349	not classified	pre mrna processing factor		AT1G04510	PF00400,PF08606	PTHR22840			K10599	GO:0005515	LOC_Os10g32880.1	WD domain, G-beta repeat domain containing protein, expressed	71.11	5e-16	71.6						72.7035	93.9585	26.738	55.2269	63.8348	38.9349	69.7346	64.1573	48.1625	50.9924	78.9204	62.9555	68.8383	113.54	95.0367	100.672	102.291	72.177	65.7163	42.096	44.6942	70.2217	50.584	78.8412	86.0208	81.8614	59.4012	46.6936	69.558
Ag10G00350	phragmoplastin *(DRP1)	dynamin protein 1e	Dynamin-related protein 1E	AT3G60190	PF02212,PF00350,PF01031	PTHR11566,PTHR11566:SF80				GO:0005525,GO:0003924	LOC_Os10g41820.2	dynamin family protein, putative, expressed	79.06	0	1056	Agr07162	100	1911	0	3530	4552.11	4276.29	4781.45	3875.26	2296.23	2279.19	2230.65	2240.79	5712.07	7417.98	6457.24	2976.78	2305.26	2894.31	4059.72	3764.71	3449.82	4045.92	2465.75	2547.69	2477.48	4546.61	4898.52	4672.33	4641.12	2688.71	2737.93	2490.58	2636.5
Ag10G00351	phosphosugar phosphatase	haloacid dehalogenase hydrolase domain containing protein sgpp	Haloacid dehalogenase-like hydrolase domain-containing protein Sgpp	AT2G38740	PF13419	PTHR18901,PTHR18901:SF42	KOG2914	3.1.3.58			LOC_Os09g24230.1	haloacid dehalogenase-like hydrolase family protein, putative, expressed	59.73	3e-97	290	Agr07161	100	61	2e-24	113	589.224	479.188	534.76	780.471	840.795	818.631	744.696	885.937	337.137	276.209	217.354	346.256	458.922	390.655	398.741	428.905	501.427	331.814	602.554	576.19	560.709	415.396	309.827	404.061	336.081	347.315	358.752	356.227	357.009
Ag10G00352	uridylate kinase *(UMK) & EC_2.7 transferase transferring phosphorus-containing group	ump cmp kinase	UMP-CMP kinase 4	AT5G26667	PF13238	PTHR23359,PTHR23359:SF100	KOG3079	2.7.4.25,2.7.4.22,2.7.4.14	K13800	GO:0019205,GO:0006139,GO:0005524	LOC_Os02g53790.1	adenylate kinase, putative, expressed	81.87	2e-113	326	Agr14393	100	591	0	1092	3431.17	4078.97	4323.42	2718.62	1906.84	1608.31	1498	1799.23	11051.7	13419.5	10709.9	3501.69	2387.21	2741.32	3374.83	3569.66	2553.27	4110.08	1928.91	2127.6	4274.39	5984.67	6198.35	5909.15	5355.29	2083.1	2285.38	2620.87	2517.5
Ag10G00353	not classified																				103.087	137.414	124.39	79.1934	54.7155	44.9249	48.2116	46.231	378.878	712.477	443.765	125.911	69.6578	86.5983	96.0697	100.672	80.2284	133.327	39.8	49.989	90.4042	281.876	289.955	265.103	203.049	75.5033	109.423	97.1528	107.27
Ag10G00354	not classified	er membrane protein complex subunit 2		AT3G04830	PF07719	PTHR12760	KOG3060				LOC_Os02g03470.1	tetratricopeptide repeat containing protein, putative, expressed	71.35	7e-87	262	Agr40905	98.83	514	0	917	436.221	476.84	445.246	405.345	707.654	646.918	693.902	768.944	539.42	551.001	716.752	536.824	590.042	483.989	448.325	511.749	384.093	441.082	571.084	622.671	760.818	621.116	536.552	679.02	579.14	630.254	694.056	704.17	796.146
Ag10G00355	not classified	er membrane protein complex subunit		AT3G04830	PF07719	PTHR12760	KOG3060				LOC_Os02g03470.1	tetratricopeptide repeat containing protein, putative, expressed	74.19	3e-26	100	Agr40905	85.39	308	9e-84	309	98.7466	69.2944	101.139	108.37	134.965	129.783	119.668	125.484	81.8762	70.8228	68.5701	90.1796	104.896	132.784	100.202	118.499	86.2455	86.2114	124.028	171.892	142.209	51.43	67.7465	67.015	81.0196	92.1935	55.4933	121.253	119.003
Ag10G00358	EC_2.7 transferase transferring phosphorus-containing group	ribose phosphate pyrophosphokinase 1	Ribose-phosphate pyrophosphokinase 5, chloroplastic	AT2G44530	PF14572,PF13793	PTHR10210,PTHR10210:SF58	KOG1448	2.7.6.1	K00948	GO:0009165,GO:0004749,GO:0000287	LOC_Os02g03540.1	phosphoribosyl transferase, putative, expressed	78.8	0	622	Agr37378	100	1200	0	2217	1996.63	2531.01	1808.88	1739.13	1939.67	2034.6	1869.06	1719.98	1497.85	1473.11	1784.12	1553.47	1717.68	1461.59	1697.23	1996.66	2311.58	1677.11	1828.02	1891.69	1726.82	1262.01	1149.88	1323.55	1386.33	1376.54	1413.12	1390.26	1353.45
Ag10G00359	assembly factor of NADH dehydrogenase complex *(NDUFAF3)	nadh dehydrogenase [ubiquinone] alpha subcomplex assembly factor		AT3G60150	PF04430	PTHR21192	KOG3363		K09008		LOC_Os10g42090.1	AGAP003819-PA, putative, expressed	69.59	1e-88	261	Agr19135	100	516	0	953	521.946	577.845	591.724	596.034	652.027	766.718	583.704	656.669	871.741	859.789	994.914	831.183	604.793	675.467	556.791	673.244	673.918	758.861	632.172	601.623	895.916	953.433	1122.78	1083.08	1023.25	773.312	689.367	823.163	748.377
Ag10G00360	not classified	late embryogenesis abundant protein		AT1G32560	PF03760	PTHR33493,PTHR33493:SF6				GO:0009790	LOC_Os04g49980.1	late embryogenesis abundant group 1, putative, expressed	45.59	7e-06	41.6						59.682	45.8048	24.413	25.0084	69.3063	25.9566	31.8541	33.0221	33.7137	29.7456	28.4631	72.3138	127.023	59.6566	34.0892	90.1853	46.1313	59.1451	56.4605	36.834	44.6942	35.6054	43.3577	32.522	46.0111	19.8693	28.1374	22.5937	15.9229
Ag10G00361	RING-H2-class ATL-subclass E3 ubiquitin ligase	ring type e3 ubiquitin transferase	RING-H2 finger protein ATL51	AT3G03550	PF13639	PTHR14155,PTHR14155:SF159				GO:0008270,GO:0005515	LOC_Os02g46600.1	RING-H2 finger protein ATL5G, putative, expressed	46.37	1e-73	234	Agr01648	100	900	0	1663	157.343	180.87	146.478	205.278	156.851	30.9482	107.615	150.958	80.2708	31.162	77.6266	320.733	207.334	246.324	297.506	340.817	236.674	305.75	205.479	237.667	229.566	777.384	1223.05	990.442	705.17	469.71	381.418	611.535	471.821
Ag10G00362	EC_2.3 acyltransferase	malonyl coenzyme a nthocynin 3 o glucside trnsferse	Phenolic glucoside malonyltransferase 1	AT1G03940	PF02458	PTHR31625,PTHR31625:SF2				GO:0016747	LOC_Os02g57480.1	transferase family protein, putative, expressed	34.81	3e-78	255	Agr01649	100	1419	0	2621	327.709	213.756	416.183	174.017	427.693	477.202	455.427	495.332	183.017	100.568	90.5643	170.15	234.378	284.812	169.413	290.481	171.488	255.627	556.275	478.842	873.569	286.821	204.143	232.582	223.054	368.774	325.144	360.746	475.174
Ag10G00363	phospholipase-C *(nPLC))	non specific phospholipase c3	Non-specific phospholipase C3	AT3G03520	PF04185	PTHR31956,PTHR31956:SF1			K01114	GO:0016788	LOC_Os03g63580.1	phosphoesterase family protein, putative, expressed	60.97	0	662	Agr01650	100	1563	0	2887	634.8	337.076	967.218	1060.77	611.902	605.987	441.652	456.649	565.106	667.151	292.393	609.988	633.476	706.258	557.824	415.272	418.19	448.099	439.651	389.388	647.05	682.437	732.565	526.265	450.109	256.711	210.249	237.234	246.386
Ag10G00364	not classified	pentatricopeptide repeat containing protein	Pentatricopeptide repeat-containing protein At1g08070, chloroplastic	AT1G08070	PF14432,PF01535,PF13041	PTHR24015,PTHR24015:SF527					LOC_Os04g14130.2	pentatricopeptide, putative, expressed	40	5e-150	456	Agr01652	100	519	0	959	69.4482	85.7372	18.6003	41.6807	41.9486	60.8982	66.2909	66.0443	72.2437	117.566	62.1013	70.6123	84.4088	66.3921	183.875	143.667	114.325	109.268	62.9396	63.1441	37.5838	47.4739	21.6789	21.6813	31.0075	89.0144	67.9988	55.7311	46.0927
Ag10G00368	component *(NRP-ABCDE8) of RNA polymerase complexes	dna directed rna polymerases ii iv and v subunit 8b	DNA-directed RNA polymerases II and V subunit 8A	AT1G54250	PF03870	PTHR10917	KOG3400		K03016	GO:0006351	LOC_Os06g48230.1	DNA-directed RNA polymerases I, II, and III subunit RPABC3, putative, expressed	50.71	3e-44	145						212.685	279.527	310.393	364.706	623.757	451.245	526.884	507.597	266.499	253.546	201.829	372.629	388.445	404.126	242.757	315.649	318.908	320.787	509.996	472.703	617.593	384.736	288.148	420.815	420.101	460.172	477.555	597.226	492.773
Ag10G00369	not classified	ef hand domain containing protein		AT1G64850		PTHR11639					LOC_Os04g51240.1	EF hand family protein, putative, expressed	65.13	2e-70	217	Agr29746	100	732	0	1352	2224.51	2246.78	2152.99	2746.76	3975.08	4328.76	2735.15	3117.29	2424.18	2086.44	1697.43	2348.07	2604.38	2584.48	1724.09	2071.12	2179.2	1724.23	3259.9	3161.59	5161.17	1283.77	1135.43	1217.11	1306.32	1299.45	1639.79	1679.46	1546.2
Ag10G00371	chaperone involved in spliceosome assembly *(ICLN)	chloride conductance regulatory protein icln	Chloride conductance regulatory protein ICln	AT5G62290	PF03517	PTHR21399	KOG3238		K05019	GO:0034715,GO:0034709,GO:0006884,GO:0006821,GO:0005886,GO:0005829,GO:0000387	LOC_Os10g08879.1	nucleotide-sensitive chloride conductance regulator containing protein, expressed	60.43	1e-89	268	Agr39349	100	690	0	1275	244.154	314.761	287.143	275.093	479.673	401.329	433.043	438.723	244.023	385.276	448.94	460.256	398.279	478.215	365.685	358.644	456.299	401.986	312.847	413.944	452.021	675.513	690.111	712.527	674.163	534.086	701.091	605.51	583.282
Ag10G00372	component *(NRPA9) of RNA polymerase I complex	dna directed rna polymerase subunit		AT3G25940	PF01096	PTHR11239,PTHR11239:SF14	KOG2907	2.7.7.6	K03000	GO:0008270,GO:0006351,GO:0003676	LOC_Os03g50380.1	DNA-directed RNA polymerase I subunit RPA12, putative, expressed	52.8	4e-36	123						290.814	415.766	403.395	346.992	567.218	464.224	501.917	448.157	370.851	389.525	375.195	424.525	499.897	422.407	386.345	260.069	388.105	354.87	407.256	442.885	594.23	441.111	562.747	523.308	427.103	438.714	476.773	463.17	425.729
Ag10G00373	not classified	trna guanine n 7 methyltrasferase		AT5G17660	PF13847	PTHR23417,PTHR23417:SF18	KOG3115	2.1.1.33	K03439		LOC_Os01g35170.1	tRNA methyltransferase, putative, expressed	68.6	2e-84	258	Agr01092	100	698	0	1290	489.393	533.215	405.72	340.74	451.403	441.262	526.884	467.971	505.706	708.228	693.464	604.884	619.545	467.631	506.174	509.652	590.681	589.446	435.023	476.211	345.364	770.461	692.82	688.875	506.122	525.344	612.771	557.311	505.343
Ag10G00375	basal Sigma-type transcription factor	rna polymerase sigma factor siga	RNA polymerase sigma factor sigB	AT1G08540	PF04542,PF04545,PF04539	PTHR30603				GO:0016987,GO:0006355,GO:0006352,GO:0003700,GO:0003677	LOC_Os11g26160.1	RNA polymerase sigma factor, putative, expressed	57.12	0	613	Agr01087	100	1670	0	3085	2506.64	3274.45	2109.98	1962.12	2534.24	2161.39	2177.27	2339.85	1346.94	1085	1357.17	1190.2	2076.62	1501.04	2146.59	2139.28	3013.58	1898.66	2151.05	2167.95	1764.41	853.54	750.631	1167.84	1106.27	945.778	1023.89	1033.28	1018.23
Ag10G00380	not classified	fas domain containing protein		AT2G44260	PF06101	PTHR17204,PTHR17204:SF28					LOC_Os07g38840.1	expressed protein	57.47	0	659	Agr43868	100	1668	0	3081	35.8092	14.0938	89.5142	90.6556	84.8091	73.8765	63.7081	68.8747	40.1354	8.49873	7.76266	83.3736	32.7801	32.7149	208.667	130.035	120.343	96.236	123.102	145.582	155.414	235.391	397.446	188.233	93.0225	89.8091	57.838	118.24	72.9102
Ag10G00381	not classified	fas domain containing protein		AT2G44260	PF06101	PTHR17204,PTHR17204:SF28					LOC_Os07g38840.1	expressed protein	56.54	0	618	Agr14702	100	1716	0	3169	49.9159	72.8179	40.6883	83.3614	9.11925	0	31.8541	18.8698	22.4758	33.9949	28.4631	74.0153	46.7117	27.9039	81.6076	166.738	95.2712	96.236	45.3535	35.08	20.3156	257.15	459.773	414.902	347.084	122.395	73.4699	128.784	64.5297
Ag10G00382	catalytic component *(PP2A-phosphatase) of TTP preprophase band formation complex & catalytic component C of PP2A phosphatase complexes & EC_3.1 hydrolase acting on ester bond	serine threonine protein phosphatase pp2a 1 catalytic subunit	Serine/threonine-protein phosphatase PP2A catalytic subunit	AT3G58500	PF00149	PTHR11668,PTHR11668:SF287		3.1.3.16	K04382	GO:0016787	LOC_Os03g59060.2	OsPP2Ac-2 - Phosphatase 2A isoform 2 belonging to family 2, expressed	91.37	0	609	Agr14701	100	57	4e-22	106	1385.71	1564.41	1474.08	1118.09	1540.24	1467.55	1380.92	1483.17	1390.29	1694.08	1707.78	1467.54	1180.08	1388.46	1238.58	1360.12	1304.71	1369.36	1357.83	1386.54	1485.07	1980.06	1774.05	1672.42	1781.43	1883.61	2021.99	1809.75	1619.11
Ag10G00384	not classified			AT5G19875		PTHR33306,PTHR33306:SF3					LOC_Os09g27330.1	oxidoreductase/ transition metal ion binding protein, putative, expressed	54.21	1e-29	107						107.428	139.763	219.717	261.546	695.799	195.673	666.353	891.598	191.044	41.0772	107.383	445.793	338.455	485.913	370.85	330.33	511.456	385.947	467.419	525.323	1055.39	2046.32	1356.74	1258.5	1081.26	1476.68	1441.26	1754.02	1838.68
Ag10G00386	not classified																				736.802	923.142	605.674	462.656	411.278	405.322	297.879	284.934	865.319	528.338	821.548	256.076	255.685	275.19	700.379	868.296	831.367	772.896	413.735	299.057	417.485	661.667	513.97	940.181	644.156	210.614	219.628	215.393	212.864
Ag10G00387	not classified	ring type e3 ubiquitin transferase		AT2G44360		PTHR37727					LOC_Os09g38080.1	retrotransposon protein, putative, unclassified, expressed	79.13	3e-59	183						849.655	1030.02	730.064	687.732	901.894	716.801	624.168	710.448	1531.57	1781.9	1498.19	603.182	631.018	661.996	797.482	1076.98	840.392	902.213	687.707	703.355	861.38	1095.85	836.443	1145.17	914.221	590.515	579.944	622.832	591.662
Ag10G00388	EC_2.4 glycosyltransferase & callose synthase	1 3 beta glucan synthase	Callose synthase 2	AT1G05570	PF04652,PF14288,PF02364	PTHR12741,PTHR12741:SF9		2.4.1.34	K11000	GO:0016020,GO:0006075,GO:0003843,GO:0000148	LOC_Os03g03610.2	1,3-beta-glucan synthase component domain containing protein, expressed	75.56	0	3071	Agr04051	100	71	4e-29	132	4959.03	3779.48	4758.2	5928.04	4014.3	4238.91	6107.37	5361.85	2570.27	1919.3	2698.82	6025.87	6380.65	6524.7	4879.93	4123.36	4771.58	4675.47	5994.99	6271.43	3934.11	3610.98	3946.46	3739.04	3588.87	6285.05	6284.81	6489.66	7912.85
Ag10G00390	regulatory protein *(FHY1/FHL) of PHY-A translocation	protein far red elongated hypocotyl isoform		AT5G02200		PTHR37723							52.5	3e-05	43.9	Agr18084	100	768	0	1419	840.974	1017.1	653.337	753.379	732.276	661.893	724.895	768.944	945.59	825.794	724.515	978.363	1122.72	1013.2	947.268	1004.62	1119.19	1167.86	1379.12	1169.92	812.622	1157.18	888.833	735.194	818.198	983.132	1070.79	1073.95	927.72
Ag10G00391	not classified	phorbol ester dag type domain containing protein		AT2G44380	PF07649,PF03107	PTHR13871,PTHR13871:SF42				GO:0055114,GO:0047134	LOC_Os07g42070.1	DC1 domain-containing protein, putative, expressed	35.83	1e-41	147	Agr26339	99.21	885	0	1596	36.8943	16.4427	52.3135	43.7647	143.172	308.484	172.184	105.671	12.8433	11.3316	32.3444	0.850751	14.7511	2.88661	16.5281	30.4113	39.1113	9.02213	54.6093	35.08	105.641	64.2875	39.7446	44.3482	45.0109	25.4327	30.4822	24.853	50.2829
Ag10G00392	not classified	dag type domain containing protein		AT5G40590	PF03107,PF07649	PTHR13871,PTHR13871:SF42				GO:0055114,GO:0047134	LOC_Os07g42070.1	DC1 domain-containing protein, putative, expressed	44.77	5e-59	196	Agr35207	100	1104	0	2039	151.918	185.568	531.272	385.547	250.779	204.658	222.978	232.098	28.8975	76.4886	143.609	27.224	18.8486	1.92441	3.09902	0	0	0	9.25582	2.631	0	11.8685	45.1643	38.4351	74.0179	11.1268	21.8847	11.2968	31.8458
Ag10G00394	E3 ubiquitin ligase *(RMA/MUSE)	ring type e3 ubiquitin transferase	E3 ubiquitin-protein ligase RMA2	AT2G44410	PF13920	PTHR12313,PTHR12313:SF14	KOG0823	6.3.2.19			LOC_Os01g61420.1	zinc finger, C3HC4 type domain containing protein, expressed	39.68	8e-42	155	Agr09347	100	1278	0	2361	724.865	887.908	589.399	731.497	940.195	946.417	814.431	818.949	1327.68	899.449	850.011	906.9	958.819	812.1	723.105	742.456	720.05	900.208	991.298	948.915	1251.44	890.135	875.284	725.339	912.22	947.367	830.054	852.535	953.699
Ag10G00395	HD-ZIP I/II-type transcription factor	homeobox leucine zipper protein hox	Homeobox-leucine zipper protein HAT14	AT5G06710	PF02183,PF00046	PTHR24326,PTHR24326:SF243	KOG0483		K09338	GO:0043565,GO:0006355,GO:0003700,GO:0003677	LOC_Os08g36220.1	homeobox associated leucine zipper, putative, expressed	47.59	1e-80	252	Agr26734	98.45	969	0	1692	66.1928	23.4896	113.927	96.9077	143.172	127.786	141.191	154.732	36.9246	31.162	21.9942	63.8063	121.286	76.9763	77.4755	76.5527	56.1599	89.2188	59.2372	43.85	143.225	118.685	124.653	186.262	90.0217	146.238	200.088	146.106	124.031
Ag10G00398	histone acetyltransferase *(HAC/HPCAT)	histone acetyltransferase	Histone acetyltransferase HAC5	AT3G12980	PF00569,PF02135,PF08214	PTHR13808	KOG1778	2.3.1.48	K04498	GO:0008270,GO:0006355,GO:0005634,GO:0004402,GO:0003712,GO:0016573	LOC_Os02g04490.1	histone acetyltransferase HAC1, putative, expressed	57.48	4e-111	355	Agr24926	99.11	338	2e-173	608	1.08513	18.7917	18.6003	1.04202	20.0624	0	6.02645	6.60443	0	8.49873	10.3502	4.25375	6.55603	10.5842	13.4291	6.292	5.01427	8.01967	0	7.01601	5.07889	10.8794	14.4526	12.8117	22.0053	5.5634	12.5055	12.8031	36.0361
Ag10G00399	not classified	c1 2 domain containing protein		AT2G44380	PF07649,PF03107	PTHR13871,PTHR13871:SF42				GO:0055114,GO:0047134	LOC_Os07g42070.1	DC1 domain-containing protein, putative, expressed	39.53	1e-34	127	Agr18191	98.9	818	0	1458	151.918	133.891	139.503	165.681	81.1613	15.9733	53.3771	83.0271	155.725	26.9127	111.265	269.688	113.091	126.049	433.863	407.931	252.719	304.747	132.358	100.855	44.6942	684.415	1183.3	741.107	480.116	212.999	163.353	384.092	258.119
Ag10G00400	not classified	wrc domain containing protein		AT4G00310		PTHR34680							27.51	2e-10	60.1	Agr21486	100	720	0	1330	110.683	150.334	79.0515	108.37	65.6586	93.8431	80.0656	94.3489	93.1141	126.065	208.298	75.7168	77.8528	99.107	59.9144	109.061	85.2427	103.253	40.7256	72.7911	113.767	132.531	214.982	178.378	157.038	116.831	65.654	109.956	81.2907
Ag10G00401	not classified	wrc domain containing protein														Agr41343	100	732	0	1352	86.8102	138.589	23.2504	65.6471	235.277	206.654	166.158	200.963	77.0599	128.897	130.671	115.702	208.154	153.953	49.5843	85.9907	69.197	85.209	188.819	189.432	168.619	38.5725	63.23	55.1888	65.0157	154.186	193.054	197.318	131.574
Ag10G00402	component *(Bud13) of non-snRNP MOS4-associated complex	pre mrna splicing factor cwc		AT1G31870	PF09736	PTHR31809	KOG2654		K13106		LOC_Os08g08080.1	BUD13, putative, expressed	53.39	2e-157	465	Agr06033	100	1485	0	2743	581.628	671.803	470.821	608.538	953.874	649.913	920.324	843.48	457.543	770.552	784.029	733.347	979.306	955.468	665.257	648.076	703.001	652.601	803.405	919.974	568.836	789.253	806.634	883.021	841.203	1072.15	959.017	1159.81	1131.37
Ag10G00403	zeaxanthin epoxidase *(ZEP) & zeaxanthin epoxidase *(ABA1) & zeaxanthin epoxidase *(ZEP) & EC_1.14 oxidoreductase acting on paired donor with incorporation or reduction of molecular oxygen	zeaxanthin epoxidase chloroplastic	Zeaxanthin epoxidase, chloroplastic	AT5G67030	PF01494	PTHR13789,PTHR13789:SF245	KOG2614	1.14.13.90	K09838	GO:0071949	LOC_Os04g37619.1	zeaxanthin epoxidase, chloroplast precursor, putative, expressed	55.74	3e-157	464	Agr06032	98.22	1464	0	2538	125.875	166.776	68.5888	79.1934	22.7981	40.9316	49.0725	33.9656	6.42166	33.9949	94.4457	45.0898	47.5312	76.9763	243.79	422.613	103.294	189.465	100.888	71.9141	55.8678	204.731	211.369	235.538	173.042	182.797	111.768	102.425	152.525
Ag10G00405	subfamily ABCC transporter	abc type xenobiotic transporter	ABC transporter C family member 3	AT3G13080	PF00005,PF00664	PTHR24223,PTHR24223:SF181		3.6.3.44		GO:0016887,GO:0005524,GO:0055085,GO:0042626,GO:0016021,GO:0006810	LOC_Os01g07870.1	ABC transporter family protein, putative, expressed	58.79	0	1537	Agr41767	100	3978	0	7347	221.366	21.1407	1083.47	838.824	196.064	115.806	184.237	189.641	0	39.6608	5.17511	16.1643	45.0727	25.9795	8.26406	3.146	3.00856	4.00983	37.0233	28.941	19.2998	4.94519	0	3.94206	0	45.302	54.7117	8.28435	18.4371
Ag10G00409	not classified	hit type domain containing protein		AT1G04945	PF04438	PTHR13483,PTHR13483:SF3					LOC_Os01g73150.1	expressed protein	49.14	9e-119	355	Agr12953	100	1275	0	2355	258.26	274.829	279.005	291.765	387.568	289.516	290.991	289.651	297.002	232.299	311.8	247.568	295.021	295.397	295.44	324.038	314.896	395.971	328.582	274.501	233.629	331.328	364.024	271.017	278.067	276.58	398.614	341.164	370.417
Ag10G00410	not classified	o fucsyltransferase family prtein	O-fucosyltransferase 20	AT2G44500	PF10250	PTHR31741,PTHR31741:SF11					LOC_Os04g47520.1	growth regulator related protein, putative, expressed	67.75	0	758	Agr12952	100	1692	0	3125	2928.76	4039.04	3510.82	2291.4	1465.46	1059.23	1444.63	1501.09	2846.4	3711.11	3810.17	758.87	1109.61	262.682	2303.61	3604.27	1677.78	1911.69	2069.6	3023.9	656.192	1877.2	4081.05	2043.96	1734.42	687.477	551.025	622.079	445.004
Ag10G00411	not classified			AT4G12735		PTHR37748,PTHR37748:SF1							38.46	0.0002	35.8						950.572	970.122	2763.31	2669.65	13344.2	9562.01	8739.21	9902.87	192.65	376.777	296.275	1040.47	962.097	453.198	25.8252	6.292	237.677	0	1691.96	1862.75	2623.75	92.9696	80.3925	225.683	376.091	465.736	635.437	599.486	400.587
Ag10G00412	not classified			AT4G12735		PTHR37748,PTHR37748:SF1							42.62	4e-06	40.8						46.6605	24.6641	363.869	279.261	43.7724	20.9649	23.2449	33.9656	6.42166	16.9975	14.2315	10.209	22.9461	1.92441	13.4291	2.09733	10.0285	18.0443	3.70233	0	14.2209	11.8685	43.3577	50.2613	47.0114	9.53725	20.3215	18.8281	29.3317
Ag10G00413	mitotic-specific Kleisin-type component *(SCC1) of cohesin regulator complex	sister chromatid cohesion protein	Sister chromatid cohesion 1 protein 3	AT3G59550	PF04824,PF04825	PTHR12585,PTHR12585:SF36	KOG1213		K06670	GO:0000228,GO:0005515	LOC_Os08g16610.1	Rad21 / Rec8 like protein, putative, expressed	37.38	9e-106	340	Agr22917	100	964	0	1781	88.9805	64.5965	53.476	44.8068	31.9174	35.9399	57.6817	31.1352	36.9246	0	40.1071	58.7018	102.438	41.3748	128.093	80.7473	114.325	137.337	36.0977	39.465	11.1736	134.509	158.978	243.422	215.052	136.701	214.939	91.1278	87.9951
Ag10G00414	component *(cS22) of small plastid ribosomal-subunit proteome	30s ribosomal protein 2 chloroplastic	30S ribosomal protein 2, chloroplastic	AT3G52150	PF00076	PTHR24012	KOG0131		K13126	GO:0003676	LOC_Os09g10760.1	RNA recognition motif containing protein, putative, expressed	62.98	6e-97	288	Agr22916	97.67	43	8e-13	75	5910.69	8134.46	4657.06	3896.1	4521.33	4648.23	3219.84	3280.51	3783.96	2810.25	3203.39	1534.75	2051.22	1626.12	5073.1	5861	8172.26	5123.57	3320.06	3051.96	2766.98	1714	1372.09	1790.68	2379.57	1125.4	1321.68	1061.15	1257.91
Ag10G00415	not classified	pentatricopeptide repeat containing protein	Pentatricopeptide repeat-containing protein At2g17210	AT2G17210	PF01535,PF13041	PTHR24015,PTHR24015:SF622					LOC_Os12g36620.1	pentatricopeptide, putative, expressed	47.35	0	652	Agr34914	100	2001	0	3696	30.3836	50.5027	9.30017	19.7983	44.6843	52.9115	34.4368	44.344	44.9516	45.3266	41.4008	51.8958	37.6972	66.3921	33.0562	45.0927	50.1427	47.1156	43.5023	33.326	57.8993	51.43	81.2957	75.8846	37.0089	101.731	87.5387	52.7186	93.8614
Ag10G00416	not classified	ras protein rab 11b	Ras-related protein RGP1	AT5G47960	PF00025	PTHR24073,PTHR24073:SF437	KOG0087		K07904	GO:0005525	LOC_Os09g10940.1	ras-related protein, putative, expressed	78.44	5e-90	266	Agr34913	100	504	0	931	118.279	96.3075	234.829	213.614	255.339	185.689	247.084	241.533	109.168	158.643	121.615	170.15	144.233	184.743	97.1027	135.278	144.411	75.1844	104.591	107.871	197.061	140.443	108.394	176.407	84.0203	108.089	186.02	117.487	118.165
Ag10G00417	not classified	bhlh domain containing protein		AT2G42280		PTHR16223,PTHR16223:SF29					LOC_Os08g39630.1	helix-loop-helix DNA-binding domain containing protein, expressed	27.48	1e-16	80.1	Agr21657	99.41	1016	0	1838	967.934	1641.93	1260.17	829.446	2167.65	1766.05	2424.35	2497.42	1383.87	1822.98	1926.43	575.958	823.601	403.163	595.012	539.015	561.599	436.07	833.024	670.029	1096.02	983.104	800.311	672.121	855.207	1339.98	1569.44	1482.9	1502.62
Ag10G00418	ssDNA endonuclease *(COM1/SAE2) & ssDNA endonuclease *(COM1/SAE2)	sae domain containing protein	Protein gamma response 1	AT3G52115	PF08573	PTHR15107			K13096	GO:0006281,GO:0000077,GO:0000014	LOC_Os06g41050.1	expressed protein	37.85	4e-101	325	Agr13246	100	2082	0	3845	37.9795	16.4427	13.9503	15.6303	14.5908	7.98665	18.9403	28.3047	41.7408	31.162	51.7511	32.3285	8.19503	20.2063	64.0464	39.8493	37.1056	34.0836	0	21.925	0	55.3862	43.3577	102.494	72.0174	40.5333	21.8847	21.0874	34.36
Ag10G00419	not classified	ccch domain protein	Uncharacterized protein At5g08430	AT5G08430	PF02201,PF03126	PTHR14445,PTHR14445:SF39	KOG1946			GO:0005515,GO:0003677	LOC_Os01g66140.1	plus-3 domain containing protein, putative, expressed	48.13	3e-98	311	Agr08230	100	357	0	660	196.408	179.696	215.067	185.479	418.574	384.357	389.136	387.774	258.472	322.952	331.207	439.838	606.432	506.119	259.285	200.295	303.865	196.482	332.284	353.431	343.333	284.843	374.864	277.915	317.077	403.744	469.739	470.702	506.181
Ag10G00420	not classified	zinc finger and an domain containing protein	Zinc finger A20 and AN1 domain-containing stress-associated protein 5	AT3G12630	PF01754,PF01428	PTHR10634,PTHR10634:SF22	KOG3173			GO:0008270,GO:0003677	LOC_Os09g31200.1	AN1-like zinc finger domain containing protein, expressed	48.26	7e-41	137						5303.02	9678.9	7019.31	5309.08	20501.9	11046.5	13784.2	16253.5	8139.46	7644.61	8118.45	5580.07	4968.65	2828.88	2965.76	2597.55	3335.49	2413.92	4070.71	4360.45	6462.38	6322.92	5973.43	6505.38	6316.53	6834.24	8158.29	8092.3	8484.4
Ag10G00421	not classified	phorbol ester dag type domain containing protein		AT2G44380	PF07649,PF03107	PTHR13871,PTHR13871:SF42				GO:0055114,GO:0047134	LOC_Os07g42070.1	DC1 domain-containing protein, putative, expressed	36.61	2e-42	149	Agr26339	100	885	0	1635	282.133	147.985	539.41	500.169	1056.92	1361.72	987.476	869.897	123.617	33.9949	71.1577	53.5973	163.901	79.8629	161.149	226.512	515.467	155.381	583.117	572.681	1135.64	789.253	492.291	450.38	372.09	460.967	422.843	408.946	419.024
Ag10G00422	not classified	rrm domain containing protein		AT3G12640	PF01480,PF00076	PTHR24012,PTHR24012:SF369				GO:0006397,GO:0003676	LOC_Os08g39440.1	RNA recognition motif containing protein, putative, expressed	35.87	1e-53	195	Agr26340	100	1411	0	2606	221.366	174.998	146.478	263.631	196.976	212.644	226.422	210.398	261.683	298.872	247.111	211.837	287.646	327.149	285.11	287.335	229.654	215.529	271.195	316.597	269.181	253.194	210.466	226.668	238.057	307.576	290.753	241.752	320.973
Ag10G00423	NAC-type transcription factor	nac domain containing protein	NAC domain-containing protein 6	AT2G17040	PF02365	PTHR31989,PTHR31989:SF2				GO:0006355,GO:0003677	LOC_Os03g04070.1	no apical meristem protein, putative, expressed	56.23	5e-98	293	Agr43021	100	879	0	1624	1425.86	730.528	2737.74	2188.24	3817.32	2536.76	3068.32	3019.17	362.824	467.43	402.364	750.362	552.345	266.53	177.677	229.658	311.888	79.1942	1138.47	915.589	868.49	63.2985	45.1643	61.1019	202.049	329.83	351.718	155.896	186.885
Ag10G00424	not classified	tfiib domain containing protein		AT2G45100	PF07741,PF00382	PTHR11618,PTHR11618:SF4			K15196	GO:0017025,GO:0008270,GO:0006355,GO:0006352,GO:0006384,GO:0000126	LOC_Os05g23940.1	transcription initiation factor IIB, putative, expressed	29.02	6e-17	83.6	Agr43020	100	1251	0	2311	7.59589	4.69793	4.65009	14.5882	50.1559	22.9616	26.6885	26.4177	6.42166	8.49873	56.9262	6.80601	4.09752	17.3197	2.06601	6.292	0	5.01229	11.107	9.64701	19.2998	0.989039	4.51643	9.85515	30.0072	8.74248	4.68957	11.2968	0
Ag10G00425	brassinosteroid signalling protein kinase *(BSK) & protein kinase *(BSK1) & RLCK-XII receptor-like protein kinase & EC_2.7 transferase transferring phosphorus-containing group	arath serine threonine protein kinase bsk	Serine/threonine-protein kinase BSK1	AT4G35230	PF13414,PF07714	PTHR27001,PTHR27001:SF216	KOG1187	2.7.11.1,2.7.10.2	K14500	GO:0006468,GO:0004672	LOC_Os03g04050.1	protein kinase family protein, putative, expressed	78.29	0	833	Agr20195	100	1506	0	2782	1629.86	1277.84	1843.76	1626.59	1655.14	1709.14	1690.85	1486.94	1399.92	1458.95	1341.65	1613.87	1646.38	1889.77	1135.27	1415.7	1396.98	1251.07	1662.35	1554.05	1617.12	1283.77	1298.93	1302.85	1289.31	1378.93	1543.65	1509.26	1457.37
Ag10G00429	not classified	non specific lipid transfer protein	Non-specific lipid-transfer protein 8	AT2G18370	PF00234	PTHR33076,PTHR33076:SF4					LOC_Os12g02310.1	LTPL11 - Protease inhibitor/seed storage/LTP family protein precursor, expressed	53.57	9e-35	119						19.5323	0	19.7629	2.08404	40.1247	198.668	23.2449	32.0786	0	0	0	24.6718	27.8631	74.0897	191.106	20.9733	91.2598	12.0295	246.205	148.213	136.114	0	0	0	0	11.1268	2.34479	20.3343	5.02829
Ag10G00432	not classified	trna splicing ligase rtcb		AT1G55360	PF14365,PF03080	PTHR31589,PTHR31589:SF24					LOC_Os07g10530.1	carboxyl-terminal peptidase, putative, expressed	71.71	0	607	Agr15436	82.28	1027	0	878	4354.62	5130.14	3738.67	4849.55	3579.31	2866.21	2958.12	3328.63	8072.03	7769.26	8742.05	5968.87	6298.7	7024.09	4114.47	5327.23	4424.6	3477.53	3820.8	3835.12	4325.18	3445.81	3521.01	3248.26	3574.86	2588.57	2567.54	2684.13	2842.66
Ag10G00434	modification reader component *(LHP1) of PRC1 histone mono-ubiquitination complex	chromo domain containing protein lhp	Chromo domain protein LHP1	AT5G17690	PF01393,PF00385	PTHR22812,PTHR22812:SF80	KOG1911			GO:0005634	LOC_Os10g17770.1	chromo domain-containing protein LHP1, putative, expressed	42.86	5e-33	132	Agr24940	100	1836	0	3391	1043.89	1230.86	1005.58	968.035	1425.34	1308.81	1390.39	1490.71	1414.37	1444.78	1745.3	1673.43	1716.04	1782.96	1222.05	1203.87	1350.85	1252.07	1615.14	1506.69	1290.04	1424.22	1368.48	1431.95	1334.32	1625.31	1573.35	1582.31	1662.69
Ag10G00435	not classified															Agr20196	96.55	58	8e-20	97.1	264.771	236.071	137.178	126.084	179.649	172.711	191.124	161.337	245.629	283.291	156.547	152.284	71.2968	96.2204	303.704	242.242	392.116	165.406	35.1721	75.4221	22.3471	379.791	307.117	280.872	312.075	206.64	173.514	217.652	154.201
Ag10G00436	not classified																				7.59589	8.22137	2.32504	2.08404	2.73578	4.99165	2.58276	4.71745	0	11.3316	12.9378	2.55225	4.09752	0.962204	12.3961	9.438	6.01713	21.0516	6.47907	3.508	8.12622	9.89039	18.969	42.3771	14.0034	4.76863	0.781595	14.3093	10.8946
Ag10G00437	solute transporter *(MTCC)	bovin calcium binding mitochondrial carrier protein scamc	Calcium-dependent mitochondrial ATP-magnesium/phosphate carrier protein 2	AT5G51050	PF13202,PF13833,PF00153	PTHR24089,PTHR24089:SF294			K14684	GO:0005509	LOC_Os06g40200.1	calcium-binding mitochondrial carrier CBG00135, putative, expressed	63.48	4e-90	277	Agr47340	100	627	0	1158	106.342	157.381	90.6767	119.832	124.934	119.8	210.065	216.059	93.1141	106.234	112.559	259.479	279.451	256.908	121.895	128.986	139.397	155.381	163.828	171.015	89.3884	142.422	169.818	124.175	121.029	229.689	346.247	206.356	273.204
Ag10G00438	class-V histone methyltransferase *(Suv) & EC_2.1 transferase transferring one-carbon group	arath histone lysine n methyltrasferase member	Histone-lysine N-methyltransferase SUVR4	AT3G04380	PF05033,PF10440,PF00856	PTHR22884,PTHR22884:SF376	KOG1082	2.1.1.43		GO:0034968,GO:0018024,GO:0008270,GO:0005634,GO:0005515	LOC_Os02g40770.1	SET domain containing protein, expressed	73.33	4e-60	199	Agr20568	92.21	385	5e-154	544	93.321	81.0392	39.5257	66.6891	51.9797	56.9048	88.6748	47.1745	48.1625	46.743	54.3386	77.4183	108.994	120.275	103.301	63.9687	72.2055	88.2164	78.6745	92.0851	50.7889	21.7588	57.8103	32.522	67.0162	96.1673	109.423	96.3997	162.581
Ag10G00439	not classified	haloacid dehalogenase hydrolase domain containing protein		AT5G44730	PF00702	PTHR12725,PTHR12725:SF61	KOG3085				LOC_Os06g45440.1	haloacid dehalogenase-like hydrolase domain-containing protein 3, putative, expressed	47.97	8e-28	108	Agr40667	100	132	6e-64	244	34.7241	51.6772	12.7877	77.1093	43.7724	44.9249	81.7875	53.7789	27.2921	41.0772	21.9942	62.1048	110.633	101.994	53.7164	38.8007	51.1456	46.1131	86.0791	82.4381	47.7416	21.7588	14.4526	34.493	36.0087	89.0144	68.7804	75.3123	129.898
Ag10G00440	not classified	26s proteasome regulatory subunit	26S proteasome regulatory subunit 7	AT1G53750	PF07724	PTHR23073		3.4.25.1	K03061	GO:0005524	LOC_Os02g54340.1	26S protease regulatory subunit 7, putative, expressed	91.33	3e-95	286	Agr14877	96.66	449	0	747	44.4902	22.3151	48.8259	46.8908	24.622	17.97	60.2645	28.3047	25.6866	19.8304	31.0506	60.4033	45.8922	39.4504	49.5843	26.2167	54.1542	39.0959	60.1628	38.588	13.2051	8.90135	11.7427	13.7972	14.0034	52.4549	60.1828	52.7186	102.242
Ag10G00441	not classified															Agr20196	96.55	58	8e-20	97.1	150.833	205.534	110.44	215.698	186.945	133.776	186.82	136.806	147.698	164.309	210.886	112.299	182.749	140.482	99.1687	124.791	35.0999	203.499	299.889	195.571	341.301	110.772	257.437	175.422	163.039	219.357	258.708	182.256	154.201
Ag10G00442	not classified	thioredoxin like fold domain containing protein		AT1G60420	PF07649,PF13905	PTHR13871,PTHR13871:SF7	KOG2501	1.8.1.8	K17609	GO:0055114,GO:0047134	LOC_Os03g29190.2	PDI, putative, expressed	23.85	0.0005	39.7	Agr29380	99.76	411	0	754	576.203	539.087	441.758	362.622	364.77	244.591	503.639	366.074	521.76	1104.84	335.088	2357.43	1393.16	2050.46	760.293	296.773	747.127	890.183	1364.31	1173.43	714.092	893.102	808.441	450.38	654.158	991.874	1443.61	695.885	649.488
Ag10G00443	not classified	thioredoxin like fold domain containing protein		AT1G60420	PF07649,PF13905	PTHR13871,PTHR13871:SF7	KOG2501	1.8.1.8	K17609	GO:0055114,GO:0047134	LOC_Os03g29190.2	PDI, putative, expressed	23.85	0.0005	39.7	Agr29380	99.76	411	0	754	521.946	569.624	494.072	336.572	457.786	361.396	442.513	452.875	521.76	844.208	428.24	1983.95	1563.61	2097.6	736.534	386.958	849.418	729.79	1567.01	1324.27	849.19	1019.7	649.463	370.554	852.206	1170.7	1650.73	933.119	799.498
Ag10G00445	not classified																				7.59589	8.22137	2.32504	2.08404	2.73578	4.99165	2.58276	0	0	11.3316	12.9378	2.55225	4.09752	0.962204	12.3961	9.438	6.01713	21.0516	6.47907	3.508	8.12622	9.89039	18.969	42.3771	14.0034	4.76863	0.781595	14.3093	10.8946
Ag10G00446	solute transporter *(MTCC)	bovin calcium binding mitochondrial carrier protein scamc	Calcium-dependent mitochondrial ATP-magnesium/phosphate carrier protein 2	AT5G51050	PF13202,PF13833,PF00153	PTHR24089,PTHR24089:SF294			K14684	GO:0005509	LOC_Os06g40200.1	calcium-binding mitochondrial carrier CBG00135, putative, expressed	63.48	4e-90	277	Agr47340	100	627	0	1158	59.682	111.576	49.9884	78.1513	77.5136	70.8815	134.304	22.6437	65.822	62.324	76.3328	165.046	165.54	168.386	81.6076	96.4773	129.368	92.2262	107.367	114.887	59.9309	138.465	98.4582	79.8267	77.0186	145.443	221.191	140.834	175.99
Ag10G00447	class-V histone methyltransferase *(Suv) & EC_2.1 transferase transferring one-carbon group	arath histone lysine n methyltrasferase member	Histone-lysine N-methyltransferase SUVR4	AT3G04380	PF05033,PF10440,PF00856	PTHR22884,PTHR22884:SF376	KOG1082	2.1.1.43		GO:0034968,GO:0018024,GO:0008270,GO:0005634,GO:0005515	LOC_Os02g40770.1	SET domain containing protein, expressed	73.33	4e-60	199	Agr20568	92.17	383	7e-153	540	36.8943	44.6303	54.6385	78.1513	67.4825	60.8982	112.781	110.388	20.8704	46.743	42.6946	82.5228	179.471	105.842	26.8582	55.5793	24.0685	50.1229	118.474	92.0851	77.1991	22.7479	62.3267	48.2902	32.0077	127.958	143.032	110.709	146.658
Ag10G00448	not classified	haloacid dehalogenase hydrolase domain containing protein		AT5G44730	PF00702	PTHR12725,PTHR12725:SF61	KOG3085				LOC_Os06g45440.1	haloacid dehalogenase-like hydrolase domain-containing protein 3, putative, expressed	44.44	9e-50	164	Agr40667	100	121	5e-58	224	46.6605	41.1069	31.3881	81.2774	39.2128	58.9015	76.622	87.7445	48.1625	36.8278	19.4066	80.8213	92.6039	94.296	54.7494	49.2873	59.1684	43.1057	61.0884	71.9141	30.4733	34.6163	22.5822	40.4061	39.0094	85.0405	97.6994	70.7935	104.756
Ag10G00450	not classified	duf 632 domain containing protein	Protein ALTERED PHOSPHATE STARVATION RESPONSE 1	AT4G35240	PF04783,PF04782	PTHR21450,PTHR21450:SF2					LOC_Os09g37520.1	DUF630/DUF632 domains containing protein, putative, expressed	47.93	0	645	Agr40408	100	2484	0	4588	1908.74	1560.89	2066.96	1773.51	1480.97	1473.54	1483.37	1662.43	1319.65	1702.58	1553.83	1692.99	1412	1477.95	1983.37	1886.55	1452.13	1671.1	1594.78	1754	1900.52	1695.21	1756.89	1512.77	1409.34	1687.3	1395.93	1477.63	1485.86
Ag10G00451	not classified	o fucsyltransferase family prtein	O-fucosyltransferase 6	AT1G20550	PF10250	PTHR31818,PTHR31818:SF1					LOC_Os08g44015.1	growth regulator related protein, putative, expressed	61.19	0	691	Agr30365	99.3	1725	0	3109	13.0215	0	44.1758	21.8824	0	0	1.72184	5.66094	0	4.24937	2.58755	7.65676	4.91702	0	30.9902	18.876	12.0343	7.01721	0	12.278	0	42.5287	37.938	22.6668	17.0041	24.6379	4.68957	35.3968	5.86634
Ag10G00453	glycerol-3-phosphate acyltransferase *(GPAT9)	glycerol phosphate acyltransferase	Glycerol-3-phosphate acyltransferase 9	AT5G60620	PF01553	PTHR23063,PTHR23063:SF2	KOG2898	2.3.1.15	K13506	GO:0016746,GO:0008152	LOC_Os07g34730.1	acyltransferase, putative, expressed	81.84	0	640	Agr17572	100	107	7e-50	198	1600.56	1775.82	1435.71	1453.61	1247.51	1257.9	1070.12	1058.6	1313.23	1491.53	1300.25	1204.66	1003.07	1248.94	1464.8	1546.78	1602.56	1507.7	1057.01	1040.12	1253.47	1211.57	1239.31	1172.76	1126.27	1101.55	1240.39	970.775	1161.54
Ag10G00454	metal-citrate complex transporter *(FRD)	protein detoxification 44	Protein DETOXIFICATION 45, chloroplastic	AT4G38380	PF01554	PTHR11206,PTHR11206:SF149	KOG1347			GO:0055085,GO:0016020,GO:0015297,GO:0015238,GO:0006855	LOC_Os09g37610.1	MATE efflux protein, putative, expressed	64.98	0	597	Agr17571	100	780	0	1441	0	4.69793	17.4378	0	40.1247	63.8932	40.4633	33.9656	8.02708	25.4962	20.7004	25.5225	26.2241	30.7905	6.19804	6.292	7.01998	2.00492	5.55349	15.786	24.3787	13.8465	9.03286	6.8986	6.00145	26.2274	9.37914	10.5437	9.21853
Ag10G00455	not classified	flavin containing monooxygenase	Probable flavin-containing monooxygenase 1	AT1G19250	PF13738	PTHR23023,PTHR23023:SF143	KOG1399	1.14.13.8	K00485		LOC_Os03g08410.1	flavin-containing monooxygenase family protein, putative, expressed	41.44	2e-131	397	Agr17570	85	1533	0	1552	18.4472	11.7448	11.6252	17.7143	51.9797	35.9399	43.046	38.6831	25.6866	19.8304	31.0506	69.7616	57.3652	84.6739	12.3961	6.292	14.04	22.0541	20.3628	17.54	19.2998	7.91231	18.0657	18.7248	33.008	22.2536	39.8614	20.3343	11.7327
Ag10G00456	not classified	flavin containing monooxygenase	Probable flavin-containing monooxygenase 1	AT1G19250	PF13738	PTHR23023,PTHR23023:SF143	KOG1399	1.14.13.8	K00485		LOC_Os03g08410.1	flavin-containing monooxygenase family protein, putative, expressed	40.93	2e-124	378	Agr17570	85.07	1534	0	1555	354.837	657.71	113.927	87.5295	127.67	32.9449	69.7346	51.8919	2790.21	1223.82	1322.24	78.2691	121.286	52.9212	492.744	432.051	338.965	158.388	3.70233	15.786	2.03156	15.8246	21.6789	32.522	128.031	3.17908	0	0	0
Ag10G00457	regulatory component of isocitrate dehydrogenase heterodimer & EC_1.1 oxidoreductase acting on CH-OH group of donor	isocitrate dehydrogenase [nad] subunit 1 mitochondrial	Isocitrate dehydrogenase [NAD] regulatory subunit 1, mitochondrial	AT4G35260	PF00180	PTHR11835,PTHR11835:SF51		1.1.1.41	K00030	GO:0055114,GO:0016616,GO:0051287,GO:0000287	LOC_Os02g38200.1	dehydrogenase, putative, expressed	86.1	0	646	Agr09819	87.44	1067	0	1219	4794.09	3907.5	6449.67	5955.13	2891.72	2903.15	2532.83	2661.58	4756.85	4262.11	5050.9	2068.17	2100.39	2127.43	4110.34	4219.83	3536.07	4007.83	2592.55	2494.19	3827.45	4719.69	4794.64	4189.42	4268.03	2415.31	2577.7	2541.79	2567.78
Ag10G00458	not classified	quality protein sec family transport sly	SEC1 family transport protein SLY1	AT2G17980	PF00995	PTHR11679,PTHR11679:SF2				GO:0016192,GO:0006904	LOC_Os03g42320.1	Sec1 family transport protein, putative, expressed	76.52	0	992	Agr40618	100	1827	0	3374	1714.5	1671.29	1753.08	1586.99	1662.44	1741.09	1394.69	1421.84	3119.32	2399.48	2732.46	1452.23	1307.11	1481.79	1703.43	1757.57	1534.37	1699.17	1589.22	1397.06	2629.85	1678.4	1692.76	1628.07	1515.37	1107.12	1084.85	1171.11	1243.66
Ag10G00459	not classified	phosphoglycerate mutase family protein		AT4G38370	PF00300	PTHR23029,PTHR23029:SF36	KOG0235	3.1.3.46			LOC_Os04g14760.1	phosphoglycerate mutase, putative, expressed	65.75	2e-108	315	Agr28250	87.46	279	3e-81	302	571.862	907.874	790.515	976.371	603.695	567.052	408.076	400.983	1505.88	1906.55	1337.76	940.93	810.489	912.169	680.752	465.608	1023.91	602.478	541.465	581.452	823.796	455.947	476.032	442.496	546.132	154.98	226.663	202.59	206.998
Ag10G00460	ubiquitin-proteasome shuttle factor *(DSK2)	ubiquitin domain containing protein dsk2b	Ubiquitin domain-containing protein DSK2b	AT2G17200	PF00627,PF00240	PTHR10677,PTHR10677:SF22	KOG0010		K04523	GO:0005515	LOC_Os10g39620.2	ubiquitin family protein, putative, expressed	63.53	0	608	Agr28249	100	1689	0	3120	2003.15	1749.98	3584.05	3289.65	2551.57	3298.48	2469.12	2550.25	2181.76	2331.49	2442.65	2294.47	2456.05	2550.8	2009.2	2142.43	2031.78	2109.17	2709.18	2745.01	3018.89	2132.37	2087.49	2158.28	2060.5	2066.4	2240.83	2274.43	2188.14
Ag10G00461	component *(DRC) of DREAM cell cycle regulatory complex	ubiquitin family protein isoform		AT4G38280		PTHR34555,PTHR34555:SF1					LOC_Os04g05030.1	serine-rich 25 kDa antigen protein, putative, expressed	53.68	1e-21	92.4	Agr33693	100	1086	0	2006	709.673	766.936	642.875	712.74	921.045	914.471	952.178	1018.03	852.476	849.873	891.412	843.945	1045.69	823.646	745.831	631.297	712.027	657.613	1095.89	1152.38	1113.29	579.577	517.583	486.844	601.145	801.129	902.742	884.919	922.691
Ag10G00463	transcription factor *(NIN) & NLP-type transcription factor	protein nlp	Protein NLP2	AT4G35270	PF00564,PF02042	PTHR32002,PTHR32002:SF3				GO:0005515	LOC_Os03g03900.1	NIN, putative, expressed	44.2	0	733	Agr08101	100	2817	0	5203	2455.64	2515.74	1202.05	1652.64	2535.15	2441.92	3979.18	3123.89	1228.14	1351.3	1687.08	4502.17	4807.21	4171.15	1975.11	1951.57	2239.37	2195.38	3463.53	3520.28	2229.63	1218.5	1323.31	1446.74	1400.34	3319.76	3879.06	3024.54	3969.84
Ag10G00464	not classified	pentatricopeptide repeat containing protein	Pentatricopeptide repeat-containing protein At2g17140	AT2G17140	PF01535,PF12854,PF13041	PTHR24015,PTHR24015:SF272					LOC_Os02g03930.1	expressed protein	57.27	0	1048	Agr08102	100	2634	0	4865	164.939	36.4089	317.368	339.698	449.579	207.653	533.771	480.236	65.822	89.2367	107.383	57.0003	60.6432	60.6188	47.5183	33.5573	26.0742	32.0787	62.9396	83.3151	74.1518	64.2875	36.1314	37.4496	68.0164	123.984	63.3092	67.781	55.3112
Ag10G00465	not classified	26s proteasome regulatory subunit 6b homolog	26S proteasome regulatory subunit 6B homolog	AT5G58290	PF07728	PTHR23073,PTHR23073:SF8		3.6.4.8	K03063	GO:0016887,GO:0005524	LOC_Os02g21970.1	26S protease regulatory subunit 6B, putative, expressed	94.32	3e-115	343	Agr04366	100	445	0	822	65.1077	42.2813	103.464	217.782	92.1045	111.813	82.6484	83.0271	20.8704	152.977	186.304	87.6273	106.535	116.427	15.4951	54.5307	0	3.00738	188.819	121.903	229.566	20.7698	37.0347	106.436	29.007	58.8131	58.6196	53.4717	70.3961
Ag10G00466	hydroxymethylglutaryl-CoA lyase & EC_4.1 carbon-carbon lyase	3 hydroxy methylglutarate coa lyase	Hydroxymethylglutaryl-CoA lyase, mitochondrial	AT2G26800	PF00682	PTHR10277,PTHR10277:SF40		4.1.3.4		GO:0003824	LOC_Os01g16350.2	hydroxymethylglutaryl-CoA lyase, putative, expressed	65.97	0	571	Agr04365	100	1291	0	2385	1200.15	1506.86	1520.58	1824.57	1174.56	1208.98	1126.08	966.133	2053.33	2301.74	1879.86	2202.59	2197.91	2243.86	1118.75	947.995	1107.15	1257.08	1331.91	1263.76	1230.11	938.598	937.611	1038.73	922.223	915.576	1125.5	871.363	819.611
Ag10G00467	not classified	transport and golgi organization protein homolog		AT4G38260	PF05742	PTHR17985,PTHR17985:SF13	KOG2342				LOC_Os09g15480.1	Ser/Thr-rich protein T10 in DGCR region, putative, expressed	53.14	8e-101	300	Agr07751	100	807	0	1491	1426.94	1603.17	1291.56	1685.98	1959.73	2164.38	1778.66	1757.72	1878.34	2113.35	2037.7	2056.26	1982.38	1953.27	1266.47	1598.17	1341.82	1339.28	2030.73	1811.88	2315.97	1217.51	1139.95	1190.5	1267.31	1421.85	1721.85	1572.52	1629.17
Ag10G00470	EC_2.7 transferase transferring phosphorus-containing group	arath calcium dependent protein kinase	Calcium-dependent protein kinase 4	AT4G35310	PF13499,PF07714	PTHR24349,PTHR24349:SF142	KOG0032	2.7.11.1	K13412	GO:0006468,GO:0004672	LOC_Os04g49510.1	CAMK_CAMK_like.27 - CAMK includes calcium/calmodulin depedent protein kinases, expressed	67.68	5e-121	366	Agr33799	100	57	5e-22	106	1687.37	1414.08	2693.56	2212.2	2053.66	2149.41	1628	1819.05	1812.51	1987.29	1870.8	1414.8	1664.41	1463.51	1215.85	1300.35	1096.12	1279.14	1650.31	1682.09	2114.85	1198.71	1179.69	1109.69	1204.29	1292.3	1388.89	1192.19	1448.15
Ag10G00471	not classified	act domain containing protein	ACT domain-containing protein ACR12	AT5G04740		PTHR31096,PTHR31096:SF14					LOC_Os12g05650.1	ACT domain containing protein, expressed	76.99	4e-131	379	Agr33798	100	181	4e-91	335	1569.09	1183.88	1755.41	2356	2046.36	2268.21	1763.17	1945.48	584.371	2267.75	1094.53	1100.87	1106.33	1094.99	863.594	1320.27	994.832	1213.98	1873.38	1651.39	2026.48	1058.27	2773.09	1447.72	1268.31	1261.3	1546.78	1593.61	1613.24
Ag10G00472	farnesol kinase *(FOLK)	phytol kinase 1 chloroplastic	Probable phytol kinase 3, chloroplastic	AT5G58560		PTHR32523,PTHR32523:SF7	KOG4453		K15892		LOC_Os01g61560.1	phosphatidate cytidylyltransferase, putative, expressed	59.07	2e-114	337	Agr41417	100	909	0	1679	973.359	1271.96	1238.09	1298.35	683.944	438.267	557.016	614.212	826.789	845.624	998.795	774.183	771.153	712.031	995.819	880.88	904.575	971.382	759.903	676.168	560.709	428.254	356.798	595.251	565.136	336.983	355.626	241.752	312.592
Ag10G00474	RNA helicase component *(SKI2) of SUPERKILLER regulation complex	dexh box atp dependent rna helicase	DExH-box ATP-dependent RNA helicase DExH11	AT3G46960	PF00271,PF00270,PF13234,PF08148	PTHR12131,PTHR12131:SF4		3.6.4.13	K12599	GO:0005524,GO:0003676	LOC_Os02g06500.1	DSHCT domain containing protein, expressed	69.24	0	1951	Agr04150	100	4038	0	7457	1276.11	990.088	970.706	923.228	1015.88	624.955	1244.03	1126.53	711.199	915.03	1166.99	1242.1	1395.61	1515.47	1271.63	1192.33	963.743	1259.09	1242.13	1462.84	1182.37	999.918	1114.65	1020.01	946.229	1165.93	1029.36	1278.05	1360.15
Ag10G00475	component *(eIF3g) of eIF3 mRNA-to-PIC binding complex	eukaryotic translation initiation factor subunit g		AT3G11400	PF00076,PF12353	PTHR10352	KOG0122		K03248	GO:0003676,GO:0005852,GO:0005737,GO:0003743	LOC_Os02g54700.2	RNA recognition motif containing protein, putative, expressed	72.54	1e-156	444	Agr40076	94.1	882	0	1341	1727.52	1961.38	2128.58	1883.97	1617.76	962.391	1332.71	1323.72	2852.82	2627.53	2471.11	1016.65	1107.15	1101.72	1615.62	2030.22	1921.47	2073.08	1416.14	1333.92	2003.11	2473.59	2558.11	2653.01	2346.57	1332.83	1460.02	1324.74	1350.1
Ag10G00477	component *(LUX) of circadian clock Evening complex (EC)	hth myb type domain containing protein	Transcription factor LUX	AT3G46640	PF00249	PTHR31442,PTHR31442:SF6					LOC_Os01g74020.1	MYB family transcription factor, putative, expressed	50.16	3e-74	234	Agr09399	100	837	0	1546	164.939	160.904	52.3135	51.0589	527.093	341.429	462.314	522.693	125.222	111.9	141.022	80.8213	139.316	45.2236	127.06	161.495	139.397	46.1131	208.256	212.234	301.686	180.994	146.332	79.8267	133.032	258.301	349.373	284.68	361.199
Ag10G00478	not classified	pum hd domain containing protein	Pumilio homolog 1	AT2G29200	PF00806,PF07990	PTHR12537,PTHR12537:SF78			K17943	GO:0003723	LOC_Os01g62650.1	pumilio-family RNA binding protein, putative, expressed	57.69	0	1061	Agr39075	100	621	0	1147	1217.51	802.171	1361.31	1450.49	1454.52	1026.28	1622.84	1703	974.487	774.801	998.795	1728.73	2034.83	2107.23	1456.54	1237.43	1569.47	1311.22	1907.62	1836.44	1684.16	1271.9	1305.25	1273.29	1350.33	2166.55	2120.47	1860.97	2250.16
Ag10G00479	EC_1.10 oxidoreductase acting on diphenol or related substance as donor	resistance protein laccase	Laccase-17	AT5G60020	PF07731,PF00394,PF07732	PTHR11709,PTHR11709:SF66		1.10.3.2		GO:0055114,GO:0016491,GO:0005507	LOC_Os01g62480.1	laccase precursor protein, putative, expressed	62.43	9e-76	242	Agr02990	99.53	211	3e-106	385	61.8523	11.7448	87.1891	159.429	0	0	7.74829	0	6.42166	0	0	22.1195	19.6681	3.84882	146.687	34.606	156.445	110.27	28.693	29.818	24.3787	95.9367	60.5202	58.1454	51.0123	60.4026	10.1607	88.8685	25.9795
Ag10G00480	EC_1.10 oxidoreductase acting on diphenol or related substance as donor	laccase	Laccase-17	AT2G29130	PF07731,PF00394,PF07732	PTHR11709,PTHR11709:SF62		1.10.3.2	K05909	GO:0055114,GO:0016491,GO:0005507	LOC_Os01g62490.1	laccase precursor protein, putative, expressed	68.53	1e-146	427	Agr02990	100	852	0	1574	380.88	66.9454	303.418	432.437	26.4458	0	58.5426	53.7789	97.9303	5.66582	20.7004	126.762	38.5167	71.2031	711.742	288.383	855.435	499.224	64.7907	81.5611	115.799	1514.22	1495.84	692.817	770.186	492.758	71.9068	856.3	238.844
Ag10G00481	not classified	haloacid dehalogenase hydrolase superfamily protein		AT5G59480	PF13419	PTHR12725,PTHR12725:SF72	KOG3109	3.1.3.74	K07025		LOC_Os03g16670.1	haloacid dehalogenase-like hydrolase family protein, putative, expressed	55.11	9e-108	318	Agr45233	100	825	0	1524	422.115	221.977	1912.35	1390.05	0	5.98998	0	6.60443	3978.22	5141.73	1141.11	5.1045	3.27801	5.77322	49.5843	156.251	136.388	141.347	0	0	13.2051	286.821	165.301	265.103	128.031	19.8693	15.6319	17.3218	24.3034
Ag10G00483	component *(BRF) of TFIIIb transcription factor complex	transcription factor iiib kda subunit		AT3G09360	PF07741,PF00382	PTHR11618,PTHR11618:SF4			K15196	GO:0017025,GO:0008270,GO:0006355,GO:0006352,GO:0006384,GO:0000126	LOC_Os05g23940.1	transcription initiation factor IIB, putative, expressed	31.5	4e-59	209	Agr37497	100	1563	0	2887	109.598	43.4558	51.151	106.286	113.079	73.8765	128.277	116.049	109.168	90.6532	86.683	122.508	141.774	158.764	103.301	159.397	107.305	92.2262	149.944	123.657	116.814	147.367	214.982	213.857	141.034	232.868	161.009	186.774	180.18
Ag10G00484	GRAS-type transcription factor	arath scarecrow protein	Scarecrow-like protein 33	AT1G07530	PF03514	PTHR31636,PTHR31636:SF54					LOC_Os03g48450.2	SCARECROW, putative, expressed	47.98	0	635	Agr37496	100	632	0	1168	1072.11	1153.34	933.505	1030.56	2017.18	1179.03	2148	1972.84	899.033	1154.41	1472.32	1159.57	1771.77	1461.59	878.056	1293.01	598.704	1109.72	1412.44	1573.34	1894.43	1071.13	1490.42	1388.59	1482.36	1726.24	1395.93	1874.52	1814.38
Ag10G00485	not classified	ectin domain containing receptor kinase 9	Probable receptor-like protein kinase At1g11050	AT1G11050	PF00069	PTHR27006,PTHR27006:SF29	KOG1187	2.7.11.1		GO:0006468,GO:0005524,GO:0004672	LOC_Os05g34950.1	cysteine-rich receptor-like protein kinase 6 precursor, putative, expressed	40.67	1e-57	202	Agr38642	100	381	0	704	24.9579	16.4427	29.063	22.9244	0	8.98498	11.192	18.8698	0	0	14.2315	13.612	7.37553	5.77322	41.3203	17.8273	23.0657	18.0443	12.9581	23.679	6.09467	29.6712	43.3577	38.4351	46.0111	8.74248	43.7693	18.0749	8.38049
Ag10G00487	not classified	pentatricopeptide repeat containing protein chloroplastic	Pentatricopeptide repeat-containing protein At1g71490	AT1G71490	PF01535,PF13041	PTHR24015,PTHR24015:SF517					LOC_Os07g19400.1	pentatricopeptide domain containing protein, putative, expressed	56.51	0	783	Agr12365	100	2058	0	3801	88.9805	83.3882	86.0266	78.1513	120.374	88.8514	159.27	168.885	70.6383	63.7405	60.8075	153.135	146.691	194.365	116.73	119.548	66.1884	139.342	161.977	120.149	167.603	107.805	143.622	172.465	152.037	248.763	218.847	187.528	199.456
Ag10G00490	regulatory factor SOS5 of SOS *(Salt Overly Sensitive) signalling pathway & Fasciclin-type arabinogalactan protein	fasciclin arabinogalactan protein	Fasciclin-like arabinogalactan protein 4	AT3G46550	PF02469	PTHR32382,PTHR32382:SF0					LOC_Os01g62380.2	fasciclin-like arabinogalactan protein, putative, expressed	50.25	9e-116	348	Agr38284	100	1233	0	2278	1749.23	1947.29	1282.26	999.295	670.265	563.058	590.592	700.069	1204.06	627.49	768.503	745.258	785.084	661.034	1873.88	2233.66	1828.2	2207.41	717.326	814.734	1503.35	1068.16	862.638	990.442	955.231	635.022	510.382	518.148	509.534
Ag10G00491	not classified	enth domain containing protein		AT3G46540	PF01417	PTHR12276,PTHR12276:SF10	KOG2056				LOC_Os01g62370.1	ENTH domain containing protein, expressed	59.47	1e-77	244	Agr33851	100	1032	0	1906	323.368	368.787	482.447	363.664	577.249	519.132	492.447	575.529	1181.59	1754.99	1058.31	1392.68	1016.18	1360.56	462.787	233.853	432.23	272.669	931.135	932.252	1048.28	409.462	302.601	237.509	382.092	701.783	600.265	756.135	582.444
Ag10G00495	not classified	homeobox domain containing protein		AT2G37570		PTHR33981,PTHR33981:SF3					LOC_Os01g05790.1	SLT1 protein, putative, expressed	67.9	0	676	Agr29308	100	1488	0	2748	629.374	474.491	537.085	560.606	1391.6	759.73	1101.98	1357.68	889.4	641.654	549.855	1057.48	1221.88	1052.65	463.82	611.373	573.633	430.055	1123.66	1062.05	1396.69	718.042	529.326	457.279	692.167	1006.18	1132.53	1219.31	1224.39
Ag10G00496	not classified	cryja pathogenesis thaumatin protein	Osmotin-like protein	AT2G28790	PF00314	PTHR31048,PTHR31048:SF7					LOC_Os01g62260.1	thaumatin, putative, expressed	68.49	6e-117	340	Agr13954	100	732	0	1352	309.261	123.321	169.728	201.109	1.82385	11.98	20.6621	17.9263	56.1895	32.5785	73.7453	49.3435	9.83404	0	288.209	509.652	198.565	435.067	16.6605	11.401	2.03156	831.781	676.561	1715.78	795.192	89.8091	39.8614	63.2623	44.4166
Ag10G00500	histone *(H2B)	histone h2b 1	Histone H2B.10	AT2G28720	PF00125	PTHR23428	KOG1744		K11252	GO:0003677,GO:0000786	LOC_Os03g17084.1	Core histone H2A/H2B/H3/H4 domain containing protein, putative, expressed	86.75	6e-79	234						6741.9	6668.71	5759.13	5598.76	5021.06	4130.09	4023.08	4594.79	14885.4	13821.8	10783.6	4142.3	4844.08	4241.39	7014.12	7991.89	7437.17	8138.96	4166.04	4118.4	6584.27	9166.41	9134.93	10955	9512.3	3485.87	3583.61	3807.03	3849.99
Ag10G00502	not classified	lish domain containing protein	Putative pentatricopeptide repeat-containing protein At5g59900	AT5G59900	PF13041	PTHR24015,PTHR24015:SF688					LOC_Os01g06000.1	PPR repeat containing protein, expressed	53.83	0	982	Agr40156	100	2428	0	4484	102.002	75.1668	116.252	128.168	74.7779	80.8648	118.807	86.801	123.617	82.1544	68.5701	104.642	86.0478	168.386	112.598	94.38	93.2655	85.209	85.1535	75.4221	46.7258	92.9696	87.6187	86.7253	94.0227	139.88	179.767	125.018	112.299
Ag10G00505	C2H2-type subclass ZAT transcription factor	zinc finger protein zat	Zinc finger protein ZAT12	AT5G59820	PF13912	PTHR26374,PTHR26374:SF162					LOC_Os02g57790.1	ZOS2-19 - C2H2 zinc finger protein, expressed	48.99	5e-33	118	Agr28404	100	504	0	931	697.737	1093.44	1992.56	1074.32	4108.22	1569.38	2977.93	3583.37	112.379	330.034	728.396	118.254	86.8674	5.77322	0	0	22.0628	6.01475	19.4372	8.77001	4.06311	472.76	541.068	215.828	242.058	920.345	477.555	1037.8	549.76
Ag10G00506	C2H2-type subclass ZAT transcription factor	zinc finger protein zat	Zinc finger protein ZAT11	AT2G37430	PF13912	PTHR26374,PTHR26374:SF198					LOC_Os02g57790.1	ZOS2-19 - C2H2 zinc finger protein, expressed	43.27	3e-32	116	Agr30688	100	486	0	898	262.601	362.915	620.787	407.429	2288.02	708.815	1590.98	1799.23	99.5358	177.057	368.726	31.4778	0	5.77322	4.13203	0	12.0343	0	1.85116	7.01601	3.04733	418.363	349.572	120.233	249.06	572.235	717.504	738.06	283.26
Ag10G00507	not classified	tdbd domain containing protein		AT5G59830	PF16135	PTHR24098,PTHR24098:SF13					LOC_Os06g51450.1	PHD-finger domain containing protein, expressed	44.57	8e-117	355	Agr43527	100	1335	0	2466	975.53	997.135	1189.26	1195.19	956.61	990.344	1321.51	1170.87	1008.2	1165.74	975.507	1108.53	1125.18	1144.06	1085.69	1128.37	1133.23	1384.4	1113.47	1161.15	730.344	1459.82	1486.81	1229.92	1318.32	1398	1513.17	1486.66	1440.61
Ag10G00508	not classified	arath transcription factor myb	Transcription factor MYB48	AT3G46130	PF00249	PTHR10641,PTHR10641:SF484					LOC_Os12g37970.1	MYB family transcription factor, putative, expressed	51.67	3e-57	185	Agr32491	99.84	617	0	1133	245.239	272.48	725.414	689.816	157.763	30.9482	273.773	259.46	109.168	36.8278	60.8075	247.568	211.432	193.403	1507.16	463.511	1279.64	1310.21	164.754	99.1011	314.891	6011.38	5021.37	1379.72	1609.39	819.409	1166.92	767.432	960.404
Ag10G00509	acyl-CoA dehydratase *(PTPLA)	mouse very long chain 3r 3 hydroxyacyl coa dehydratase	Very-long-chain (3R)-3-hydroxyacyl-CoA dehydratase PASTICCINO 2	AT5G59770	PF04387	PTHR11035	KOG3187	4.2.1.134	K10703		LOC_Os05g38590.2	expressed protein	54.9	1e-74	229						487.222	737.574	353.407	288.639	194.24	417.302	172.184	146.241	895.822	784.716	874.593	203.329	279.451	321.376	548.527	549.501	447.273	527.293	275.823	259.592	391.074	333.306	421.835	419.829	311.075	160.544	96.1362	170.959	171.8
Ag10G00511	EC_3.5 hydrolase acting on carbon-nitrogen bond, other than peptide bond & monofunctional GTP cyclohydrolase II *(RibA)	riboflavin biosynthesis protein ribba	Monofunctional riboflavin biosynthesis protein RIBA 3, chloroplastic	AT5G59750	PF00926,PF00925	PTHR21327,PTHR21327:SF7	KOG1284	3.5.4.25	K14652	GO:0009231,GO:0008686,GO:0003935	LOC_Os05g38570.1	riboflavin biosynthesis protein ribAB, chloroplast precursor, putative, expressed	68.39	0	688	Agr25759	100	1554	0	2870	682.545	741.098	663.8	744.001	940.195	836.601	951.317	907.637	463.965	466.014	501.985	437.286	603.154	467.631	649.762	467.705	963.743	529.298	642.354	708.617	530.236	288.799	196.916	204.987	241.058	254.327	342.339	217.652	202.808
Ag10G00512	not classified	protein kinase domain containing		AT4G13190	PF00069	PTHR27001,PTHR27001:SF48	KOG1187	2.7.11.1		GO:0006468,GO:0005524,GO:0004672	LOC_Os01g71000.1	protein kinase APK1B, chloroplast precursor, putative, expressed	49.02	1e-08	53.9	Agr32448	100	68	2e-28	126	10.8513	15.2683	19.7629	4.16807	10.9431	8.98498	17.2184	13.2089	25.6866	41.0772	46.576	28.9255	16.3901	13.4709	16.5281	12.584	7.01998	17.0418	17.5861	10.524	6.09467	20.7698	19.8723	8.86963	32.0077	13.5111	13.2871	10.5437	6.70439
Ag10G00514	phototropin photoreceptor & EC_2.7 transferase transferring phosphorus-containing group	arath serine threonine protein kinase	Phototropin-1	AT3G45780	PF07714,PF13426	PTHR24351,PTHR24351:SF29	KOG0610	2.7.11.1	K08282	GO:0006468,GO:0004672	LOC_Os12g01140.1	AGC_PVPK_like_kin82y.2 - ACG kinases include homologs to PKA, PKG and PKC, expressed	66.3	0	1119	Agr36971	100	176	8e-88	326	6601.92	6786.15	6067.2	6386.53	3516.38	2541.75	3616.73	3096.53	2644.12	2022.7	2174.84	3664.18	4436.79	4826.41	7080.23	5905.04	7964.67	7296.9	4245.64	4258.72	2604.45	3267.78	3184.99	3105.36	3761.91	2649.77	2132.97	2269.16	2758.86
Ag10G00515	not classified	embryo specific protein ats3a	Embryo-specific protein ATS3A	AT2G41475	PF06232	PTHR31718,PTHR31718:SF6					LOC_Os01g07780.1	embryo-specific 3, putative, expressed	31.62	5e-21	87.8	Agr36970	100	576	0	1064	192.068	144.461	246.455	211.53	70.2182	23.9599	63.7081	82.0836	99.5358	18.4139	112.559	246.718	123.745	130.86	603.276	420.515	374.065	298.733	182.34	159.614	54.852	1267.95	1470.55	962.848	626.151	275.786	275.121	403.674	195.265
Ag10G00516	NADPH-oxidase *(Rboh)	respiratory burst oxidase homolog protein b	Putative respiratory burst oxidase homolog protein H	AT5G60010	PF01794,PF08022,PF08414,PF08030	PTHR11972,PTHR11972:SF54		1.6.3.1		GO:0055114,GO:0016491,GO:0050664,GO:0004601	LOC_Os05g38980.1	respiratory burst oxidase, putative, expressed	49.34	9e-176	530	Agr36969	100	135	4e-65	250	2.17026	0	8.13765	2.08404	0	0	0	0	0	0	0	0	0	0	0	0	4.01142	2.00492	0	0	2.03156	2.96712	0	10.8407	0	17.485	37.5166	14.3093	10.8946
Ag10G00517	2S globulin seed storage protein	gh domain containing protein	Chitinase 2													Agr36968	100	909	0	1679	641.31	79.8647	1361.31	2169.48	309.143	90.8481	524.301	619.873	0	0	10.3502	21.2688	16.3901	152.028	398.741	423.661	539.536	452.109	186.042	259.592	2560.78	879.255	1723.47	1109.69	1695.41	2049.71	2369.01	2053.77	2054.89
Ag10G00519	P2A-type calcium cation-transporting ATPase *(ECA)	sarcoplasmic endoplasmic reticulum calcium atpase	Calcium-transporting ATPase 1, endoplasmic reticulum-type	AT1G07810	PF00690,PF12710,PF00689,PF00122	PTHR24093,PTHR24093:SF289		3.6.3.8	K01537	GO:0046872,GO:0000166	LOC_Os03g17310.1	calcium-transporting ATPase, endoplasmic reticulum-type, putative, expressed	79.68	0	1717	Agr14278	100	2257	0	4169	1534.37	1228.51	1899.56	1960.04	971.2	919.463	1094.23	1213.33	892.611	606.243	1019.5	1636.84	1216.14	1353.82	1972.01	1410.46	1716.89	1956.8	1503.14	1392.68	1003.59	2910.74	3012.46	3435.5	3067.74	1874.07	1542.09	1875.28	2265.25
Ag10G00521	not classified	rna binding kh domain containing protein pepper	RNA-binding KH domain-containing protein PEPPER	AT5G15270	PF00013	PTHR10288,PTHR10288:SF151	KOG2190		K13162	GO:0003723	LOC_Os03g25970.2	KH domain-containing protein, putative, expressed	31.33	9e-31	123	Agr36271	100	1098	0	2028	781.292	796.298	761.452	660.639	989.439	960.394	863.504	987.833	1155.9	1331.47	1091.95	921.363	1012.91	1088.25	882.188	951.141	929.646	889.181	995.926	993.642	1294.1	1022.67	1065.88	902.732	976.236	1007.77	1026.23	1089.77	1039.18
Ag10G00522	component *(ArpC5) of Arp2/3 actin polymerization initiation complex	actin protein 2 3 complex subunit	Actin-related protein 2/3 complex subunit 5A	AT4G01710	PF04699	PTHR12644	KOG3380		K05754	GO:0034314,GO:0030833,GO:0015629,GO:0005885	LOC_Os11g35360.1	actin polymerization factor, putative, expressed	89.39	1e-84	247						463.349	542.61	483.609	532.471	366.594	453.242	402.05	412.305	640.561	609.076	730.984	426.226	413.03	318.489	488.612	552.647	383.091	476.168	416.512	449.901	531.252	606.281	679.271	739.136	627.151	495.142	491.623	490.283	491.096
Ag10G00524	not classified	gdsl esterase lipase	GDSL esterase/lipase At1g33811	AT1G33811	PF00657	PTHR22835,PTHR22835:SF207		3.1.1.3		GO:0016788	LOC_Os12g17570.1	GDSL-like lipase/acylhydrolase, putative, expressed	70.87	0	524	Agr21932	100	1095	0	2023	1592.97	3045.43	610.324	615.833	54.7155	67.8865	21.523	48.118	3734.2	3568.05	2952.4	279.897	128.662	244.4	1779.87	1600.27	982.798	792.945	80.5256	82.4381	49.7731	18.7917	66.8432	375.481	338.082	6.35817	2.34479	3.01249	5.86634
Ag10G00525	peptidyl-prolyl cis-trans isomerase *(FKBP20-2) & protein-folding catalyst *(FKBP20-2)	fkbp peptidyl prolyl cis trans isomerase	Peptidyl-prolyl cis-trans isomerase FKBP20-2, chloroplastic	AT3G60370	PF00254	PTHR10516,PTHR10516:SF178	KOG0544	5.2.1.8		GO:0006457	LOC_Os07g30800.1	immunophilin, putative, expressed	64.4	5e-105	310	Agr21933	100	717	0	1325	1318.43	1430.52	924.205	707.53	509.766	433.275	370.196	228.324	868.53	1116.17	904.35	339.45	364.679	351.204	704.511	1067.54	1240.53	910.232	365.605	381.495	274.26	470.782	413.705	645.512	571.138	170.081	286.064	178.49	207.836
Ag10G00526	component *(MAC5) of non-snRNP MOS4-associated complex	pre mrna splicing factor rbm slt	Zinc finger CCCH domain-containing protein 40	AT1G07360	PF16131,PF00076	PTHR14089,PTHR14089:SF6			K12872	GO:0003676	LOC_Os06g07350.1	RNA-binding motif protein, putative, expressed	77.08	0	635	Agr19797	100	1644	0	3037	1321.69	1155.69	1617.07	1573.45	1388.86	1759.06	1399	1586.95	1518.72	1478.78	1499.49	1275.28	1333.33	1499.11	1479.27	1300.35	1290.67	1447.55	1672.53	1604.91	2314.96	1300.59	1442.55	1400.42	1234.3	1173.88	1096.58	1393.28	1400.38
Ag10G00528	not classified	ml domain containing protein		AT5G02640		PTHR35304					LOC_Os05g02900.1	expressed protein	38.1	1e-22	90.9	Agr24167	100	481	0	889	0	9.39585	3.48757	9.37816	82.0733	61.8965	136.886	88.688	1.60542	4.24937	20.7004	34.8808	54.0872	30.7905	13.4291	28.314	7.01998	14.0344	74.9721	67.5291	214.329	21.7588	53.2939	101.508	30.0072	88.2196	158.664	56.4842	93.8614
Ag10G00529	CrlRLK1 protein kinase & RALF-peptide receptor *(CrRLK1L) & EC_2.7 transferase transferring phosphorus-containing group	protein kinase domain containing	Receptor-like protein kinase HERK 1	AT3G46290	PF12819,PF07714	PTHR27003,PTHR27003:SF94	KOG1187	2.7.11.1		GO:0006468,GO:0004672	LOC_Os06g22810.1	TKL_IRAK_CrRLK1L-1.14 - The CrRLK1L-1 subfamily has homology to the CrRLK1L homolog, expressed	63.29	0	1039	Agr36726	100	329	6e-173	608	4651.94	5653.95	6421.77	3399.06	2978.35	2847.24	2817.79	2929.53	7314.27	6738.08	6329.15	2631.37	3268.18	2005.23	2958.53	3515.13	3007.56	3503.59	2909.1	3480.82	1527.73	2781.18	3084.72	2635.27	2723.66	2395.44	2136.1	2422.8	2344.02
Ag10G00531	not classified	malectin like domain containing protein	Uncharacterized protein At1g24485	AT3G46280	PF12819	PTHR11795,PTHR11795:SF392					LOC_Os09g18594.1	protein kinase domain containing protein, expressed	36.19	2e-29	123	Agr23350	100	493	0	911	71.6184	0	142.99	129.21	3.6477	0	0	0	0	7.08228	9.05643	0	0	3.84882	0	0	0	0	1.85116	2.631	0	5.93423	0	5.91309	11.0027	5.5634	0	0	0
Ag10G00532	E3 UFM ubiquitin ligase	e3 ufm protein ligase homolog	E3 UFM1-protein ligase 1 homolog	AT3G46220	PF09743	PTHR31057,PTHR31057:SF0					LOC_Os05g02650.1	expressed protein	62.17	0	998	Agr23349	100	167	7e-83	309	1410.67	1131.03	1381.08	1516.14	1459.08	1406.65	1541.05	1605.82	1221.72	1127.5	1464.55	1360.35	1357.1	1413.48	1323.28	1247.91	1464.17	1443.54	1468.9	1515.46	1274.8	1558.72	1697.27	1585.69	1322.32	1741.34	1735.14	1609.42	1669.39
Ag10G00534	not classified	hma domain containing protein	Protein SODIUM POTASSIUM ROOT DEFECTIVE 2	AT2G28660	PF00403	PTHR22814,PTHR22814:SF16	KOG1603			GO:0046872,GO:0030001	LOC_Os03g60480.1	heavy metal-associated domain containing protein, expressed	75.38	4e-27	108	Agr18847	100	846	0	1563	54.2564	88.0861	72.0763	50.0169	65.6586	49.9165	78.3438	54.7224	6.42166	2.83291	15.5253	30.627	13.9316	26.9417	129.126	143.667	142.405	89.2188	50.907	101.732	140.177	82.0902	84.9089	48.2902	76.0184	41.3281	50.0221	54.2248	26.8176
Ag10G00535	EC_2.7 transferase transferring phosphorus-containing group	protein kinase domain containing	Probable receptor-like protein kinase At1g11050	AT1G11050	PF00069	PTHR27006,PTHR27006:SF29	KOG1187	2.7.11.1		GO:0006468,GO:0005524,GO:0004672	LOC_Os05g34950.1	cysteine-rich receptor-like protein kinase 6 precursor, putative, expressed	38.61	8e-68	231	Agr18848	100	315	2e-165	582	0	7.04689	13.9503	12.5042	33.7412	23.9599	38.7414	50.9484	0	11.3316	0	45.9405	81.9503	45.2236	0	4.19467	0	0	28.693	50.866	14.2209	1.97808	3.61314	0	0	112.063	114.894	54.9779	120.679
Ag10G00536	RKF3 protein kinase & EC_2.7 transferase transferring phosphorus-containing group	ectin domain containing receptor kinase 5	Probable receptor-like protein kinase At1g11050	AT1G11050	PF00069	PTHR27006,PTHR27006:SF29	KOG1187	2.7.11.1		GO:0006468,GO:0005524,GO:0004672	LOC_Os05g34950.1	cysteine-rich receptor-like protein kinase 6 precursor, putative, expressed	51.29	0	566	Agr18849	100	295	4e-154	545	26.0431	8.22137	16.2753	3.12605	20.9743	15.9733	12.0529	16.0393	0	5.66582	20.7004	29.7763	11.473	19.2441	73.3435	39.8493	38.1085	24.059	35.1721	28.064	12.1893	24.726	44.261	19.7103	22.0053	59.6078	104.734	61.0029	28.4936
Ag10G00538	not classified	spark domain containing protein	Uncharacterized GPI-anchored protein At4g28100	AT3G18050		PTHR34056,PTHR34056:SF1					LOC_Os07g37156.1	expressed protein	49.7	7e-97	294	Agr36153	100	978	0	1807	4694.26	5455.47	2785.4	2471.67	1319.56	1691.17	948.735	1107.66	2664.99	1994.37	2397.37	882.228	665.437	561.927	5222.88	6036.12	3836.92	5008.28	1044.98	1134.84	1714.63	1465.76	1634.95	1744.36	2066.5	530.112	402.521	454.886	460.927
Ag10G00539	not classified	pentatricopeptide repeat containing protein	Pentatricopeptide repeat-containing protein At4g01570	AT4G01570	PF01535,PF13041	PTHR24015,PTHR24015:SF479					LOC_Os03g50500.1	PPR repeat domain containing protein, putative, expressed	62.12	0	983	Agr29524	100	2460	0	4543	78.1292	82.2137	102.302	32.3026	69.3063	132.778	147.217	120.767	25.6866	16.9975	98.327	61.254	90.1454	76.0141	51.6504	66.066	73.2084	88.2164	57.3861	49.112	83.2938	121.652	92.1352	70.9571	61.0147	142.264	114.894	146.106	141.63
Ag10G00540	component *(NOT4) of mRNA deadenylation CCR4-NOT complex	ccr not transcription complex subunit		AT3G45630	PF00076,PF14570	PTHR12603,PTHR12603:SF3	KOG2068		K10643	GO:0003676	LOC_Os12g01190.2	RNA recognition motif containing protein, putative, expressed	40.76	0	619	Agr29525	99.35	2943	0	5312	1874.02	1456.36	1989.07	2194.49	1455.43	1494.5	1877.67	1867.17	2162.49	2645.94	2152.84	2794.72	2380.66	2755.75	1925.53	1541.54	1986.66	1811.44	1927.99	2024.12	1466.78	2066.1	1902.32	1608.36	1831.44	2381.13	2147.82	2117.03	2261.89
Ag10G00541	not classified	ocre domain protein		AT3G54230	PF01585,PF00076	PTHR13948,PTHR13948:SF3	KOG0154		K13094	GO:0003676	LOC_Os02g07070.1	RNA recognition motif family protein, expressed	63.46	2e-13	67.4	Agr25715	93	100	7e-35	147	0	18.7917	13.9503	0	0	0	5.16552	0	0	11.3316	21.9942	51.045	53.2677	7.69763	0	34.606	19.0542	8.01967	12.9581	12.278	472.337	31.6492	0	0	14.0034	1.58954	6.25276	0.753123	3.35219
Ag10G00543	AS2/LOB-type transcription factor	lob domain containing protein	LOB domain-containing protein 1	AT1G07900	PF03195	PTHR31301,PTHR31301:SF14					LOC_Os03g17810.1	DUF260 domain containing protein, putative, expressed	68.48	2e-73	224	Agr18879	98.82	169	3e-81	302	15.1918	2.34896	39.5257	16.6723	10.9431	4.99165	0	1.88698	9.63249	21.2468	3.88133	1.7015	4.91702	4.81102	1.03301	0	0	0	0	0	0	0	0	0	4.00097	6.35817	0	3.01249	1.6761
Ag10G00545	not classified	ab hydrolase domain containing protein		AT3G09690	PF00561	PTHR10992,PTHR10992:SF862	KOG1454				LOC_Os03g17900.1	hydrolase, alpha/beta fold family protein, putative, expressed	57.56	9e-165	483	Agr40176	100	1062	0	1962	636.97	752.843	1117.18	740.875	613.726	916.468	648.273	664.217	947.195	1004.27	764.622	650.824	720.343	660.072	551.626	617.665	747.127	647.588	551.647	650.735	954.831	694.305	532.939	681.976	635.153	755.827	905.869	730.529	724.912
Ag10G00546	not classified	ft interacting protein	FT-interacting protein 3	AT3G57880	PF06398,PF00168	PTHR10024,PTHR10024:SF243				GO:0005515	LOC_Os05g30750.7	anthranilate phosphoribosyltransferase, putative, expressed	69.48	0	1103	Agr40175	100	2268	0	4189	627.204	704.689	659.15	804.438	622.845	580.03	545.824	642.516	608.452	345.615	398.483	552.137	661.339	495.535	674.554	795.938	619.764	456.119	615.512	649.858	475.384	520.234	460.676	317.336	478.115	410.102	450.199	433.045	473.497
Ag10G00550	E3 SUMO ubiquitin ligase *(SIZ1)	e3 sumo protein ligase siz	E3 SUMO-protein ligase SIZ1	AT5G60410	PF02037,PF02891	PTHR10782,PTHR10782:SF34	KOG2169			GO:0008270,GO:0031668,GO:0019789,GO:0016925,GO:0016049,GO:0005634	LOC_Os05g03430.2	ATSIZ1/SIZ1, putative, expressed	59.39	0	1001	Agr15305	100	171	4e-85	316	869.187	820.963	1019.53	1097.24	1242.04	1229.94	1571.18	1596.38	794.681	1212.49	954.807	1571.34	1746.36	1789.7	1169.36	1045.52	1298.7	1189.92	1555.9	1605.79	1000.54	996.951	1075.81	1142.21	1088.26	1630.87	1554.59	1557.46	1755.71
Ag10G00551	not classified	tropinone reductase homolog	Tropinone reductase homolog	AT5G06060	PF08659	PTHR24322,PTHR24322:SF623	KOG0725	1.1.1.206,1.1.1.236	K08081		LOC_Os03g16220.1	oxidoreductase, short chain dehydrogenase/reductase family domain containing protein, expressed	62.92	6e-33	120	Agr38920	100	116	3e-55	215	0	0	16.2753	5.21009	1.82385	3.99332	0	0	0	0	0	10.209	4.09752	0.962204	3.09902	0	0	11.027	0.925582	0	8.12622	0.989039	41.5512	12.8117	9.00217	0.794771	0	0.753123	0
Ag10G00552	not classified	proteoglycan c terminal part		AT5G59350		PTHR34054,PTHR34054:SF3					LOC_Os11g47730.1	expressed protein	29.54	3e-15	72.4	Agr15302	100	564	0	1042	10.8513	0	20.9254	1.04202	3.6477	3.99332	0	1.88698	0	1.41646	0	0	1.63901	4.81102	7.23105	20.9733	3.00856	0	0	2.631	1.01578	9.89039	32.5183	15.7682	8.00193	0	3.90798	0	0
Ag10G00553	component *(SSL1) of TFIIh basal transcription factor complex & component *(SSL1) of multifunctional TFIIh complex	general transcription and factor iih subunit	General transcription factor IIH subunit 2	AT1G05055	PF13519,PF07975	PTHR12695,PTHR12695:SF2			K03142	GO:0008270,GO:0006281,GO:0006351,GO:0006289,GO:0000439	LOC_Os04g42990.1	suppressor of stem-loop protein 1, putative, expressed	77.3	0	632	Agr37919	100	1147	0	2119	557.756	411.069	556.848	508.505	383.921	340.431	409.798	362.3	857.292	994.352	840.955	483.226	377.791	483.989	535.098	493.922	486.385	598.468	427.619	449.901	406.311	613.204	469.709	599.193	535.129	467.325	365.787	522.667	500.315
Ag10G00556	MAP-kinase protein kinase & MAP protein kinase *(NRK/MPK) & EC_2.7 transferase transferring phosphorus-containing group & MAP-kinase protein kinase *(MPK3/6)	mitogen activated protein kinase	Mitogen-activated protein kinase 3	AT3G45640	PF00069	PTHR24055,PTHR24055:SF214		2.7.11.24	K04371	GO:0006468,GO:0005524,GO:0004672	LOC_Os06g06090.1	CGMC_MAPKCMGC_2_ERK.12 - CGMC includes CDA, MAPK, GSK3, and CLKC kinases, expressed	81.69	0	647	Agr39352	100	1116	0	2061	2924.42	2294.94	3303.89	4126.39	5295.55	4468.53	4801.36	5233.54	2114.33	2039.7	2437.47	1984.8	2065.97	1794.51	2488.51	2131.94	2509.14	2414.92	2648.09	2468.76	4866.59	3843.4	4371.9	3696.67	3396.82	3919.02	4403.51	3650.38	4186.05
Ag10G00557	AS2/LOB-type transcription factor	lob domain containing protein	LOB domain-containing protein 1	AT1G07900	PF03195	PTHR31301,PTHR31301:SF14					LOC_Os03g17810.1	DUF260 domain containing protein, putative, expressed	69.09	4e-74	225	Agr18879	99.41	169	6e-83	307	27.1282	18.7917	94.1643	81.2774	17.3266	6.98831	7.74829	5.66094	27.2921	49.5759	9.05643	0.850751	2.45851	9.62204	6.19804	0	0	0	0	1.754	0	0	0	0	5.00121	15.1007	0	6.7781	0.838049
Ag10G00558	not classified	tutase domain containing protein	Protein HESO1	AT2G39740		PTHR12271,PTHR12271:SF40	KOG2277	2.7.7.19			LOC_Os01g62780.1	expressed protein	77.63	4e-39	136						11.9364	71.6434	18.6003	21.8824	60.1871	2.99499	23.2449	0	78.6654	12.7481	38.8133	30.627	29.5021	28.8661	22.7262	45.0927	79.2255	15.0369	37.0233	13.155	25.3944	15.8246	15.3559	14.7827	27.0065	72.3242	50.0221	10.5437	16.761
Ag10G00559	component *(eS1) of small ribosomal-subunit (SSU) proteome	40s ribosomal protein s3a 1	40S ribosomal protein S3a	AT4G34670	PF01015	PTHR11830	KOG1628		K02984	GO:0006412,GO:0005840,GO:0005622,GO:0003735	LOC_Os03g10340.1	40S ribosomal protein S3a, putative, expressed	85.88	2e-161	453	Agr12124	100	786	0	1452	5818.45	6550.08	8017.91	5949.92	4075.39	4037.25	3825.07	4171.17	7595.22	5848.55	7646.22	2656.89	2283.14	2852.93	5796.2	6433.57	6252.8	7076.36	2599.03	2559.09	3643.6	9051.68	10881	8914.97	8840.13	4952.22	5304.69	4530.03	4419.03
Ag10G00560	plastidial thioredoxin *(TrxL2)	thioredoxin domain containing protein	Thioredoxin-like 3-2, chloroplastic	AT5G04260	PF00085	PTHR10438,PTHR10438:SF297	KOG0907	1.8.1.8		GO:0045454,GO:0015035,GO:0006662	LOC_Os02g57380.1	thioredoxin, putative, expressed	59.59	4e-58	184	Agr12127	90.58	191	8e-62	237	691.226	749.319	954.43	1057.65	1457.26	1258.89	1204.43	1305.79	573.133	787.549	609.369	901.796	889.161	839.042	701.412	777.062	805.292	692.699	1149.57	1050.65	1129.54	491.552	441.707	456.293	516.125	835.304	891.018	765.172	1042.53
Ag10G00561	not classified	amino acid transporter domain containing protein	Amino acid transporter AVT1C	AT2G39130	PF03222	PTHR22950,PTHR22950:SF240	KOG1303			GO:0003333	LOC_Os02g01100.2	transmembrane amino acid transporter protein, putative, expressed	57.79	8e-89	276	Agr12129	100	172	4e-86	318	456.839	411.069	468.496	448.068	51.9797	37.9366	38.7414	39.6266	67.4274	45.3266	168.191	39.1345	64.7408	62.5432	294.407	339.768	308.879	254.625	49.9814	47.358	44.6942	26.704	53.2939	49.2757	99.0239	10.332	9.37914	7.53123	13.4088
Ag10G00562	not classified	ras protein rab 5a	Ras-related protein RABF1	AT3G54840	PF00025	PTHR24073,PTHR24073:SF485	KOG0092			GO:0005525	LOC_Os10g30520.1	ras-related protein, putative, expressed	83.78	4e-39	131	Agr12130	100	102	1e-47	189	404.753	486.235	462.684	470.992	412.19	380.364	359.004	433.062	598.82	660.068	421.771	431.331	390.084	429.143	392.543	378.569	502.43	426.045	424.842	429.73	610.482	455.947	438.997	453.337	440.106	363.21	486.934	411.205	446.68
Ag10G00564	ARF-type transcription factor	auxin response factor	Auxin response factor 4	AT5G60450	PF02309,PF02362,PF06507	PTHR31384,PTHR31384:SF20				GO:0006355,GO:0005634,GO:0003677,GO:0009725	LOC_Os01g70270.3	auxin response factor, putative, expressed	57.36	0	799	Agr10260	99.87	2337	0	4296	393.901	387.579	312.718	271.967	374.801	276.538	488.142	441.553	250.445	451.849	706.402	393.898	290.924	404.126	683.851	686.877	323.922	790.94	461.865	551.633	385.996	700.239	894.253	955.949	585.141	530.907	483.026	558.064	629.374
Ag10G00567	SSU processome assembly factor *(UTP4/PCN)	u3 small nucleolar rna associated protein homolog	WD repeat-containing protein PCN	AT4G07410		PTHR22847			K14548		LOC_Os03g52470.1	WD domain, G-beta repeat domain containing protein, expressed	57.21	0	891	Agr23611	100	1135	0	2097	45.5754	34.06	33.7131	25.0084	10.9431	15.9733	16.3575	7.54792	4.81625	5.66582	2.58755	37.433	2.45851	14.4331	92.9706	31.46	69.197	46.1131	13.8837	6.13901	33.5207	160.224	158.978	88.6963	60.0145	14.3059	10.9423	36.903	19.2751
Ag10G00568	Rab GTPase-activating protein	rab gap tbc domain containing protein	Rab GTPase-activating protein 22	AT3G49350	PF00566	PTHR22957,PTHR22957:SF312	KOG2197				LOC_Os10g37410.1	TBC domain containing protein, expressed	64.59	9e-155	462	Agr36526	85.31	143	6e-33	143	918.018	865.593	1052.08	1069.11	1071.51	1188.01	1095.95	1073.69	1223.33	987.27	808.61	1119.59	1044.87	1310.52	994.786	952.189	1068.04	948.326	1291.19	1222.54	1306.29	971.236	814.764	846.557	757.183	1288.32	1141.91	1116.13	1209.3
Ag10G00569	subunit beta of co-translational insertion system Sec61 subcomplex	protein transport sec beta subunit		AT5G60460	PF03911	PTHR13509,PTHR13509:SF4	KOG3457		K09481	GO:0006886,GO:0005784	LOC_Os11g01300.1	protein transport protein Sec61 subunit beta, putative, expressed	73.91	4e-33	114						308.176	347.647	275.518	204.235	168.706	283.526	174.767	201.907	463.965	342.782	500.691	223.747	165.54	239.589	264.45	269.507	320.914	262.644	197.149	207.849	231.597	396.604	378.477	420.815	359.087	207.435	224.318	238.74	186.047
Ag10G00570	regulatory protein *(PACP) of PRC2 histone methylation complex			AT5G03050		PTHR35500,PTHR35500:SF1					LOC_Os03g01840.1	knotted 1-binding protein 36, putative, expressed	55.38	2e-38	130						159.514	137.414	81.3765	156.303	165.97	141.763	126.555	169.828	46.557	94.9025	51.7511	146.329	212.251	48.1102	111.565	114.305	155.442	132.325	201.777	144.705	238.708	234.402	229.435	233.567	211.051	66.7608	95.3546	63.2623	112.299
Ag10G00571	not classified	haloacid dehalogenase hydrolase superfamily protein		AT3G62040	PF13419	PTHR12725,PTHR12725:SF73	KOG3109	3.1.3.74	K18551		LOC_Os07g44060.1	haloacid dehalogenase-like hydrolase family protein, putative, expressed	66.08	3e-102	301	Agr33137	100	804	0	1485	0	0	0	0	5.47155	5.98998	8.60921	25.4742	0	0	0	58.7018	22.1266	150.104	0	0	0	0	21.2884	4.385	2.03156	1.97808	10.8394	0	1.00024	23.8431	34.3902	31.6311	37.7122
Ag10G00572	not classified			AT2G46940		PTHR31865,PTHR31865:SF2					LOC_Os01g18220.1	expressed protein	38.01	5e-36	132	Agr12965	100	903	0	1668	188.812	656.535	388.282	502.253	625.581	763.723	554.433	540.619	377.273	172.808	195.36	381.136	352.386	381.995	309.902	290.481	360.025	337.829	473.898	400.789	399.201	242.314	439.9	513.453	305.074	656.481	772.998	551.286	666.249
Ag10G00573	not classified	charged multivesicular body protein isoform		AT3G62080	PF03357	PTHR22761,PTHR22761:SF7	KOG2911			GO:0007034	LOC_Os01g18280.1	SNF7 domain containing protein, putative, expressed	56.15	6e-59	198	Agr12964	100	257	3e-133	475	20.6174	16.4427	12.7877	7.29412	27.3578	11.98	43.907	19.8133	0	0	0	6.80601	1.63901	8.65983	0	20.9733	0	18.0443	6.47907	9.64701	14.2209	9.89039	0	5.91309	17.0041	54.0444	54.7117	50.4592	39.3883
Ag10G00575	EC_3.2 glycosylase	polygalacturonase glycoside hydrolase family protein	Probable polygalacturonase	AT3G62110	PF12708	PTHR31339,PTHR31339:SF9					LOC_Os07g14160.1	polygalacturonase, putative, expressed	68.76	0	642	Agr04598	100	1377	0	2543	3307.47	2730.67	2140.2	1842.29	381.185	597.002	346.951	336.826	2313.4	2255	2738.92	563.197	395.001	394.504	2757.1	3694.45	1912.44	3170.78	601.628	520.061	974.131	1758.51	2285.31	2317.93	1864.45	534.881	391.579	499.32	425.729
Ag10G00576	component *(RPP38/POP3) of RNA-dependent RNase P complex	ribosomal l7ae domain containing protein		AT4G01790	PF01248	PTHR21596	KOG3387	3.1.26.5			LOC_Os07g44230.1	ribosomal protein L7Ae/L30e/S12e/Gadd45 family protein, putative, expressed	51.02	1e-40	147	Agr04597	99.4	166	9e-81	302	65.1077	108.052	70.9138	116.706	42.8605	46.9215	54.238	82.0836	122.012	67.9899	107.383	56.1495	30.3216	57.7322	120.862	100.672	88.2512	87.2139	46.2791	50.866	36.568	80.1121	85.8122	104.465	70.0169	89.8091	54.7117	50.4592	68.72
Ag10G00577	cysteine desulfhydrase	aminotran 5 domain containing protein	L-cysteine desulfhydrase	AT3G62130	PF00266	PTHR11601,PTHR11601:SF47	KOG1549	5.1.1.17			LOC_Os01g18640.1	aminotransferase, putative, expressed	59.46	0	568	Agr04596	100	1359	0	2510	689.056	474.491	569.636	654.387	811.613	878.531	814.431	937.828	984.12	827.21	699.933	780.138	572.013	830.382	712.775	636.541	761.167	657.613	705.293	747.205	818.717	967.28	859.025	863.311	860.208	964.057	939.477	990.356	1045.05
Ag10G00578	not classified	fam192a fyv6 n domain containing protein		AT3G62140	PF10187	PTHR13495,PTHR13495:SF0	KOG4036				LOC_Os01g21860.1	AGAP010768-PA, putative, expressed	59.81	3e-70	217	Agr13020	100	618	0	1142	300.58	384.055	253.43	329.278	442.284	325.456	449.401	421.74	335.532	436.268	438.59	336.897	346.65	375.259	419.401	467.705	485.382	300.738	374.861	290.287	293.56	540.015	547.391	390.264	513.124	414.076	530.703	422.502	486.068
Ag10G00580	not classified	swim type domain containing protein		AT3G05850	PF04434,PF00564,PF10551,PF03108	PTHR31973,PTHR31973:SF12			K17604	GO:0008270,GO:0005515	ChrUn.fgenesh.mRNA.75	expressed protein	38.38	6e-19	84.3	Agr27352	96.63	416	0	686	79.2143	106.878	54.6385	91.6976	94.8402	85.8564	148.078	110.388	91.5087	120.399	90.5643	106.344	140.135	172.234	128.093	121.645	136.388	116.285	99.9628	109.625	61.9624	65.2765	82.199	64.0585	86.0208	172.465	150.848	112.968	124.031
Ag10G00581	not classified	ribosomal l7ae domain containing protein		AT4G01790	PF01248	PTHR21596	KOG3387	3.1.26.5			LOC_Os07g44230.1	ribosomal protein L7Ae/L30e/S12e/Gadd45 family protein, putative, expressed	56.25	7e-05	41.2	Agr43166	100	179	2e-90	331	46.6605	82.2137	22.0879	38.5547	58.3632	41.9299	49.0725	45.2875	41.7408	86.4038	84.0955	96.1348	77.0333	65.4299	47.5183	51.3847	58.1656	50.1229	47.2047	45.604	10.1578	83.0792	70.4563	80.8122	69.0167	81.8614	84.4123	60.2498	72.9102
Ag10G00582	not classified	swim type domain containing protein		AT3G05850	PF04434,PF00564,PF10551,PF03108	PTHR31973,PTHR31973:SF12			K17604	GO:0008270,GO:0005515	ChrUn.fgenesh.mRNA.75	expressed protein	33.54	4e-20	93.2	Agr27352	82.53	229	6e-51	202	285.389	351.17	226.692	286.555	316.438	345.422	247.084	226.437	571.528	463.181	371.314	203.329	180.291	239.589	336.76	442.537	375.068	342.841	259.163	275.378	285.434	325.394	301.698	317.336	359.087	230.484	217.283	203.343	237.168
Ag10G00583	not classified	hth myb domain containing protein		AT4G39250	PF00249	PTHR24078,PTHR24078:SF177					LOC_Os01g44390.2	MYB family transcription factor, putative, expressed	37.93	2e-14	65.5						0	0	4.65009	10.4202	3.6477	24.9583	12.9138	5.66094	0	0	5.17511	0	3.27801	11.5464	5.16504	0	2.00571	0	22.214	23.679	48.7573	5.93423	8.12957	13.7972	0	22.2536	39.8614	23.3468	25.9795
Ag10G00586	not classified																				16.2769	2.34896	62.7762	18.7563	88.4568	85.8564	76.622	116.993	49.7679	28.3291	25.8755	75.7168	122.106	67.3543	0	9.438	29.0828	17.0418	139.763	71.0371	307.781	29.6712	32.5183	69.9716	26.0063	308.371	321.236	162.674	166.772
Ag10G00587	subunit beta of co-translational insertion system Sec61 subcomplex	protein transport sec beta subunit		AT5G60460	PF03911	PTHR13509,PTHR13509:SF4	KOG3457		K09481	GO:0006886,GO:0005784	LOC_Os11g01300.1	protein transport protein Sec61 subunit beta, putative, expressed	73.91	4e-33	114						413.434	563.751	268.543	304.269	316.438	394.341	319.402	390.605	744.913	844.208	976.801	321.584	279.451	288.661	360.52	541.112	291.831	386.949	308.219	368.34	419.516	624.083	708.176	833.746	725.175	380.695	514.29	395.389	392.207
Ag10G00588	EC_2.1 transferase transferring one-carbon group	benzoate carboxyl methyltransferase	Benzoate carboxyl methyltransferase	AT5G04370	PF03492	PTHR31009,PTHR31009:SF19				GO:0008168	LOC_Os01g50610.1	SAM dependent carboxyl methyltransferase, putative, expressed	46.29	8e-100	305	Agr18923	96.07	1095	0	1753	184.472	211.407	266.217	237.58	759.634	454.24	718.008	751.961	25.6866	14.1646	90.5643	95.2841	197.5	128.935	174.578	120.597	153.437	117.288	493.335	487.612	0	42.5287	1.80657	15.7682	65.0157	163.723	249.329	154.39	81.2907
Ag10G00589	E2 ubiquitin-conjugating protein	ubiquitin conjugating enzyme e2 18	Ubiquitin-conjugating enzyme E2 19	AT3G20060	PF00179	PTHR24067,PTHR24067:SF44	KOG0421	6.3.2.19	K06688		LOC_Os01g16650.1	ubiquitin-conjugating enzyme, putative, expressed	68.39	6e-76	229	Agr19634	100	138	2e-67	255	1407.41	1081.7	1512.44	1444.24	2545.18	2319.12	1951.71	2010.58	813.946	841.375	807.316	1142.56	1724.23	1643.44	1121.85	1364.32	1193.4	979.402	2261.2	2117.96	2320.04	1187.84	1079.43	1209.23	960.232	1123.81	1413.91	1488.92	1301.49
Ag10G00590	beta-galactosidase *(BGAL8) & EC_3.2 glycosylase	beta galactosidase	Beta-galactosidase 8	AT2G28470	PF02140,PF01301	PTHR23421,PTHR23421:SF58		3.2.1.23		GO:0030246,GO:0005975,GO:0004553	LOC_Os03g15020.1	beta-galactosidase precursor, putative, expressed	73.4	0	1289	Agr19632	100	2541	0	4693	4692.09	3195.76	9626.84	9236.45	537.124	1445.58	614.697	464.197	1944.16	1777.65	1958.78	1744.89	1587.38	1958.08	4715.68	3566.51	8753.92	3705.09	1786.37	1575.09	497.731	6982.61	4244.54	5812.57	4535.1	1342.37	1024.67	1381.98	1118.79
Ag10G00591	not classified	root cap domain containing protein		AT5G60520	PF06830	PTHR31656,PTHR31656:SF8					LOC_Os05g47940.1	RCLEA8 - Root cap and Late embryogenesis related family protein precursor, expressed	66.88	3e-155	443	Agr19631	100	1008	0	1862	11.9364	0	3.48757	14.5882	1.82385	39.9332	14.6357	24.5307	0	0	2.58755	1.7015	0	0	0	13.6327	6.01713	3.00738	131.433	178.031	76.1833	1.97808	0	7.88412	0	2.38431	33.6086	3.76561	18.4371
Ag10G00592	EC_2.7 transferase transferring phosphorus-containing group	cbl interacting serine threonine protein kinase	Serine/threonine-protein kinase GRIK2	AT3G45240	PF14531	PTHR24347,PTHR24347:SF1	KOG0583	2.7.11.1	K07359		LOC_Os03g50330.1	CAMK_KIN1/SNF1/Nim1_like.18 - CAMK includes calcium/calmodulin depedent protein kinases, expressed	54.57	1e-110	332	Agr11525	100	32	3e-08	60.2	619.608	586.066	518.485	494.958	748.691	731.776	718.869	770.831	626.112	651.57	556.324	596.376	833.435	818.835	605.342	709.947	597.701	818.006	927.433	863.846	1007.65	427.265	436.287	441.511	474.114	600.052	692.493	683.082	662.896
Ag10G00593	substrate adaptor *(ARKP1) of SCF E3 ubiquitin ligase complex	arath f box kelch repeat protein	F-box/kelch-repeat protein At5g60570	AT5G60570	PF01344	PTHR24413,PTHR24413:SF133				GO:0005515	LOC_Os04g52830.2	OsFBK15 - F-box domain and kelch repeat containing protein, expressed	70.03	0	522	Agr16684	100	1110	0	2050	94.4061	62.2475	116.252	84.4034	72.0421	118.801	91.2576	79.2531	36.9246	35.4114	32.3444	77.4183	48.3507	52.9212	90.9046	88.088	63.1798	95.2336	77.7489	65.7751	138.146	91.9806	124.653	94.6094	89.0215	104.91	118.802	88.8685	102.242
Ag10G00594	not classified	pmd domain containing protein														Agr09252	97.78	45	2e-13	78.7	9.76615	0	0	13.5462	38.3009	50.9149	47.3506	36.7961	16.0542	11.3316	0	2.55225	10.6535	24.0551	10.3301	5.24333	23.0657	16.0393	0	6.13901	29.4576	1.97808	17.1624	10.8407	10.0024	41.3281	41.4245	24.0999	28.4936
Ag10G00595	plasma membrane intrinsic protein *(PIP)	aquaporin pip	Aquaporin PIP2-7	AT2G37170	PF00230	PTHR19139,PTHR19139:SF167	KOG0223		K09872	GO:0016020,GO:0006810,GO:0005215	LOC_Os02g41860.2	aquaporin protein, putative, expressed	82.81	4e-170	478	Agr41469	89.21	843	0	1051	9801.96	14513.1	10043	7595.27	2100.16	1551.41	1906.94	2045.49	5665.51	2270.58	3394.87	1544.11	1820.12	2166.88	14441.4	17907	13699	15666.4	2724.91	2364.39	3661.88	10522.4	9409.53	12495.3	10061.4	1615.77	1510.04	2141.88	2970.04
Ag10G00598	not classified	senescence regulator		AT5G60680	PF04520	PTHR33083,PTHR33083:SF9					LOC_Os04g43990.1	DUF584 domain containing protein, putative, expressed	53.55	2e-36	126						226.792	116.274	309.231	219.866	300.935	270.548	272.051	258.516	86.6924	67.9899	134.553	52.7465	74.5748	47.148	47.5183	41.9467	80.2284	35.0861	61.0884	50.866	44.6942	72.1998	43.3577	141.914	100.024	113.652	189.146	132.55	153.363
Ag10G00599	not classified	serine threonine protein phosphatase regulatory subunit isoform		AT1G07990	PF04499	PTHR12634,PTHR12634:SF8			K15501		LOC_Os04g52940.1	SIT4 phosphatase-associated protein domain containing protein, expressed	60.07	0	947	Agr02559	100	414	0	765	1587.54	1493.94	1588	1720.37	2020.83	2162.38	1999.92	2036.05	1526.75	1382.46	1349.41	2111.56	2444.58	2341.04	1837.72	1445.06	1657.72	1635.01	2263.97	2261.78	2330.19	1579.49	1347.7	1385.63	1503.36	2085.48	2195.5	1891.84	2301.28
Ag10G00601	not classified	pmd domain containing protein														Agr02557	90.05	191	9e-65	248	125.875	110.401	63.9387	58.353	82.0733	131.78	151.522	114.162	72.2437	80.738	152.666	125.911	165.54	111.616	222.097	156.251	164.468	180.443	155.498	130.673	106.657	113.739	163.495	165.566	133.032	136.701	152.411	152.884	155.039
Ag10G00603	transcription factor *(A/B-GATA)	protein gata transcription factor	GATA transcription factor 8	AT1G08010	PF00320	PTHR10071,PTHR10071:SF184	KOG1601			GO:0043565,GO:0008270,GO:0006355,GO:0003700	LOC_Os02g56250.1	GATA zinc finger domain containing protein, expressed	66.67	2e-31	123	Agr32617	100	1401	0	2588	173.62	331.204	223.204	252.168	352.003	374.374	366.752	388.718	282.553	273.376	240.642	330.091	377.791	397.39	234.493	274.751	316.902	281.691	328.582	313.966	325.049	342.207	354.991	270.031	324.078	408.512	417.372	443.589	388.016
Ag10G00605	EC_2.7 transferase transferring phosphorus-containing group	cyclin dependent kinase homolog	Cell division control protein 2 homolog	AT3G48750	PF00069	PTHR24056,PTHR24056:SF230	KOG0594	2.7.11.22,2.7.11.23	K02206	GO:0006468,GO:0005524,GO:0004672	LOC_Os03g02680.2	cyclin-dependent kinase A-1, putative, expressed	82.93	2e-16	72.8	Agr43145	96.75	123	1e-52	206	19.5323	24.6641	25.5755	15.6303	20.0624	17.97	19.8012	18.8698	54.5841	39.6608	38.8133	19.5673	18.0291	22.1307	25.8252	24.1193	27.0771	30.0738	15.7349	17.54	26.4102	55.3862	47.8742	57.1599	21.0051	24.6379	14.0687	22.5937	23.4654
Ag10G00606	cyclic nucleotide-gated cation channel *(CNGC)	cyclic nucleotide binding domain containing protein	Protein CNGC15c	AT2G28260	PF00027,PF00520	PTHR10217,PTHR10217:SF538			K05391	GO:0055085,GO:0016020,GO:0006811,GO:0005216	LOC_Os02g41710.1	cyclic nucleotide-gated ion channel, putative, expressed	72.7	0	1054	Agr25831	100	2127	0	3928	679.29	1216.76	717.276	541.849	479.673	527.119	406.355	361.356	8678.88	9695.64	6995.45	1753.4	1390.7	1358.63	523.735	708.899	472.345	731.795	203.628	225.389	199.092	408.473	345.055	281.857	530.128	369.569	344.683	250.037	217.893
Ag10G00607	not classified	anaphase promoting complex subunit	E3 ubiquitin-protein ligase WAVH1	AT5G60710	PF17123,PF14624,PF00092	PTHR10579,PTHR10579:SF61	KOG1493				LOC_Os02g56280.1	zinc finger family protein, putative, expressed	59.67	0	821	Agr00797	100	2163	0	3995	1617.93	1303.67	1052.08	1009.72	1743.6	1865.88	1601.31	1717.15	2507.66	995.768	1038.9	1461.59	1607.87	1689.63	2207.54	2221.08	1808.15	1750.29	1712.33	1660.16	2052.89	1959.29	2576.17	1419.14	1579.38	2518.63	1603.83	2449.91	2652.42
Ag10G00608	not classified	hybrid signal transduction histidine kinase		AT3G45160		PTHR36040,PTHR36040:SF2							69.57	0.0002	37.4						1726.44	743.447	783.54	1329.61	2666.47	717.8	4000.7	4369.3	377.273	33.9949	294.981	2454.42	4276.99	5259.41	4361.36	3646.21	6041.2	4772.71	5942.24	7851.79	11634.7	13887.1	10270.4	7583.54	9084.19	24198.4	16379.1	25547.4	20135
Ag10G00609	regulatory protein *(NRG) of TNL-mediated effector-triggered immunity	rpw domain containing protein	Probable disease resistance protein At5g66900	AT5G66900	PF13855,PF05659,PF00931	PTHR24209,PTHR24209:SF15	KOG4658			GO:0005515,GO:0043531	LOC_Os12g39620.3	disease resistance protein, putative, expressed	39.55	4e-155	478	Agr00795	100	2517	0	4649	429.711	202.011	723.089	724.202	172.354	288.518	145.496	210.398	380.483	266.294	342.851	176.956	108.174	208.798	176.644	156.251	143.408	114.28	124.954	92.9621	241.755	290.777	206.853	173.451	159.038	263.069	195.399	205.602	166.772
Ag10G00610	effector-triggered immunity regulator *(EDS1)	protein eds1l	Protein EDS1L	AT3G48090	PF01764	PTHR21493,PTHR21493:SF94		3.1.1.1	K18875	GO:0006629	LOC_Os09g22450.1	lipase, putative, expressed	38.06	2e-122	379	Agr00794	100	1788	0	3302	45.5754	0	242.967	384.505	17.3266	34.9416	16.3575	13.2089	0	2.83291	0	13.612	1.63901	0	4.13203	7.34067	0	6.01475	8.33024	5.262	29.4576	5.93423	1.80657	7.88412	2.00048	3.17908	10.1607	0	0
Ag10G00611	deubiquitinase *(OTU6-12)	otu domain containing protein	OVARIAN TUMOR DOMAIN-containing deubiquitinating enzyme 9	AT5G04250	PF02338	PTHR12419,PTHR12419:SF19	KOG2605	3.4.19.12			LOC_Os03g64219.1	OTU-like cysteine protease family protein, putative, expressed	49.28	3e-102	309	Agr00793	100	89	7e-40	165	1490.97	1402.33	1324.11	1249.38	813.437	895.503	1113.17	1034.06	1326.07	1602.01	1773.77	1318.66	1001.43	1143.1	1053.67	1281.47	1185.37	1267.11	1281.93	1315.5	676.508	1309.49	1152.59	1216.13	1126.27	1172.29	1087.98	1117.63	1143.1
Ag10G00612	subunit alpha of CPN60 assembly chaperone heterodimer & subunit alpha of Cpn60 chaperonin complex & chaperone *(Hsp60)	chaperonin groel	RuBisCO large subunit-binding protein subunit alpha, chloroplastic	AT2G28000	PF00118	PTHR11353,PTHR11353:SF11				GO:0005524	LOC_Os12g17910.1	T-complex protein, putative, expressed	85.42	0	927	Agr17434	100	1545	0	2854	6759.26	8078.08	5409.21	4541.11	3809.11	3726.77	2794.55	2987.09	3896.34	3086.46	4001.65	1720.22	2169.23	2039.87	5560.68	6330.8	8796.04	5193.74	3271.01	3155.45	2526.24	2922.61	3178.66	3928.26	4115.99	1753.27	1804.7	1711.85	1611.57
Ag10G00613	regulatory subunit beta of SnRK1 kinase complex & regulatory subunit beta of SNF1-related SnRK1 kinase complex	ampkbi domain containing protein	SNF1-related protein kinase regulatory subunit beta-3	AT2G28060	PF04739	PTHR10343,PTHR10343:SF51				GO:0005515,GO:0043562,GO:0009744	LOC_Os09g20010.2	SNF1-related protein kinase regulatory subunit beta-2, putative, expressed	61.21	5e-42	138						256.09	303.016	301.093	324.068	609.166	587.018	526.023	517.032	457.543	396.608	494.223	444.943	484.326	428.181	320.232	272.653	308.879	272.669	631.247	513.922	741.518	454.958	384.8	399.134	394.095	599.257	709.688	593.461	636.917
Ag10G00614	component *(DDR) of ISWI chromatin remodeling complex	ddt domain containing protein		AT5G38690	PF10497	PTHR31169,PTHR31169:SF1					LOC_Os05g23530.4	expressed protein	40.49	1e-65	233	Agr30554	100	62	2e-24	115	151.918	280.701	112.765	137.546	147.732	59.8998	150.661	133.032	186.228	262.044	212.179	358.166	297.48	460.896	220.031	277.897	264.754	264.649	177.712	171.015	71.1044	200.775	182.464	267.075	234.057	121.6	153.193	127.278	142.468
Ag10G00615	not classified	aldose 1 epimerase		AT3G17940	PF01263	PTHR10091,PTHR10091:SF8	KOG1604	5.1.3.3	K01785	GO:0016853,GO:0005975	LOC_Os10g06720.1	aldose 1-epimerase, putative, expressed	77.58	0	548	Agr10241	100	1017	0	1879	2223.43	2384.2	1711.23	2040.27	1270.31	1380.69	988.337	1122.75	1350.15	987.27	1160.52	1021.75	830.976	914.094	2218.9	1895.99	2265.45	1872.59	1446.68	1487.39	1078.76	2174.9	2378.35	2083.38	1932.47	1110.3	1066.1	1079.22	1117.12
Ag10G00616	not classified	atp binding cassette sub family f member	ABC transporter F family member 1	AT5G60790	PF12848,PF00005	PTHR19211,PTHR19211:SF52		3.6.1.3	K06185	GO:0016887,GO:0005524	LOC_Os08g45010.1	ABC transporter, ATP-binding protein, putative, expressed	86.36	0	1016	Agr10242	100	1776	0	3280	7376.7	7850.23	7370.39	7914.13	9473.99	12310.4	8847.68	9531.13	10306.8	9709.8	7087.31	7785.22	6773.19	9246.78	8750.6	8795.17	9717.66	10125.8	6763.23	7303.66	8336.49	7087.45	8329.2	5043.86	6391.54	10942.4	11018.9	9546.58	9541.18
Ag10G00618	component *(eIF3i) of eIF3 mRNA-to-PIC binding complex	droer eukaryotic translation initiation factor subunit i	Eukaryotic translation initiation factor 3 subunit I	AT2G46290	PF00400	PTHR19877			K03246	GO:0005515	LOC_Os08g21660.1	WD domain, G-beta repeat domain containing protein, expressed	67.67	2e-162	462	Agr32519	100	981	0	1812	2.17026	9.39585	9.30017	2.08404	54.7155	46.9215	28.4104	61.3268	8.02708	15.581	5.17511	19.5673	24.5851	35.6015	0	8.38933	11.0314	3.00738	33.3209	31.572	68.0571	11.8685	6.323	3.94206	0	28.6118	28.919	19.5812	52.7971
Ag10G00619	component *(VPS24) of ESCRT-III complex	charged multivesicular body protein	Vacuolar protein sorting-associated protein 24 homolog 1	AT5G22950	PF03357	PTHR10476,PTHR10476:SF10	KOG3229		K12193	GO:0007034	LOC_Os07g29630.1	SNF7 domain containing protein, putative, expressed	78.6	2e-113	328	Agr32521	100	260	4e-135	481	1331.45	1112.23	1547.32	1672.44	1301.32	1192.01	1379.2	1434.1	1539.59	1603.43	1229.09	1413.95	1442.33	1120.01	1081.56	1350.68	1300.7	1036.54	1368.94	1468.1	1249.41	1480.59	1275.44	1380.71	1425.34	1524.37	1738.27	1531.85	1549.55
Ag10G00621	xyloglucan endotransglucosylase/hydrolase *(XTH) & EC_2.4 glycosyltransferase	xyloglucan endotransglucosylase hydrolase protein	Probable xyloglucan endotransglucosylase/hydrolase protein 32	AT2G36870	PF06955,PF00722	PTHR31062,PTHR31062:SF52		2.4.1.207	K08235	GO:0048046,GO:0016762,GO:0006073,GO:0005618,GO:0005975,GO:0004553	LOC_Os07g29750.1	glycosyl hydrolases family 16, putative, expressed	68.47	2e-147	421	Agr41547	100	888	0	1640	16.2769	0	34.8757	57.311	1.82385	42.9282	9.47013	0	12.8433	8.49873	0	5.95525	102.438	3.84882	0	0	3.00856	0	6.47907	0	30.4733	1.97808	0	0	0	0	0	0	0
Ag10G00622	glucuronoxylan glucuronosyltransferase *(IRX7)	exostosin domain containing protein	Probable glucuronoxylan glucuronosyltransferase IRX7	AT2G28110	PF03016	PTHR11062,PTHR11062:SF46	KOG1021	2.4.2.41			LOC_Os03g01760.1	exostosin family domain containing protein, expressed	62.7	0	578	Agr34276	100	1350	0	2494	1943.46	1484.54	1826.32	1773.51	910.101	968.381	680.988	694.408	1265.07	562.333	644.301	579.361	465.478	393.541	2029.86	2168.64	2049.84	2035.99	686.782	647.227	818.717	1840.6	2362.09	1643.84	1516.37	453.02	334.523	528.692	327.677
Ag10G00623	UMF23-type solute transporter	nodulin domain containing protein		AT2G28120	PF06813	PTHR21576,PTHR21576:SF29					LOC_Os03g58580.1	nodulin, putative, expressed	72.6	0	826	Agr11446	100	1728	0	3192	193.153	56.3751	437.108	299.059	282.697	473.209	314.236	301.917	35.3191	35.4114	45.2822	29.7763	128.662	60.6188	279.945	131.083	410.168	213.524	302.665	301.688	370.759	714.086	639.527	259.19	427.103	314.729	346.247	289.199	242.196
Ag10G00624	UMF23-type solute transporter	nodulin domain containing protein	Protein NUCLEAR FUSION DEFECTIVE 4	AT2G28120	PF06813	PTHR21576,PTHR21576:SF29					LOC_Os03g58580.1	nodulin, putative, expressed	63.6	0	744	Agr43676	100	1701	0	3142	10.8513	4.69793	26.738	2.08404	1.82385	0	0	5.66094	0	0	0	0	0	1.92441	22.7262	8.38933	23.0657	7.01721	0	0	0	96.9258	46.9709	26.6089	20.0048	6.35817	22.6663	1.50625	1.6761
Ag10G00626	not classified	duf 1635 family protein		AT5G22930	PF07795	PTHR33431,PTHR33431:SF3					LOC_Os05g02450.1	expressed protein	42.37	2e-53	176	Agr07538	100	687	0	1269	15.1918	4.69793	24.413	5.21009	0	0	0	0	9.63249	0	0	12.7613	1.63901	1.92441	6.19804	7.34067	3.00856	6.01475	0	0	3.04733	32.6383	39.7446	43.3627	20.0048	1.58954	0	0	0
Ag10G00627	DNA ligase *(LIG1) & DNA replication DNA ligase *(LIG1) & EC_6.5 ligase forming phosphoric ester bond	dna ligase	DNA ligase 1	AT1G08130	PF04679,PF04675,PF01068	PTHR10459,PTHR10459:SF10		6.5.1.1	K10747	GO:0006310,GO:0006281,GO:0003910,GO:0003677,GO:0005524	LOC_Os10g34750.2	LIG1 - Putative DNA ligase I, expressed	62.93	0	951	Agr07537	99.67	299	5e-154	545	70.5333	46.9793	66.2637	41.6807	59.2751	120.798	52.5162	47.1745	35.3191	15.581	31.0506	67.2093	42.6142	21.1685	72.3105	46.1413	48.137	30.0738	51.8326	64.8981	70.0887	56.3752	78.5859	80.8122	43.0104	67.5555	61.746	55.7311	42.7405
Ag10G00628	not classified	protein upstream of flc	Protein SOSEKI 3	AT2G28150	PF06136	PTHR31083,PTHR31083:SF2					LOC_Os03g48600.1	domain of unknown function DUF966 domain containing protein, expressed	58.2	3e-169	494	Agr04864	100	1548	0	2859	273.452	137.414	262.73	190.689	134.965	149.75	78.3438	62.2703	203.888	191.222	168.191	128.463	67.1993	67.3543	172.512	324.038	153.437	161.396	69.4186	99.9781	76.1833	219.567	253.823	210.9	279.067	162.133	197.744	122.006	120.679
Ag10G00629	not classified																				26.0431	11.7448	12.7877	11.4622	30.0935	24.9583	20.6621	16.0393	19.265	25.4962	21.9942	22.9703	24.5851	20.2063	22.7262	28.314	35.0999	20.0492	25.9163	35.957	17.2682	21.7588	28.9052	14.7827	21.0051	33.3804	39.8614	24.0999	24.3034
Ag10G00631	regulatory GTPase (MIRO) of mitochondrion fission	mitochondrial rho gtpase 1	Mitochondrial Rho GTPase 1	AT5G27540	PF08355,PF00071,PF08356	PTHR24072,PTHR24072:SF73			K07870	GO:0007264,GO:0005525	LOC_Os03g59590.1	ATP/GTP/Ca++ binding protein, putative, expressed	68	4e-54	181	Agr18726	87.6	371	1e-112	405	18.4472	27.0131	18.6003	9.37816	18.2385	26.9549	24.1058	15.0958	14.4487	21.2468	15.5253	16.1643	39.3362	30.7905	17.5611	14.6813	25.0714	28.0688	27.7675	27.187	0	17.8027	9.93615	23.6524	20.0048	38.9438	41.4245	21.0874	21.7893
Ag10G00635	not classified	calcium transporting atpase 10 plasma membrane type		AT2G31040		PTHR34118,PTHR34118:SF3			K02116		LOC_Os01g48300.4	ATP synthase protein I related, putative, expressed	65.38	2e-17	76.3	Agr22556	97.19	178	1e-81	302	721.61	979.518	554.523	523.093	758.722	933.439	779.994	786.87	524.971	1066.59	1146.29	843.945	1051.42	972.788	710.709	986.795	924.632	918.252	754.349	815.611	611.498	1099.81	1112.85	1070.27	929.224	1175.47	1497.54	1005.42	1024.93
Ag10G00636	not classified																				14.1067	7.04689	6.97513	2.08404	1.82385	1.99666	2.58276	8.4914	22.4758	11.3316	15.5253	0	4.09752	2.88661	10.3301	11.5353	8.02284	10.0246	5.55349	2.631	2.03156	17.8027	9.93615	17.7393	23.0056	4.76863	9.37914	6.7781	0
Ag10G00637	C2H2-type subclass ZAT transcription factor	zinc finger protein zat	Zinc finger protein ZAT5	AT2G28200	PF13912	PTHR26374,PTHR26374:SF182					LOC_Os04g08060.1	ZOS4-03 - C2H2 zinc finger protein, expressed	43.48	6e-57	187	Agr12871	100	819	0	1513	90.0656	106.878	156.94	133.378	334.677	257.569	328.011	239.646	366.035	240.797	216.061	293.509	442.532	549.418	202.469	93.3313	263.751	150.369	306.368	307.827	198.077	413.418	504.034	313.394	234.057	205.846	246.202	231.209	232.139
Ag10G00638	component *(bL9c) of large plastid ribosomal-subunit proteome	50s ribosomal protein l9	50S ribosomal protein L9, chloroplastic	AT3G44890	PF01281,PF03948	PTHR21368,PTHR21368:SF18	KOG4607		K02939	GO:0006412,GO:0005840,GO:0005622,GO:0003735	LOC_Os02g57670.1	ribosomal L9, putative, expressed	69.43	8e-86	255	Agr12872	100	579	0	1070	5032.82	6541.86	3974.66	3472	2816.03	2157.39	2377.86	2570.07	2559.03	3422.16	2986.04	1606.22	1762.75	1268.18	3910.97	4864.76	5824.58	4472.97	2207.51	2016.22	1699.4	2007.75	1967.36	2480.54	2630.64	995.053	1063.75	1078.47	1190.03
Ag10G00639	regulatory protein *(CP12) of GAPDH activity	cp domain containing protein	Calvin cycle protein CP12-2, chloroplastic	AT3G62410	PF02672	PTHR33921,PTHR33921:SF2					LOC_Os03g19380.1	calvin cycle protein CP12, putative, expressed	51.13	1e-36	125						6318.7	12221.7	4648.92	4987.1	5442.37	4262.87	3890.5	4142.86	6535.65	4191.29	5869.86	3196.27	3813.15	3575.55	6891.19	7938.41	9957.34	6549.06	4559.42	4094.72	5169.29	4843.32	4039.5	5496.22	6286.52	1389.26	1414.69	1603.4	1711.3
Ag10G00640	histone *(H2B)	histone h2b 1	Histone H2B.10	AT2G28720	PF00125	PTHR23428	KOG1744		K11252	GO:0003677,GO:0000786	LOC_Os03g17084.1	Core histone H2A/H2B/H3/H4 domain containing protein, putative, expressed	89.33	9e-82	241						1540.88	1125.15	440.596	1174.35	109.431	24.9583	100.728	88.688	545.841	303.122	606.781	731.646	690.022	269.417	3194.06	3012.82	2855.13	3343.2	258.237	257.838	117.83	7250.64	5907.49	11052.5	7590.83	529.318	365.005	703.416	301.697
Ag10G00641	scaffold component *(CKS) of cyclin-dependent kinase complex	cyclin dependent kinases regulatory subunit	Cyclin-dependent kinases regulatory subunit 1	AT2G27970	PF01111	PTHR23415	KOG3484		K02219	GO:0016538,GO:0007049	LOC_Os03g05300.1	cyclin-dependent kinases regulatory subunit 1, putative, expressed	87.34	8e-48	150						736.802	1040.59	769.589	732.539	775.136	657.9	540.658	664.217	998.568	797.465	837.073	621.048	677.729	457.047	904.914	1051.81	1292.68	963.363	597	583.206	811.606	1292.67	1087.56	1314.68	1174.28	303.603	396.269	364.511	291.641
Ag10G00642	not classified	lea 2 domain containing protein	Uncharacterized protein At1g08160	AT5G22870	PF03168	PTHR31852,PTHR31852:SF5					LOC_Os02g44670.1	harpin-induced protein 1 domain containing protein, expressed	41.03	6e-50	164	Agr26779	100	606	0	1120	727.035	810.392	689.375	773.177	217.038	34.9416	214.369	273.612	1210.48	543.919	522.686	1063.44	510.551	759.179	1874.91	1617.04	1154.29	1810.44	488.707	563.034	253.944	6209.18	7464.76	6266.89	3825.92	1038.77	922.282	1382.73	903.416
Ag10G00643	E3 ubiquitin ligase *(STUBL5)	ring type domain containing protein		AT5G04460	PF13920	PTHR10044,PTHR10044:SF127	KOG4172	6.3.2.19			LOC_Os09g39690.1	protein binding protein, putative, expressed	40.55	4e-69	247	Agr03900	100	2490	0	4599	1194.73	1041.77	1677.52	1679.73	606.43	644.922	813.57	768	2184.97	2221	1927.73	1372.26	1350.54	1192.17	1382.16	1136.75	1268.61	1517.72	852.461	866.477	438.816	1363.88	1413.64	1133.34	1401.34	646.149	665.919	680.07	507.857
Ag10G00644	SIM-type cyclin-dependent kinase inhibitor			AT3G20898		PTHR33142,PTHR33142:SF4							36.36	4e-05	40.4						578.373	445.128	635.899	319.899	157.763	171.713	91.2576	80.1966	28.8975	50.9924	62.1013	40.836	8.19503	23.0929	170.446	233.853	228.651	146.359	138.837	117.518	36.568	24.726	16.2591	23.6524	184.044	12.7163	9.37914	21.0874	16.761
Ag10G00645	HOPS-specific component *(VPS41/VAM2) of HOPS/CORVET membrane tethering complexes	vacuolar protein sorting associated homolog	Vacuolar protein sorting-associated protein 41 homolog	AT1G08190	PF00637	PTHR12616				GO:0016192,GO:0006886	LOC_Os04g11880.1	WD domain, G-beta repeat domain containing protein, expressed	67.8	0	1320	Agr03903	99.91	1101	0	2026	3665.56	2276.15	2715.65	2582.12	1262.1	2002.65	1450.65	1385.04	4105.05	3946.25	3654.92	2809.18	2553.57	2132.24	2654.83	3314.83	2353.7	2941.21	2012.21	2111.82	1075.71	1206.63	1515.71	1481.23	1255.3	1294.68	996.534	1158.3	978.841
Ag10G00646	chaperone involved in ATP synthase assembly *(ATP10)	aai domain containing protein		AT1G08220	PF05176	PTHR28106,PTHR28106:SF1	KOG4614		K18192		LOC_Os05g08410.1	ATP10 protein, expressed	62.61	2e-107	316	Agr03904	98.66	672	0	1182	408.008	506.202	355.732	319.899	524.357	411.312	403.772	408.531	345.164	439.101	386.839	399.002	302.397	425.294	417.335	429.953	321.916	434.065	364.679	347.292	533.283	540.015	655.786	555.83	484.117	518.986	578.38	451.12	547.246
Ag10G00647	SRPK protein kinase & EC_2.7 transferase transferring phosphorus-containing group	protein kinase domain containing	Serine/threonine-protein kinase AFC2	AT3G53030	PF00069	PTHR24055,PTHR24055:SF228		2.7.11.1	K08832	GO:0006468,GO:0005524,GO:0004672	LOC_Os03g53720.1	SRPK4, putative, expressed	67.54	0	723	Agr40822	100	1641	0	3031	524.117	507.376	535.923	466.824	385.744	485.189	490.725	381.17	597.215	587.829	412.715	590.421	575.291	500.346	555.758	540.063	605.724	552.355	477.6	491.12	388.027	573.642	629.59	544.99	490.118	608.795	758.929	594.967	600.881
Ag10G00648	not classified	sp saal1 protein saal		AT5G22820		PTHR23424,PTHR23424:SF4					LOC_Os03g47980.1	expressed protein	48.65	2e-149	444	Agr01350	100	1452	0	2682	251.75	194.964	206.929	260.504	207.007	275.539	260.859	250.025	200.677	144.478	238.055	212.688	361.401	317.527	245.856	252.729	214.611	211.519	222.14	271.87	186.903	186.928	330.603	311.423	215.052	268.633	268.087	275.643	253.929
Ag10G00649	non-catalytic accessory component *(RMI2) of RTR Holliday junction dissolution complex	recq mediated instability protein		AT1G08390	PF16100	PTHR33962,PTHR33962:SF1			K15365		LOC_Os03g47990.1	OB-fold nucleic acid binding domain containing protein, putative, expressed	50.53	1e-22	91.3						55.3415	76.3413	47.6634	47.9328	51.0678	54.9082	28.4104	43.4005	81.8762	59.4911	67.2764	80.8213	36.0581	56.77	74.3765	60.8227	40.1142	60.1475	60.1628	48.235	59.9309	53.4081	47.8742	72.9281	41.0099	44.5072	45.3325	33.8905	32.6839
Ag10G00650	UDP-D-apiose / UPD-D-xylose synthetase	sp arna bifunctional polymyxin resistance protein arna	UDP-D-apiose/UDP-D-xylose synthase 2	AT1G08200	PF01073	PTHR10366,PTHR10366:SF348	KOG1429	4.1.1.35	K12449	GO:0055114,GO:0016616,GO:0006694,GO:0003854	LOC_Os01g73790.1	NAD dependent epimerase/dehydratase family protein, putative, expressed	89.12	0	731	Agr17762	100	1164	0	2150	24049.7	16702.3	21275.3	28116.8	11793	31698	8553.25	10915.2	39868.9	37279.7	50934.7	74258.6	117918	65701.2	26197.1	23257.3	16730.6	21329.3	129750	101131	131199	13976.1	9479.08	18369	14037.4	33368.5	34962.3	12174.2	10085.1
Ag10G00651	large subunit alpha of AP-2 cargo adaptor complex	ap complex subunit alpha	AP-2 complex subunit alpha-1	AT5G22780	PF02883,PF02296,PF01602	PTHR22780,PTHR22780:SF4			K11824	GO:0030131,GO:0016192,GO:0006886,GO:0030117	LOC_Os03g02150.1	adapitin protein, putative, expressed	79.33	0	1676	Agr06456	100	133	7e-64	246	3268.4	2799.96	3653.81	3257.35	1591.31	1808.98	2103.23	1780.36	2517.29	3216.77	2953.69	2067.32	1999.59	2039.87	3195.09	2967.73	2727.76	3336.18	1904.85	2109.19	1506.4	2761.4	3023.3	2907.27	2748.66	2173.7	1950.08	1961.13	2206.58
Ag10G00652	not classified	aaa domain containing protein	AAA-ATPase At3g50940	AT3G50940	PF00004,PF14363	PTHR23070,PTHR23070:SF24				GO:0005524	LOC_Os05g51130.1	mitochondrial chaperone BCS1, putative, expressed	55.71	4e-163	473	Agr06455	100	1431	0	2643	1232.7	672.978	2325.04	1696.41	352.915	372.377	416.686	359.469	858.897	1264.89	1121.7	262.031	149.969	182.819	449.358	364.936	408.162	289.711	225.842	255.207	274.26	464.848	448.03	442.496	564.136	367.979	335.304	315.558	486.068
Ag10G00653	not classified	rab interacting golgin		AT4G25315	PF11326	PTHR28052,PTHR28052:SF1					LOC_Os09g34120.1	expressed protein	57.01	1e-36	124						189.897	97.482	120.902	186.521	256.251	242.594	238.475	238.703	43.3462	106.234	93.1519	158.24	240.114	166.461	147.72	134.229	158.451	139.342	252.684	270.116	216.361	254.183	271.889	205.973	170.041	236.047	235.26	277.902	264.823
Ag10G00654	not classified																				26.0431	22.3151	5.81261	32.3026	29.1816	17.97	23.2449	31.1352	32.1083	35.4114	0	17.015	24.5851	26.9417	2.06601	17.8273	21.0599	7.01721	17.5861	12.278	39.6153	31.6492	31.615	28.5799	47.0114	12.7163	34.3902	32.3843	20.9512
Ag10G00655	EC_2.4 glycosyltransferase & mannan synthase *(CSLA)	glyco trans 2 domain containing protein	Glucomannan 4-beta-mannosyltransferase 2	AT5G22740	PF13632	PTHR32044,PTHR32044:SF17		2.4.1.32	K13680		LOC_Os06g42020.1	CSLA9 - cellulose synthase-like family A, expressed	77.9	0	883	Agr21214	88.72	1587	0	1932	24492.4	16347.6	22583.1	18190.5	1664.26	2449.9	1888.86	2043.6	33959.4	36276.8	28997.4	11195.9	7763.97	11337.6	18134.4	21968.5	17281.2	20154.4	5054.6	5033.98	9288.27	15220.3	13456.3	15002.5	13449.2	2941.45	1792.98	3601.43	3217.27
Ag10G00656	EC_2.4 glycosyltransferase	glyco trans 2 domain containing protein	Glucomannan 4-beta-mannosyltransferase 2	AT5G22740	PF13632	PTHR32044,PTHR32044:SF17		2.4.1.32	K13680		LOC_Os06g42020.1	CSLA9 - cellulose synthase-like family A, expressed	81.93	5e-93	283	Agr17660	100	396	0	732	6.51077	5.87241	0	5.21009	2.73578	1.99666	1.72184	15.0958	0	11.3316	0	14.4628	4.09752	4.81102	9.29706	11.5353	12.0343	13.032	22.214	28.064	17.2682	16.8137	10.8394	37.4496	28.0068	58.0183	29.7006	8.28435	31.8458
Ag10G00658	small subunit of U2AF pre-RNA splicing auxiliary factor complex	splicing factor u2af small subunit a	Splicing factor U2af small subunit B	AT5G42820	PF13893,PF00642	PTHR12620,PTHR12620:SF16	KOG2202		K12836	GO:0046872,GO:0005634,GO:0003723	LOC_Os09g31482.3	splicing factor U2AF, putative, expressed	66.78	7e-127	368	Agr10519	100	939	0	1735	965.764	1196.8	980.006	1167.06	1501.94	1483.52	2057.6	1539.77	1356.58	1233.73	1445.15	2510.57	2615.04	2906.82	1708.59	1537.35	1569.47	1883.62	1936.32	2188.99	1643.53	1496.42	1339.57	1242.73	1428.34	2485.25	2570.67	2111	2742.93
Ag10G00663	not classified	c2h2 type domain containing protein		AT2G27830		PTHR33270,PTHR33270:SF3					LOC_Os02g32580.1	expressed protein	56.04	3e-56	179	Agr37950	100	564	0	1042	348.326	691.77	433.621	465.782	3666.85	4953.72	2607.73	2739.89	290.58	161.476	106.09	573.406	983.404	695.673	436.962	423.661	569.621	482.183	1750.28	1295.33	1720.73	285.832	140.009	176.407	300.072	1522.78	1563.19	1373.7	1406.25
Ag10G00664	HD2-type histone deacetylase *(HD2/HDT)	npl domain containing protein	Histone deacetylase HDT1	AT5G22650		PTHR31802,PTHR31802:SF5		3.5.1.98			LOC_Os05g51830.1	ZOS5-12 - C2H2 zinc finger protein, expressed	38.2	1e-30	118	Agr09289	100	274	7e-143	507	567.522	642.441	1181.12	748.169	669.353	630.945	688.737	668.934	547.447	713.894	802.141	456.002	413.849	571.549	637.365	784.403	653.861	917.25	410.958	455.163	422.564	902.003	1277.25	1449.69	1172.28	862.327	983.247	916.55	784.413
Ag10G00665	fucosyl transferase (FRB) involved in pectin-dependent cell adhesion	o fucsyltransferase family prtein	O-fucosyltransferase 19	AT2G37980	PF10250	PTHR31741,PTHR31741:SF4					LOC_Os05g37880.1	growth regulator related protein, putative, expressed	65.64	0	740	Agr37382	100	1788	0	3302	469.86	229.024	1810.05	863.833	1322.29	638.932	1801.05	1775.65	28.8975	195.471	275.574	75.7168	146.691	62.5432	10.3301	40.898	37.1056	16.0393	114.772	161.368	41.6469	77.145	73.1662	72.9281	148.036	283.733	475.991	268.865	195.265
Ag10G00668	mitochondrial uncoupling protein *(PUMP) & solute transporter *(MTCC)	mitochondrial brown fat uncoupling protein	Mitochondrial uncoupling protein 1	AT3G54110	PF00153	PTHR24089,PTHR24089:SF268	KOG0753		K15103		LOC_Os11g48040.1	mitochondrial carrier protein, putative, expressed	84.31	0	531	Agr17045	99.02	918	0	1637	359.177	338.251	375.495	369.916	642.907	846.584	633.638	608.551	399.748	303.122	336.382	379.435	455.644	467.631	422.5	343.963	409.165	383.942	605.331	506.906	729.328	593.423	692.82	612.005	453.109	553.161	482.244	571.62	455.06
Ag10G00669	carboxyltransferase subunit alpha of polymeric acetyl-CoA carboxylase complex	acetyl coenzyme a crboxylse crboxyl trnsferse subunit lph	Acetyl-coenzyme A carboxylase carboxyl transferase subunit alpha, chloroplastic	AT2G38040	PF01039	PTHR22855,PTHR22855:SF38		6.4.1.2	K01962				56.17	0	797	Agr17044	100	801	0	1480	1195.81	1254.35	1300.86	1221.24	1031.39	1070.21	1046.02	923.676	1473.77	1427.79	1715.55	1430.11	1575.9	1673.27	1661.08	1073.83	1485.23	1225	1302.29	1394.43	1027.97	1023.65	896.963	882.036	968.234	863.121	752.676	688.354	624.346
Ag10G00670	steroid 5-alpha-reductase *(DET2) & EC_1.3 oxidoreductase acting on CH-CH group of donor & polyprenol reductase *(PPRD)	steroid 5 alpha reductase det	Steroid 5-alpha-reductase DET2	AT2G38050	PF06966	PTHR10556,PTHR10556:SF37	KOG1638	1.3.1.22	K09591		LOC_Os01g63260.1	3-oxo-5-alpha-steroid 4-dehydrogenase, putative, expressed	59.07	8e-109	319	Agr17043	100	729	0	1347	103.087	102.18	73.2389	53.1429	65.6586	87.8531	52.5162	56.6094	199.072	103.401	128.084	113.15	102.438	108.729	146.687	138.424	152.434	155.381	94.4094	88.5771	123.925	179.016	203.239	322.263	218.053	129.548	93.7914	137.068	71.2341
Ag10G00671	not classified	protein nrt ptr family		AT3G09050		PTHR35731,PTHR35731:SF1					LOC_Os01g63410.1	expressed protein	53.82	3e-86	261	Agr19336	100	771	0	1424	1153.49	1421.12	809.115	838.824	1628.7	1285.85	1317.21	1307.68	886.189	828.627	596.431	958.796	1371.03	1147.91	839.835	990.99	1286.66	913.24	1370.79	1340.06	762.849	313.525	406.479	300.582	426.103	379.106	526.014	380.327	443.328
Ag10G00672	lignin laccase & EC_1.10 oxidoreductase acting on diphenol or related substance as donor	laccase	Laccase-4	AT2G38080	PF07731,PF07732,PF00394	PTHR11709,PTHR11709:SF93		1.10.3.2	K05909	GO:0055114,GO:0016491,GO:0005507	LOC_Os11g48060.1	laccase-22 precursor, putative, expressed	74.42	0	887	Agr19335	100	218	2e-111	403	77.0441	8.22137	82.539	72.9412	6.38348	0	0	18.8698	3.21083	5.66582	7.76266	49.3435	1.63901	27.9039	276.846	177.225	216.617	241.593	42.5768	21.925	97.5147	368.911	460.676	306.495	270.065	120.01	42.2061	193.552	119.003
Ag10G00673	not classified	transcription factor divaricata protein	Transcription factor DIVARICATA	AT2G38090	PF00249	PTHR24078,PTHR24078:SF261	KOG0724				LOC_Os05g37730.1	MYB family transcription factor, putative, expressed	52.34	9e-61	197	Agr19334	100	363	0	671	106.342	123.321	120.902	88.5715	19.1504	20.9649	36.1587	33.9656	173.385	138.813	122.909	75.7168	58.1847	47.148	142.555	112.207	173.494	117.288	39.8	53.497	50.7889	338.251	296.278	256.234	320.077	118.421	97.6994	87.3622	75.4244
Ag10G00676	regulatory component *(RPN8) of 26S proteasome	26s proteasome non atpase regulatory subunit	26S proteasome non-ATPase regulatory subunit 7 homolog A	AT5G05780	PF01398,PF13012	PTHR10540,PTHR10540:SF7	KOG1556		K03038	GO:0005515	LOC_Os04g56646.1	MEE34, putative, expressed	89.14	0	558	Agr28297	100	933	0	1724	1254.41	1397.63	1142.76	1315.03	1327.76	1183.02	1114.89	1233.14	1216.9	1582.18	1573.23	1081.3	957.999	1196.02	1240.64	1234.28	1239.53	1253.07	1175.49	983.118	1189.48	1779.28	1813.8	1724.65	1551.37	1069.76	1258.37	1211.02	1143.1
Ag10G00677	not classified	f box protein		AT3G06240	PF00646,PF07734	PTHR31790				GO:0005515	LOC_Os03g25220.1	OsFBX88 - F-box domain containing protein, expressed	23.14	4e-14	74.3	Agr37303	100	1278	0	2361	864.847	919.619	473.146	642.925	714.949	664.888	984.032	985.003	542.63	696.896	637.832	1295.69	1122.72	1412.52	891.485	839.982	926.638	901.21	926.507	862.969	464.21	577.599	643.14	582.439	666.161	991.874	1272.44	939.897	1096.17
Ag10G00678	not classified			AT1G79190		PTHR18460	KOG4524				LOC_Os10g42510.1	expressed protein	54.55	3e-07	48.1	Agr09565	93.67	237	5e-95	346	20.6174	50.5027	18.6003	15.6303	23.7101	0	11.192	22.6437	12.8433	2.83291	24.5818	11.9105	13.9316	44.2614	11.3631	19.9247	22.0628	51.1254	12.0326	5.262	9.142	26.704	24.3887	23.6524	36.0087	16.6902	15.6319	23.3468	22.6273
Ag10G00679	not classified																				24.9579	17.6172	16.2753	19.7983	20.9743	22.9616	34.4368	16.9828	27.2921	31.162	16.8191	32.3285	36.0581	27.9039	16.5281	16.7787	19.0542	26.0639	30.5442	17.54	22.3471	29.6712	33.4216	38.4351	21.0051	24.6379	26.5742	24.853	33.5219
Ag10G00680	not classified	centromere protein o		AT5G10710	PF09496	PTHR14582			K11507	GO:0034508,GO:0000776	LOC_Os04g21610.1	expressed protein	56.87	9e-126	367	Agr41573	100	957	0	1768	392.816	335.902	375.495	395.967	783.344	478.2	661.187	640.629	512.128	468.847	381.664	547.033	694.119	479.177	378.081	372.277	470.339	389.956	703.442	648.981	687.682	444.078	452.546	430.67	479.116	700.193	786.285	694.379	825.478
Ag10G00681	not classified	upf protein	UPF0481 protein At3g47200	AT4G31980	PF05903,PF03140	PTHR31549,PTHR31549:SF2	KOG0324				LOC_Os04g42650.1	plant protein of unknown function domain containing protein, expressed	28.42	3e-44	166	Agr15726	100	1467	0	2710	1142.64	1719.44	1049.76	862.791	764.193	680.861	957.344	951.037	1019.44	1029.76	835.78	1514.34	1294.82	1317.26	1645.58	2258.83	1357.87	2095.14	797.852	910.327	661.271	2359.85	2360.29	2213.47	2152.52	1175.47	1177.86	1252.44	1556.26
Ag10G00684	AS2/LOB-type transcription factor	lob domain containing protein	LOB domain-containing protein 16	AT2G42430	PF03195	PTHR31529,PTHR31529:SF10					LOC_Os02g57490.1	DUF260 domain containing protein, putative, expressed	53.56	6e-70	218	Agr02098	100	651	0	1203	4.34051	0	2.32504	0	0	0	0	4.71745	0	0	0	5.1045	0	0	0	0	0	0	4.62791	3.508	4.06311	5.93423	1.80657	13.7972	2.00048	34.9699	27.3558	33.1374	20.9512
Ag10G00685	EC_1.14 oxidoreductase acting on paired donor with incorporation or reduction of molecular oxygen & deoxyhypusine hydroxylase	deoxyhypusine hydroxylase	Deoxyhypusine hydroxylase	AT3G58180	PF13646	PTHR12697	KOG0567	1.14.99.29	K06072		LOC_Os12g06620.1	deoxyhypusine hydroxylase, putative, expressed	74.84	8e-165	466	Agr02097	100	939	0	1735	575.118	671.803	617.299	616.875	854.474	709.813	569.069	690.634	935.957	746.472	755.565	720.586	777.709	776.498	571.253	612.421	601.713	586.438	802.479	798.071	954.831	597.379	697.337	707.6	614.148	666.813	650.287	728.269	706.475
Ag10G00689	class XI myosin microfilament-based motor protein	unconventional myosin va	Myosin-11	AT1G54560	PF02736,PF00612,PF01843,PF00063	PTHR13140,PTHR13140:SF390		3.6.4.1		GO:0016459,GO:0005524,GO:0003774,GO:0005515	LOC_Os06g29350.1	myosin, putative, expressed	72.09	0	2172	Agr16331	100	715	0	1321	646.736	668.28	375.495	211.53	0	11.98	9.47013	25.4742	203.888	454.682	606.781	216.091	37.6972	335.809	493.777	396.396	754.147	761.869	64.7907	14.909	10.1578	53.4081	110.201	96.5805	230.056	41.3281	18.7583	45.9405	7.54244
Ag10G00691	not classified	kelch repeat containing f box protein	F-box/kelch-repeat protein OR23	AT4G03030	PF01344	PTHR24412,PTHR24412:SF213				GO:0005515	LOC_Os02g21110.1	OsFBK6 - F-box domain and kelch repeat containing protein, expressed	56.97	4e-164	473	Agr40260	100	1203	0	2222	455.754	291.271	613.811	577.278	932.9	882.524	823.901	925.563	600.425	534.004	372.608	671.242	721.982	678.354	341.925	290.481	450.282	383.942	645.131	781.408	1006.64	354.076	401.962	373.51	421.102	688.272	756.584	742.579	727.426
Ag10G00694	EC_1.14 oxidoreductase acting on paired donor with incorporation or reduction of molecular oxygen	cytochrome p450 94a1	Cytochrome P450 94A1	AT5G63450	PF00067	PTHR24296,PTHR24296:SF5	KOG0157			GO:0055114,GO:0020037,GO:0016705,GO:0005506	LOC_Os11g29290.1	cytochrome P450, putative, expressed	44.23	5e-147	436	Agr20013	100	1542	0	2848	663.013	687.072	807.953	767.967	4380.89	4182.01	3446.27	3289	492.863	290.373	270.399	1206.36	4381.06	1549.15	687.983	643.881	1005.86	599.47	4722.32	4968.21	4499.9	439.133	335.119	256.234	280.068	552.366	647.161	836.719	834.696
Ag10G00695	MyoB class-I myosin receptor	gtd binding domain containing protein	Probable myosin-binding protein 4	AT2G30690	PF04576	PTHR31448					LOC_Os03g15410.1	expressed protein	38.08	6e-44	171	Agr20012	100	2373	0	4383	29.2984	11.7448	20.9254	14.5882	0	5.98998	5.16552	0	33.7137	0	0	0	0	0	10.3301	2.09733	17.0485	10.0246	0	7.01601	0	11.8685	19.8723	1.97103	7.00169	7.94771	6.25276	2.25937	13.4088
Ag10G00696	WRKY-type transcription factor	wrky domain containing protein	Probable WRKY transcription factor 21	AT2G30590	PF10533,PF03106	PTHR31282,PTHR31282:SF6				GO:0043565,GO:0006355,GO:0003700	LOC_Os12g40570.2	WRKY94, expressed	54.17	9e-124	365	Agr30979	100	1020	0	1884	742.227	669.454	1167.17	1033.68	922.868	602.992	1022.77	818.005	553.868	582.163	523.979	721.437	640.032	735.124	793.35	865.15	863.458	836.051	582.191	604.254	729.328	1847.52	1783.99	1710.85	1492.36	1568.08	1842.22	1571.01	2233.4
Ag10G00697	component *(SRP9) of SRP (signal recognition particle) complex	signal recognition particle kda protein	Signal recognition particle 9 kDa protein	AT3G49100	PF05486	PTHR12834,PTHR12834:SF12	KOG3465		K03109	GO:0048500,GO:0045900,GO:0008312,GO:0006614	LOC_Os06g14550.1	signal recognition particle 9 kDa protein, putative, expressed	84.47	5e-61	185						518.691	496.806	538.248	457.446	370.242	312.477	287.548	279.273	616.48	813.046	838.367	249.27	158.164	249.211	429.731	607.178	406.156	451.106	321.177	269.239	360.601	612.215	632.3	618.903	650.157	257.506	302.477	333.633	287.451
Ag10G00698	modification writer component *(BMI1) of modification writer protein components	polycomb group ring finger protein 5	E3 ubiquitin protein ligase DRIP2	AT2G30580	PF00097	PTHR10825,PTHR10825:SF28	KOG2660		K16277	GO:0046872	LOC_Os03g43360.2	zinc finger, C3HC4 type domain containing protein, expressed	48.11	2e-119	358	Agr31154	100	115	3e-54	213	133.471	126.844	76.7264	106.286	153.203	153.743	129.138	126.428	205.493	84.9873	174.66	185.464	111.452	130.86	160.116	135.278	155.442	182.447	174.935	131.55	188.935	225.501	232.145	176.407	223.054	219.357	211.031	271.124	231.301
Ag10G00699	phospholipase-A1 *(PC-PLA1)	phospholipase a1 igamma chloroplastic	Phospholipase A1-Igamma2, chloroplastic	AT2G30550	PF01764	PTHR31403,PTHR31403:SF7	KOG4569	3.1.1.32,3.1.1.26,3.1.1.3		GO:0006629	LOC_Os05g32380.1	phospholipase, putative, expressed	67.9	0	633	Agr31091	100	1524	0	2815	5320.38	6338.68	3507.33	3554.32	5552.71	5132.42	4506.92	4420.25	3384.22	3283.34	3449.21	2865.33	3502.56	2828.88	4675.39	6204.96	6353.08	4993.25	4507.58	4488.49	3826.44	3220.31	2916.71	3125.07	2850.69	2300.86	2179.09	2326.4	2380.06
Ag10G00700	component *(PsbW) of PS-II complex	psii kda protein	Photosystem II reaction center W protein, chloroplastic	AT2G30570	PF07123	PTHR34552		1.10.3.9	K02721	GO:0015979,GO:0009523,GO:0009507	LOC_Os01g56680.2	photosystem II reaction center W protein, chloroplast precursor, putative, expressed	57.78	2e-39	132						30385.7	49868.5	29185.1	24425.9	12203.4	9004.94	7701.8	8656.52	21957.3	17277.9	19887.9	5380.15	5270.23	4375.14	21877	31248.2	37086.6	25279	7551.82	6576.63	8823.05	6939.09	6345.58	9496.42	16537	1217.59	912.903	1538.63	1415.46
Ag10G00701	transcriptional repressor *(IAA/AUX)	auxin responsive protein iaa	Auxin-responsive protein IAA16	AT3G04730	PF02309	PTHR31734,PTHR31734:SF28			K14484	GO:0006355,GO:0005634	LOC_Os12g40890.1	OsIAA30 - Auxin-responsive Aux/IAA gene family member, expressed	59.16	2e-93	280	Agr02609	100	763	0	1410	42544.6	43622.6	48613.2	32953.8	27360.5	17721.4	17861.5	18981.1	53059	64479.9	48072.9	24402.9	26328.2	24109	24946.1	42367.2	22367.7	30417.6	15088.8	14989.7	16577.5	45101.1	59920.4	38271.5	38412.3	12237.9	10886.1	14020.9	12927.7
Ag10G00703	transcriptional repressor *(IAA/AUX)	auxin responsive protein iaa	Auxin-induced protein 22E	AT5G43700	PF02309	PTHR31734,PTHR31734:SF11			K14484	GO:0006355,GO:0005634	LOC_Os12g40900.1	OsIAA31 - Auxin-responsive Aux/IAA gene family member, expressed	55.43	2e-70	216	Agr02611	100	567	0	1048	2913.57	3395.43	4545.46	2544.61	4089.07	2328.11	2835.87	3017.28	3124.14	3975.99	2582.38	2565.86	2416.72	1819.53	1342.91	2062.73	1193.4	1408.45	938.54	1280.42	1801.99	3173.82	3104.59	2139.55	2900.7	1856.59	1481.9	2048.49	1609.89
Ag10G00704	not classified	c2h2 type domain containing protein		AT4G27240		PTHR31681,PTHR31681:SF10					LOC_Os01g57650.1	ZOS1-12 - C2H2 zinc finger protein, expressed	48.21	9e-117	351	Agr10440	100	1203	0	2222	64.0225	79.8647	49.9884	70.8572	133.141	45.9232	247.945	206.624	64.2166	39.6608	59.5137	165.896	124.565	163.575	122.928	143.667	185.528	181.445	218.437	154.352	464.21	679.469	498.614	550.903	405.098	612.769	652.632	564.089	866.542
Ag10G00705	bHLH-type transcription factor	bhlh transcription factor	Transcription factor UNE12	AT4G02590	PF00010	PTHR16223,PTHR16223:SF15				GO:0046983	LOC_Os03g58330.1	BHLH transcription factor, putative, expressed	63.17	5e-104	310	Agr10441	100	891	0	1646	980.955	1077	1249.71	1032.64	1996.2	1442.59	2060.18	2191.73	707.988	726.642	667.589	2322.55	2215.94	2644.14	1972.01	1444.01	2157.14	2096.14	2683.26	2558.21	4029.59	4536.72	4517.33	3954.87	3763.91	5293.97	5359.4	5201.06	5097.85
Ag10G00706	subunit F of V-type ATPase peripheral V1 subcomplex	v type proton atpase subunit f	V-type proton ATPase subunit F	AT4G02620	PF01990	PTHR13861,PTHR13861:SF4	KOG3432	3.6.3.14	K02151	GO:0034220,GO:0046961,GO:0033180,GO:0015991	LOC_Os02g57854.1	vacuolar ATP synthase subunit F, putative, expressed	85.71	4e-79	233						3238.02	3250.96	2798.19	2658.19	2188.62	2662.55	1925.88	2204.93	4560.99	4386.76	3486.73	1758.5	1548.04	1644.41	2678.59	2947.8	2983.49	2755.76	1882.63	1849.59	2488.66	3433.94	3189.5	2991.04	2672.65	1669.02	1727.33	1782.64	1807.67
Ag10G00707	not classified	gb rhd type g domain containin protein		AT2G38840	PF02841,PF02263	PTHR10751,PTHR10751:SF38	KOG2037			GO:0005525,GO:0003924	LOC_Os03g58240.1	GTP binding protein, putative, expressed	79.17	0	995	Agr02353	100	1253	0	2314	1645.05	1429.34	1743.78	1484.88	885.479	874.538	879.861	842.536	2184.97	2273.41	2165.78	1176.59	1053.88	1092.1	1530.92	1649.55	1358.87	1443.54	1068.12	993.642	972.099	1543.89	1513	1621.17	1221.29	1045.92	1102.83	908.266	962.08
Ag10G00708	not classified	bifunctional dna directed rna polymerase		AT3G22970	PF04720	PTHR31579,PTHR31579:SF5					LOC_Os03g58230.1	plant-specific domain TIGR01615 family protein, expressed	57.63	5e-105	317	Agr02356	99.55	222	1e-111	403	644.566	579.019	906.767	800.27	702.182	812.641	825.623	673.651	1151.08	1413.62	1110.06	815.019	560.54	661.034	360.52	473.997	534.522	430.055	569.233	438.5	470.305	853.54	835.54	625.802	587.142	658.865	567.438	635.635	662.896
Ag10G00710	C2H2 subclass IDD transcription factor	c2h2 type domain containing protein	Zinc finger protein MAGPIE	AT4G02670	PF12171	PTHR10593,PTHR10593:SF20				GO:0006355,GO:0003676	LOC_Os02g45054.1	ZOS2-15 - C2H2 zinc finger protein, expressed	72	2e-109	334	Agr37083	100	563	0	1040	31.4687	18.7917	77.889	86.4875	82.9852	23.9599	156.688	178.32	51.3733	2.83291	65.9826	104.642	115.55	118.351	56.8154	19.9247	70.1998	28.0688	133.284	127.165	161.509	184.95	117.427	112.349	208.05	498.322	322.017	408.946	445.842
Ag10G00711	clade J phosphatase & EC_2.7 transferase transferring phosphorus-containing group	protein serine threonine phosphatase	Probable inactive protein kinase At3g63330	AT3G63340	PF00069,PF00481	PTHR13832,PTHR13832:SF347	KOG0698	3.1.3.16		GO:0006468,GO:0005524,GO:0004672,GO:0003824,GO:0006470,GO:0004722	LOC_Os11g37540.1	protein phosphatase 2C, putative, expressed	54.68	0	1102	Agr25245	100	3193	0	5897	863.762	806.869	805.628	964.909	749.603	909.479	1258.67	967.077	526.576	703.978	547.267	1514.34	1380.86	1442.34	730.336	700.509	931.652	785.928	1077.38	1085.73	764.881	903.981	927.675	880.065	732.177	2074.35	2288.51	1555.95	2090.09
Ag10G00712	clade J phosphatase	associated serine threonine phosphatase 2c	Putative protein phosphatase 2C 76	AT3G63320	PF00481	PTHR13832,PTHR13832:SF347	KOG0698	3.1.3.16	K17505	GO:0003824,GO:0006470,GO:0004722	LOC_Os11g37540.1	protein phosphatase 2C, putative, expressed	42.64	5e-78	249	Agr23558	99.36	1086	0	1960	488.307	678.85	466.171	510.589	718.597	871.543	746.418	826.497	664.642	767.719	582.199	962.199	831.796	819.798	581.583	455.121	663.89	595.46	769.159	759.483	736.439	709.141	586.233	604.121	636.154	968.031	1105.18	832.2	957.051
Ag10G00713	not classified	protein lifeguard	Protein LIFEGUARD 2	AT3G63310	PF01027	PTHR23291,PTHR23291:SF31	KOG2322		K06890		LOC_Os03g53400.1	transmembrane BAX inhibitor motif-containing protein, putative, expressed	73.66	1e-125	360	Agr23559	100	732	0	1352	30.3836	45.8048	43.0133	78.1513	66.5705	93.8431	53.3771	53.7789	54.5841	53.8253	67.2764	79.1198	107.355	104.88	58.8814	37.752	59.1684	79.1942	117.549	104.363	153.382	93.9587	56.907	112.349	90.0217	69.9399	57.838	62.5092	62.0156
Ag10G00714	not classified	protein faf chloroplastic	Protein FAF-like, chloroplastic	AT5G22090	PF11250	PTHR33155,PTHR33155:SF3					LOC_Os03g15530.1	expressed protein	31.85	2e-43	161	Agr23560	100	1470	0	2715	225.707	115.099	396.42	811.732	512.502	177.703	1475.62	1175.59	202.282	31.162	208.298	434.734	294.202	1602.07	991.687	164.641	1769.04	348.856	417.437	487.612	189.95	1949.39	981.872	2051.84	2212.53	1483.84	2362.76	2273.68	4304.22
Ag10G00715	not classified	van binding protein	VAN3-binding protein	AT3G22810	PF08458,PF05703	PTHR31351,PTHR31351:SF4					LOC_Os03g43510.1	expressed protein	60.67	1e-174	504	Agr15822	100	1467	0	2710	22.7877	11.7448	159.265	56.269	5.47155	0	16.3575	5.66094	17.6596	16.9975	9.05643	34.03	8.19503	9.62204	22.7262	44.044	12.0343	21.0516	14.8093	21.048	28.4418	108.794	161.688	153.74	130.031	64.3765	78.9411	105.437	48.6068
Ag10G00716	NEK protein kinase & EC_2.7 transferase transferring phosphorus-containing group	serine threonine protein kinase nek	Serine/threonine-protein kinase Nek2	AT3G04810	PF00069	PTHR24362,PTHR24362:SF255		2.7.11.1	K08857	GO:0006468,GO:0005524,GO:0004672	LOC_Os12g41180.1	LSTK-1-like kinase, putative, expressed	57.42	0	666	Agr15821	100	312	1e-163	577	147.577	151.508	763.777	414.723	92.1045	108.818	68.8737	51.8919	781.837	2242.25	852.599	1193.6	525.302	1147.91	135.324	138.424	180.514	157.386	267.493	121.026	207.219	338.251	395.639	393.22	356.086	136.701	88.3202	169.453	116.489
Ag10G00717	actin-binding protein *(NET1)	nab domain containing protein	Protein NETWORKED 1D	AT1G03080	PF07765	PTHR32258,PTHR32258:SF0	KOG0993,KOG1003,KOG4421,KOG0999,KOG4787,KOG0978,KOG4809,KOG0971,KOG0963,KOG4593				LOC_Os10g28610.1	KIP1, putative, expressed	37.42	0	973	Agr15326	86.09	302	2e-86	322	2767.08	1976.65	3055.11	2566.49	676.649	947.416	2392.5	1319	2236.34	2011.37	1899.26	2351.47	1855.36	2594.1	2426.53	2374.18	1886.37	2110.18	1603.11	1885.55	519.062	1991.92	1895.09	1694.1	1745.42	2922.37	2983.35	2605.8	3487.12
Ag10G00718	BUD32 protein kinase & component *(BUD32) of tRNA N6-threonylcarbamoylation KEOPS/EKC complex & EC_2.7 transferase transferring phosphorus-containing group	non specific serine threonine protein kinase		AT5G26110	PF00069	PTHR12209	KOG3087	2.7.11.1	K08851	GO:0006468,GO:0005524,GO:0004672,GO:0004674	LOC_Os10g28640.1	RIO1 family protein, expressed	80.29	2e-122	353	Agr18471	100	567	0	1048	487.222	512.074	804.465	813.816	791.551	839.596	692.18	739.696	274.526	301.705	416.596	681.451	626.101	629.281	460.721	440.44	520.482	392.964	653.461	663.89	672.445	452.98	392.026	493.743	515.124	542.829	688.585	566.348	552.274
Ag10G00719	type-I inositol-polyphosphate 5-phosphatase & EC_3.1 hydrolase acting on ester bond	type iv inositol polyphosphate 5 phosphatase	Type I inositol polyphosphate 5-phosphatase 4	AT3G63240	PF03372	PTHR11200,PTHR11200:SF130	KOG0565				LOC_Os03g57950.1	type I inositol-1,4,5-trisphosphate 5-phosphatase, putative, expressed	67.86	0	747	Agr18472	100	1674	0	3092	44.4902	34.06	60.4511	51.0589	18.2385	55.9065	52.5162	36.7961	0	12.7481	0	27.224	9.83404	16.3575	24.7922	12.584	20.0571	32.0787	34.2465	25.433	102.594	45.4958	29.8084	18.7248	36.0087	140.674	213.375	93.3872	122.355
Ag10G00720	not classified	pentatricopeptide repeat containing protein	Pentatricopeptide repeat-containing protein At1g03100, mitochondrial	AT1G03100	PF01535,PF13041	PTHR24015,PTHR24015:SF528					LOC_Os10g28665.2	PPR repeat domain containing protein, putative, expressed	66.48	0	992	Agr30184	100	2319	0	4283	168.195	171.474	140.665	200.067	220.686	256.571	261.72	193.415	239.207	101.985	172.072	243.315	231.1	303.094	226.229	210.782	227.648	249.612	200.851	180.662	168.619	257.15	196.013	252.292	226.055	214.588	246.202	253.802	250.577
Ag10G00722	not classified	shsp domain containing protein		AT4G14830		PTHR33879,PTHR33879:SF3					LOC_Os07g07670.1	expressed protein	53.15	2e-38	131	Agr03596	100	483	0	893	260.431	245.467	263.892	209.446	262.634	252.578	210.926	281.16	516.944	502.842	357.082	216.941	199.139	191.479	249.988	479.241	240.685	250.615	281.377	206.972	360.601	249.238	238.468	186.262	216.052	161.339	193.054	216.146	180.18
Ag10G00724	not classified	late embryogenesis abundant protein 34	Late embryogenesis abundant protein 32	AT3G22500	PF04927	PTHR31174,PTHR31174:SF7					LOC_Os03g06360.1	late embryogenesis abundant protein D-34, putative, expressed	57.72	7e-36	127	Agr08936	100	486	0	898	13.0215	0	4.65009	2.08404	0	0	0	0	28.8975	15.581	7.76266	0	0	0	0	16.7787	0	0	0	0	0	1.97808	5.41972	0	5.00121	0	0	0	0
Ag10G00725	not classified	late embryogenesis abundant protein d 34	Late embryogenesis abundant protein D-34	AT3G22490	PF04927	PTHR31174,PTHR31174:SF7					LOC_Os03g06360.1	late embryogenesis abundant protein D-34, putative, expressed	52.86	7e-55	179	Agr08935	100	597	0	1103	0	38.7579	0	8.33614	8.20733	52.9115	11.192	7.54792	0	0	0	42.5375	48.3507	78.9007	11.3631	4.19467	7.01998	4.00983	28.693	34.203	53.8362	7.91231	0	0	12.0029	34.9699	13.2871	18.0749	14.2468
Ag10G00727	component *(uS13) of small ribosomal-subunit (SSU) proteome	40s ribosomal protein s18	40S ribosomal protein S18	AT1G34030	PF00416	PTHR10871,PTHR10871:SF6	KOG3311		K02964	GO:0006412,GO:0005840,GO:0005622,GO:0003735,GO:0003723	LOC_Os07g07709.1	ribosomal protein S13p/S18e, putative, expressed	94.08	4e-104	298	Agr25079	87.8	459	1e-152	538	644.566	898.478	990.469	792.976	815.261	525.122	676.684	799.136	982.514	757.804	1293.78	365.823	373.694	353.129	670.422	763.429	844.404	454.114	517.4	424.468	1070.63	1396.52	1046.91	1747.32	1321.32	661.25	769.871	798.31	719.046
Ag10G00728	not classified	f box domain containing protein		AT4G02725		PTHR36046					LOC_Os03g49450.1	expressed protein	50.76	1e-38	135						832.293	1120.46	703.326	656.471	476.025	543.092	396.884	504.767	565.106	611.909	636.538	453.45	402.376	335.809	770.623	846.274	1051.99	722.773	465.568	485.858	485.542	360.01	416.415	568.642	574.139	323.472	352.499	291.458	304.212
Ag10G00729	component *(WDR5/SWD3) of COMPASS histone trimethylation complex	rat wd repeat containing protein 5b	COMPASS-like H3K4 histone methylase component WDR5B	AT4G02730	PF00400	PTHR22847,PTHR22847:SF461	KOG0266		K14963	GO:0005515	LOC_Os07g38430.1	WD domain, G-beta repeat domain containing protein, expressed	69.51	1e-160	456	Agr13743	100	913	0	1687	785.632	846.801	628.924	735.665	1003.12	879.529	912.576	972.738	1395.11	1466.03	1135.94	941.781	749.026	1042.07	724.138	878.783	822.341	960.355	823.768	784.039	1359.11	885.19	845.476	832.76	748.181	840.868	961.362	835.966	905.092
Ag10G00731	substrate adaptor *(SKIP17) of SCF E3 ubiquitin ligase complex	f box domain containing protein		AT4G02740	PF12937				K10268	GO:0005515	LOC_Os11g42160.1	F-box/LRR-repeat protein 3, putative, expressed	32.14	2e-06	45.8	Agr13744	100	291	1e-152	538	115.024	84.5627	117.415	82.3194	141.348	154.741	148.939	140.58	75.4545	92.0696	100.915	142.075	147.511	231.891	161.149	108.013	117.334	149.366	151.795	229.774	113.767	85.0573	101.168	51.2468	62.015	120.01	84.4123	116.734	105.594
Ag10G00732	catalytic component *(NAA20) of NatB N-terminal acetylase complex & EC_2.3 acyltransferase	n acetyltrasferase domai cotaiig protei	N-terminal acetyltransferase B complex catalytic subunit NAA20	AT1G03150	PF00583	PTHR23091,PTHR23091:SF71	KOG3234	2.3.1.88	K17972	GO:0008080	LOC_Os03g49230.1	acetyltransferase, GNAT family, putative, expressed	93.1	6e-122	345						639.14	769.285	607.999	571.026	1087.01	900.494	947.874	1031.23	1255.43	1021.26	1042.78	782.691	968.653	845.777	600.177	788.597	780.221	698.714	961.68	926.113	1253.47	1018.71	873.478	1107.72	1019.25	906.039	1049.68	947.428	950.347
Ag10G00733	ent-copalyl diphosphate synthase & EC_5.5 intramolecular lyase & EC_4.2 carbon-oxygen lyase	quality protein ent copalyl diphosphate synthase 1 chloroplastic	(-)-kolavenyl diphosphate synthase TPS28, chloroplastic	AT4G02780	PF03936,PF01397	PTHR31739,PTHR31739:SF4		5.5.1.13	K04120	GO:0016829,GO:0010333,GO:0000287,GO:0008152	LOC_Os02g17780.1	ent-kaurene synthase, chloroplast precursor, putative, expressed	51.04	0	789	Agr11294	100	79	6e-34	147	368.943	332.378	428.971	597.076	1341.44	398.334	2065.35	2098.32	229.574	116.149	174.66	1827.41	2452.77	3336.92	1164.2	690.023	1919.46	965.368	1857.64	2206.53	2466.31	3486.36	3089.24	1928.65	2296.55	4698.69	4320.66	4577.48	4698.1
Ag10G00734	translation ribosome recycling factor *(RRF)	of ribosome recycling factor chloroplastic	Ribosome-recycling factor, chloroplastic (Fragment)	AT3G63190	PF01765	PTHR20982,PTHR20982:SF8	KOG4759		K02838	GO:0006412	LOC_Os07g38300.1	ribosome recycling factor, putative, expressed	60.78	5e-102	303	Agr14911	97.9	811	0	1393	324.453	462.746	463.846	278.219	159.587	155.74	117.946	97.1794	88.2978	143.062	76.3328	28.0748	26.2241	103.918	246.889	314.6	184.525	163.401	29.6186	20.171	14.2209	158.246	120.137	138.958	138.033	228.894	200.088	121.253	84.6429
Ag10G00736	phospholipase-A2 *(pPLA2-III))	patatin protein	Probable inactive patatin-like protein 9	AT3G63200	PF01734	PTHR32241,PTHR32241:SF5	KOG0513			GO:0006629	LOC_Os03g57080.1	PLA IIIA/PLP7, putative, expressed	69.51	0	557	Agr14914	100	1155	0	2134	657.587	852.674	496.397	399.093	525.269	483.192	326.289	415.135	402.959	291.79	504.573	165.046	164.72	86.5983	605.342	1064.4	429.222	621.524	133.284	99.9781	215.345	112.75	91.2319	183.306	244.059	85.0405	116.458	73.0529	87.157
Ag10G00737	regulatory GTPase (MIRO) of mitochondrion fission	mitochondrial rho gtpase 1	Mitochondrial Rho GTPase 1	AT5G27540	PF08355,PF00071,PF08356	PTHR24072,PTHR24072:SF73			K07870	GO:0007264,GO:0005525	LOC_Os03g59590.1	ATP/GTP/Ca++ binding protein, putative, expressed	63.96	4e-41	144	Agr18726	85.62	292	2e-75	281	24.9579	28.1876	15.1128	10.4202	18.2385	29.9499	28.4104	22.6437	17.6596	12.7481	16.8191	18.7165	42.6142	37.5259	18.5941	16.7787	36.1028	28.0688	30.5442	30.695	0	20.7698	11.7427	26.6089	27.0065	45.302	47.6773	25.6062	28.4936
Ag10G00738	regulatory GTPase (MIRO) of mitochondrion fission	mitochondrial rho gtpase 1	Mitochondrial Rho GTPase 1	AT5G27540	PF08355,PF00071,PF08356	PTHR24072,PTHR24072:SF73			K07870	GO:0007264,GO:0005525	LOC_Os03g59590.1	ATP/GTP/Ca++ binding protein, putative, expressed	67.2	5e-53	180	Agr18726	87.33	371	7e-111	399	30.3836	39.9324	31.3881	20.8404	21.8862	37.9366	31.8541	18.8698	20.8704	16.9975	28.4631	27.224	45.8922	33.6771	29.9572	33.5573	50.1427	29.0713	34.2465	23.679	0	28.6821	15.3559	27.5944	39.0094	43.7124	57.838	24.853	29.3317
Ag10G00739	not classified	orysj upf membrane protein star	Protein ALUMINUM SENSITIVE 3	AT2G37330	PF03649	PTHR30028,PTHR30028:SF0			K02069		LOC_Os05g02750.1	ABC transporter, membrane-spanning/permease subunit, putative, expressed	74.81	1e-67	211	Agr37436	95.54	426	0	682	0	23.4896	44.1758	8.33614	18.2385	32.9449	51.6552	42.457	16.0542	33.9949	32.3444	32.3285	40.9752	0	0	13.6327	7.01998	95.2336	124.028	81.5611	147.288	23.7369	46.9709	29.5654	39.0094	4.76863	0	45.1874	81.2907
Ag10G00742	not classified	hit type domain containing protein		AT4G28820	PF04438	PTHR13483,PTHR13483:SF8	KOG2857				LOC_Os01g61430.1	HIT zinc finger domain containing protein, expressed	43.93	6e-37	129	Agr44001	100	492	0	909	340.73	413.417	331.319	420.975	569.953	433.275	542.38	493.445	398.143	481.595	360.964	636.361	445.81	505.157	233.46	331.379	414.179	292.718	471.121	421.837	494.684	379.791	345.055	428.699	368.089	440.303	501.784	454.133	420.7
Ag10G00744	RGF-peptide receptor *(RGFR) & LRR-XI protein kinase	leucine rich repeat receptor serine threonine protein kinase rgi	LRR receptor-like serine/threonine-protein kinase RGI2	AT5G48940	PF08263,PF13855,PF07714	PTHR27000,PTHR27000:SF92	KOG1187	2.7.11.1		GO:0005515,GO:0006468,GO:0004672	LOC_Os04g04330.2	receptor-like protein kinase 2 precursor, putative, expressed	63.19	0	996	Agr02255	100	372	0	688	0	0	0	0	0	0	0	0	0	0	0	0	0	0	5.16504	6.292	0	9.02213	0	0	0	10.8794	28.9052	24.6379	21.0051	0	0	0	0
Ag10G00745	pectate lyase & EC_4.2 carbon-oxygen lyase	pectate lyase	Probable pectate lyase 15	AT4G13710	PF00544	PTHR31683,PTHR31683:SF20		4.2.2.2	K01728		LOC_Os04g05050.1	pectate lyase precursor, putative, expressed	76.81	0	692	Agr02256	100	31	1e-07	58.4	102.002	243.118	72.0763	50.0169	0	1.99666	5.16552	3.77396	2380.83	3913.67	3974.48	60.4033	13.1121	23.0929	184.908	123.743	50.1427	188.462	5.55349	16.663	0	78.134	162.591	340.003	257.062	30.2013	33.6086	73.0529	25.1415
Ag10G00747	component *(DROL1) of U5 snRNP complex	thioredoxin protein 4b		AT3G24730	PF02966	PTHR12052,PTHR12052:SF4	KOG3414			GO:0005681,GO:0000398	LOC_Os11g19220.1	mitosis protein dim1, putative, expressed	79.47	2e-87	256						145.407	189.092	188.329	184.437	258.075	217.636	171.323	247.194	199.072	313.037	195.36	187.165	159.803	190.516	167.347	189.809	157.448	200.492	210.107	220.127	272.228	147.367	135.493	182.32	186.045	185.182	249.329	231.209	217.055
Ag10G00748	not classified	fas domain containing protein		AT3G55820		PTHR37232,PTHR37232:SF1					LOC_Os03g13490.1	expressed protein	42.42	2e-45	152	Agr02259	100	502	0	928	209.43	189.092	155.778	206.32	202.447	196.671	236.753	174.546	81.8762	128.897	121.615	204.18	267.158	140.482	178.71	175.127	142.405	183.45	145.316	169.261	187.919	152.312	138.203	161.624	138.033	256.711	312.638	296.73	259.795
Ag10G00749	not classified	alba domain containing protein		AT3G07030	PF01918	PTHR13516,PTHR13516:SF3	KOG2567			GO:0003676	LOC_Os03g06980.1	nucleic acid binding protein, putative, expressed	69.12	3e-58	196	Agr02262	100	969	0	1790	93.321	98.6564	141.828	138.588	166.882	123.793	167.019	188.698	109.168	80.738	97.0332	162.493	158.984	141.444	131.192	166.738	129.368	157.386	105.516	134.181	91.42	214.621	220.402	275.944	230.056	220.152	200.088	278.655	182.695
Ag10G00750	regulatory GTPase (NUG1/NSN1) of LSU processome	cp type g domain containin protein	Guanine nucleotide-binding protein-like NSN1	AT3G07050	PF01926,PF08701	PTHR11089,PTHR11089:SF30	KOG2484		K14538	GO:0005525	LOC_Os01g27730.1	GTPase of unknown function domain containing protein, putative, expressed	64.2	0	657	Agr08001	99.87	784	0	1443	747.653	737.574	1092.77	901.345	1157.23	1125.12	1286.22	1190.68	592.398	515.59	574.437	816.721	658.061	923.716	1030.94	1032.94	991.823	1099.7	836.726	847.183	879.664	1241.24	1327.83	1098.85	1176.28	1539.47	1630.41	1400.81	1432.22
Ag10G00752	peptidase *(DeSI) & deubiquitinase	pppde domain containing protein		AT3G07090	PF05903	PTHR12378,PTHR12378:SF16	KOG0324				LOC_Os02g56900.1	thioredoxin family protein, putative, expressed	61.96	1e-119	347	Agr05583	100	798	0	1474	868.102	1013.58	1833.3	1698.49	1035.95	902.491	904.828	922.733	1700.13	1364.05	1816.46	700.168	759.68	517.666	748.93	854.663	630.796	744.827	806.182	904.188	1056.41	596.39	669.335	775.6	723.175	695.425	674.517	678.563	514.562
Ag10G00753	component *(LUG/LUH) of transcriptional co-repressor complex	lish domain containing protein	Transcriptional corepressor LEUNIG_HOMOLOG	AT2G32700	PF08513,PF00400	PTHR22847,PTHR22847:SF502	KOG0266			GO:0005515	LOC_Os02g56880.1	transcriptional corepressor LEUNIG, putative, expressed	57.41	0	825	Agr37007	99.79	943	0	1729	527.372	680.025	704.488	395.967	611.902	630.945	762.776	867.067	659.826	983.02	934.107	719.735	821.142	734.162	553.692	478.192	497.416	438.074	733.061	741.943	704.95	504.41	470.612	566.671	465.112	783.644	799.572	721.491	966.27
Ag10G00755	not classified	e3 ubiquitin protein ligase prt		AT3G24800	PF00569,PF13445,PF13920	PTHR15898,PTHR15898:SF1	KOG4159			GO:0008270	LOC_Os02g40810.1	Zinc finger, ZZ type domain containing protein, expressed	29.34	3e-07	54.3	Agr38931	100	331	5e-174	612	51.001	49.3282	66.2637	60.437	155.939	194.674	153.244	180.206	28.8975	48.1595	51.7511	135.269	214.71	120.275	86.7726	80.7473	53.1513	49.1205	196.223	171.015	126.972	71.2108	62.3267	34.493	40.0097	158.954	219.628	189.034	138.278
Ag10G00756	cyclin-dependent kinase inhibitor *(KRP/ICK)	cyclin dependent kinase inhibitor	Cyclin-dependent kinase inhibitor 3	AT5G48820	PF02234	PTHR10265,PTHR10265:SF23				GO:0007050,GO:0005634,GO:0004861	LOC_Os03g04490.1	cyclin-dependent kinase inhibitor, putative, expressed	47.37	1e-58	188	Agr00928	100	696	0	1286	83.5548	119.797	137.178	71.8992	630.14	394.341	535.493	561.376	38.53	48.1595	33.6382	208.434	342.552	322.338	111.565	106.964	114.325	75.1844	497.037	491.12	877.632	210.665	168.914	183.306	186.045	766.159	872.26	716.22	792.794
Ag10G00757	BSD-type transcription factor	bsd domain containing protein		AT3G24820	PF03909	PTHR31923,PTHR31923:SF3					LOC_Os04g56654.1	BSD domain-containing protein, putative, expressed	45.4	1e-44	149	Agr00929	100	522	0	965	319.027	322.982	366.194	274.051	451.403	435.272	445.096	467.971	385.3	490.094	404.952	297.763	336.816	320.414	340.892	397.445	285.814	430.055	394.298	400.789	367.712	466.826	466.096	345.916	365.088	425.203	423.625	476.727	435.785
Ag10G00758	substrate adaptor of CUL3-BTB E3 ubiquitin ligase complex	btb poz domain containing protein	BTB/POZ domain-containing protein At5g48800	AT5G48800	PF00651,PF03000	PTHR32370,PTHR32370:SF21				GO:0005515	LOC_Os12g02540.1	BTBN23 - Bric-a-Brac, Tramtrack, Broad Complex BTB domain with non-phototropic hypocotyl 3 NPH3 and coiled-coil domains, expressed	74.76	0	886	Agr00930	100	1854	0	3424	1246.81	1442.26	673.1	899.261	923.78	824.621	945.291	922.733	976.093	742.223	754.272	1019.2	1128.46	1234.51	1537.11	1675.77	1356.86	1572.86	983.894	1064.68	714.092	1353	1390.16	1141.23	1113.27	986.311	794.101	909.019	916.825
Ag10G00759	component *(uL13) of large ribosomal-subunit (LSU) proteome	60s ribosomal protein l13a 1	60S ribosomal protein L13a-1	AT5G48760	PF00572	PTHR11545,PTHR11545:SF3	KOG3204		K02872	GO:0006412,GO:0005840,GO:0003735,GO:0015934	LOC_Os03g54890.1	ribosomal protein L13, putative, expressed	87.38	8e-134	378	Agr00931	100	621	0	1147	5704.52	5261.68	7096.03	5731.1	3593.9	3311.46	3306.8	3396.56	7251.66	6019.94	7065.31	2461.22	2074.16	2646.06	4596.88	5856.8	5092.5	5590.71	2500	2419.65	2943.72	6505.9	7263.32	6652.23	6581.59	3899.15	4158.87	3343.11	3042.95
Ag10G00761	LRR-I protein kinase & EC_2.7 transferase transferring phosphorus-containing group	protein kinase domain containing	Probable LRR receptor-like serine/threonine-protein kinase At5g48740	AT5G48740	PF03109,PF11721,PF13855	PTHR27003,PTHR27003:SF61	KOG1187	2.7.11.1		GO:0005515	LOC_Os11g01200.2	senescence-induced receptor-like serine/threonine-protein kinase precursor, putative, expressed	61.18	0	1049	Agr00934	100	289	1e-150	534	677.12	192.615	618.462	556.438	35.5651	14.975	55.9599	51.8919	221.547	145.895	584.787	208.434	90.1454	194.365	1375.97	1063.35	1090.1	1717.21	165.679	263.1	131.035	2459.74	2624.95	2620.48	2184.53	598.463	321.236	663.501	374.608
Ag10G00762	not classified	exostosin domain containing protein		AT4G13150		PTHR30353,PTHR30353:SF1					LOC_Os02g09440.1	expressed protein	61.21	4e-138	401	Agr00935	100	954	0	1762	927.784	1095.79	925.367	754.421	640.172	597.002	587.148	590.624	704.777	801.714	701.227	502.794	503.995	458.971	859.462	735.115	950.706	779.913	470.196	462.179	535.315	563.752	484.161	442.496	542.131	360.031	364.223	295.977	305.05
Ag10G00763	component *(EAF1) of NuA4 histone acetyltransferase complex	chromatin modification protein eaf b isoform	Chromatin modification-related protein EAF1 B	AT3G24880	PF07529,PF13921	PTHR10799,PTHR10799:SF698		3.6.4.11			LOC_Os08g08000.1	DNA binding protein, putative, expressed	46.92	0	1087	Agr20572	100	139	6e-67	257	1313	1049.99	1378.75	1497.38	775.136	966.384	1486.81	1293.52	854.081	992.935	1172.16	1737.23	2130.71	2368.95	1677.6	1353.83	1516.32	1630	1389.3	1437.4	850.206	1057.28	1296.22	1019.02	1064.26	1815.26	1459.24	1534.86	1996.23
Ag10G00765	E3 ubiquitin ligase *(SP1) & E3 ubiquitin ligase *(SPL)	ring type e3 ubiquitin transferase	E3 ubiquitin-protein ligase SP1	AT1G63900	PF13920,PF12483	PTHR12183,PTHR12183:SF18	KOG1571	6.3.2.19	K15688	GO:0007005,GO:0004842	LOC_Os07g45350.2	zinc finger, RING-type, putative, expressed	75.51	0	549	Agr22518	98.75	958	0	1692	2229.94	2649.63	1779.82	2048.61	2178.59	1976.69	1774.36	1797.35	2912.22	2906.57	2305.51	1911.64	1707.03	1834.92	1913.13	1906.48	2284.5	1844.52	1648.46	1426.88	1338.8	1391.58	1451.58	1176.7	1458.35	1147.65	1034.05	1206.5	1330.82
Ag10G00767	subunit beta of type-I protein prenyltransferase complex	geranylgeranyl transferase type subunit beta	Geranylgeranyl transferase type-1 subunit beta	AT2G39550	PF00432	PTHR11774,PTHR11774:SF4		2.5.1.59,2.5.1.60	K11713	GO:0003824	LOC_Os01g05680.1	geranylgeranyl transferase type-1 subunit beta, putative, expressed	66.08	8e-160	457	Agr18756	100	186	8e-94	344	807.335	657.71	541.735	465.782	346.532	415.306	388.275	413.248	1000.17	1196.9	1346.82	653.376	424.503	588.869	718.973	725.677	575.639	749.839	499.814	393.773	501.794	914.861	807.538	986.5	853.206	495.142	516.634	471.455	482.716
Ag10G00768	not classified	drebrin protein		AT4G02920		PTHR35095					LOC_Os05g05140.2	expressed protein	37.25	1e-73	240	Agr18755	99.92	1205	0	2220	205.089	305.365	256.917	275.093	287.256	268.551	294.435	278.329	268.104	297.456	197.948	268.837	278.631	309.83	242.757	276.848	210.599	189.465	223.065	333.26	227.534	186.928	155.365	237.509	193.047	282.144	313.42	270.371	263.147
Ag10G00769	component *(LSm2) of U6-associated LSm accessory ribonucleoprotein complex	u6 snrna associated sm protein l	Sm-like protein LSM2	AT1G03330	PF01423	PTHR13829	KOG3448		K12621	GO:0006397	LOC_Os01g15310.1	LSM domain containing protein, expressed	94.62	9e-61	184						728.121	751.668	799.815	847.16	1694.36	1328.78	1211.32	1511.47	926.325	1215.32	853.892	883.93	1136.65	864.059	671.455	768.673	772.198	852.09	1182.89	1026.09	1730.89	859.475	641.333	671.136	666.161	828.946	926.19	935.378	880.789
Ag10G00770	component *(MED5/MED24/MED33) of tail module of MEDIATOR transcription co-activator complex	mediator of rna polymerase ii transcription subunit 33a	Mediator of RNA polymerase II transcription subunit 33A	AT3G23590		PTHR33739,PTHR33739:SF5					LOC_Os07g11000.1	structural constituent of ribosome, putative, expressed	58.17	0	1546	Agr10923	100	3981	0	7352	335.304	279.527	416.183	650.219	311.878	591.012	321.123	383.057	165.358	215.301	228.998	507.898	691.661	600.415	294.407	209.733	274.782	301.74	524.805	438.5	354.506	139.454	259.243	212.871	175.042	389.438	340.775	341.164	275.718
Ag10G00771	not classified	lrrnt 2 domain containing protein	LRR receptor-like serine/threonine-protein kinase ERL1	AT4G03010	PF08263,PF13855	PTHR27000,PTHR27000:SF105	KOG4579	2.7.11.1		GO:0005515	LOC_Os05g33690.1	receptor-like protein kinase precursor, putative, expressed	70.74	0	543	Agr06218	100	1131	0	2089	257.175	339.425	182.516	184.437	279.961	327.452	107.615	161.337	549.052	376.777	285.925	301.166	328.621	265.568	424.566	293.627	339.968	323.794	199	263.1	292.544	521.223	728.952	864.297	503.122	58.0183	29.7006	109.956	64.5297
Ag10G00772	substrate adaptor of CUL4-based E3 ubiquitin ligase complex	ddb and cul associated factor homolog	LEC14B homolog	AT4G03020	PF00400	PTHR19847,PTHR19847:SF9	KOG0266		K11801	GO:0005515	LOC_Os05g05210.1	WD domain, G-beta repeat domain containing protein, expressed	68.17	0	685	Agr06217	100	1482	0	2737	1049.32	1085.22	909.092	1144.14	2120.23	1842.92	1887.14	2175.69	939.168	907.948	826.723	1869.95	1834.05	2087.02	1156.97	962.676	1245.55	1055.59	2039.06	1967.99	1684.16	1204.65	1302.54	1184.59	1068.26	1978.19	1987.6	2123.05	2054.06
Ag10G00773	gibberellin receptor *(GID1)	abhydrolase 3 domain containing protein	Gibberellin receptor GID1B	AT3G63010	PF00135	PTHR23024,PTHR23024:SF98	KOG1515	3.1.1.1	K14493		LOC_Os05g33730.1	gibberellin receptor GID1L2, putative, expressed	73.47	0	538	Agr29637	100	1041	0	1923	903.911	695.293	1009.07	1143.09	2362.8	2740.42	2083.43	2220.03	777.021	715.31	390.72	2014.58	1921.74	1963.86	1130.11	656.465	861.452	719.765	2039.06	1899.58	3112.34	882.222	762.373	267.075	667.161	1480.66	2265.84	1457.29	1595.64
Ag10G00775	1,4-beta-glucan synthase *(CSLC) & EC_2.4 glycosyltransferase	glyco trans 2 domain containing protein	Probable xyloglucan glycosyltransferase 6	AT3G07330	PF13632	PTHR32044,PTHR32044:SF14		2.4.2.39			LOC_Os05g43530.1	CSLC7 - cellulose synthase-like family C, expressed	74.49	0	1044	Agr07430	100	2064	0	3812	1219.68	855.023	992.794	908.64	723.157	740.761	646.552	707.617	1525.14	1052.43	1047.96	773.332	762.958	738.973	1079.49	1162.97	975.778	1127.77	731.21	761.237	963.973	758.593	842.766	748.991	760.184	601.642	567.438	629.61	714.855
Ag10G00776	not classified																				185.557	251.339	131.365	127.126	176.914	98.8347	127.416	113.219	584.371	570.832	292.393	223.747	138.496	142.406	162.182	187.711	182.52	202.497	117.549	65.7751	117.83	353.087	314.344	322.263	255.062	146.238	171.169	107.697	141.63
Ag10G00778	not classified	pks er domain containing protein	Pentatricopeptide repeat-containing protein At1g26460, mitochondrial	AT1G26460	PF13812,PF13041	PTHR24015,PTHR24015:SF813					LOC_Os07g40800.1	PPR repeat domain containing protein, putative, expressed	53.71	1e-49	179	Agr07429	100	214	2e-109	396	92.2358	84.5627	262.73	133.378	65.6586	29.9499	61.1254	64.1573	102.747	18.4139	43.9884	175.255	182.749	122.2	263.417	124.791	171.488	152.374	139.763	174.523	61.9624	536.059	849.089	398.148	339.082	325.856	322.017	356.227	194.427
Ag10G00779	not classified	augmin subunit		AT5G48520	PF14932	PTHR19378,PTHR19378:SF0			K16586	GO:0070652,GO:0051225	LOC_Os06g08730.1	expressed protein	47.95	8e-08	50.1						24.9579	22.3151	18.6003	21.8824	39.2128	28.9516	41.3242	48.118	43.3462	55.2418	73.7453	57.851	18.8486	44.2614	48.5513	24.1193	39.1113	45.1106	29.6186	13.155	40.6311	42.5287	34.3249	30.551	36.0087	18.2797	25.7926	40.6686	43.5785
Ag10G00780	not classified	peptidylprolyl isomerase		AT3G25220	PF00254	PTHR10516,PTHR10516:SF293	KOG0544	5.2.1.8	K09569	GO:0006457	LOC_Os09g32526.1	peptidyl-prolyl cis-trans isomerase, FKBP-type, putative, expressed	75	2e-15	68.6	Agr27686	100	58	2e-23	108	3225	3710.19	3500.35	2843.67	2785.02	3098.82	2049.85	2287.96	5055.45	6514.28	5886.68	2236.62	1888.96	2126.47	3107.29	3859.09	2862.15	3554.72	2144.57	2003.07	3112.34	4963.98	5033.11	4647.69	4385.06	2342.99	2372.92	2589.99	2392.63
Ag10G00781	regulatory protein (CIB) of blue light perception & bHLH-type transcription factor	bhlh transcription factor	Transcription factor bHLH77	AT5G48560	PF00010	PTHR12565,PTHR12565:SF154				GO:0046983	LOC_Os01g68700.1	BHLH transcription factor, putative, expressed	39.37	3e-65	220	Agr27689	96.67	60	9e-20	99	429.711	528.517	116.252	214.656	145.908	94.8414	190.263	139.636	208.704	237.965	348.026	91.8811	73.7553	118.351	322.298	395.347	254.725	309.76	64.7907	70.1601	26.4102	162.202	126.46	123.189	224.054	24.6379	46.8957	50.4592	45.2546
Ag10G00782	pre-60S ribosomal subunit assembly factor *(NSA1)	wd repeat containing protein isoform		AT1G29320		PTHR16038,PTHR16038:SF4	KOG3881		K14841		LOC_Os07g32350.1	WD domain, G-beta repeat domain containing protein, expressed	60.93	1e-167	485	Agr21915	100	335	2e-176	619	298.41	306.54	469.659	464.74	333.765	303.493	488.142	524.58	207.099	235.132	327.325	282.449	350.747	392.579	357.42	390.104	426.213	519.274	315.623	297.303	251.913	570.675	596.169	640.585	629.152	509.448	590.104	459.405	483.554
Ag10G00783	RCK protein kinase & EC_2.7 transferase transferring phosphorus-containing group	protein kinase domain containing	Serine/threonine-protein kinase MHK	AT4G13020	PF00069	PTHR24055,PTHR24055:SF184		2.7.11.22	K08829	GO:0006468,GO:0005524,GO:0004672	LOC_Os03g63020.2	protein kinase domain containing protein, expressed	60.78	0	541	Agr21914	100	228	5e-117	422	928.869	655.361	821.903	961.782	433.165	622.958	404.633	491.558	868.53	1106.25	971.626	584.466	252.407	554.229	929.706	819.009	803.287	820.011	535.912	527.077	619.624	1355.97	1237.5	1303.84	1084.26	463.352	369.694	483.505	511.21
Ag10G00785	not classified	g domain containin protein		AT4G13030	PF01926	PTHR14241,PTHR14241:SF10				GO:0005525	LOC_Os05g19280.1	expressed protein	45.35	2e-85	279	Agr21910	98.12	1911	0	3297	131.3	63.422	115.09	224.034	523.445	346.421	734.365	576.472	117.195	46.743	34.932	613.391	513.829	506.119	175.611	108.013	297.848	103.253	417.437	470.949	445.926	231.435	335.119	201.045	295.071	761.391	989.499	796.804	1090.3
Ag10G00786	not classified	sp dnaj chaperone protein dnaj	Chaperone protein dnaJ 20, chloroplastic	AT4G13830	PF00226	PTHR24078,PTHR24078:SF222					LOC_Os01g01160.1	heat shock protein DnaJ, putative, expressed	57.97	1e-49	163	Agr21909	100	594	0	1098	1939.12	2522.79	2205.3	2196.57	3949.55	2968.04	3308.52	2968.22	2221.89	2410.81	1694.85	1422.46	1853.72	1780.08	1360.47	1512.18	2027.77	951.333	1323.58	1459.33	625.719	676.502	717.209	540.062	809.195	862.327	1324.8	929.353	874.923
Ag10G00791	mRNA endoribonuclease *(G3BP)	nuclear transport factor protein rna binding	Nuclear transport factor 2	AT3G25150	PF14259,PF02136	PTHR10693,PTHR10693:SF23	KOG0116			GO:0006810,GO:0005622	LOC_Os02g29480.1	RNA-binding protein-like, putative, expressed	44.27	6e-108	333	Agr25757	100	1467	0	2710	3555.96	3274.45	3974.66	3184.41	3608.49	3225.61	3292.16	3677.72	3478.94	4263.53	4309.57	3463.41	3512.39	3075.2	2914.11	3121.88	2851.12	3219.9	3346.9	3427.32	3289.09	3632.74	4354.74	3580.38	3686.89	3477.92	3685.22	3270.81	3436
Ag10G00792	not classified	neurogenic differentiation factor		AT3G25130		PTHR36760,PTHR36760:SF1					LOC_Os11g26990.1	expressed protein	44.14	2e-13	72.4	Agr25756	100	1302	0	2405	77.0441	72.8179	43.0133	64.6051	13.6789	1.99666	68.8737	38.6831	20.8704	12.7481	49.1635	33.1793	46.7117	13.4709	146.687	197.149	157.448	190.467	51.8326	28.941	40.6311	327.372	389.316	446.438	364.088	151.801	92.2282	226.69	161.743
Ag10G00793	AP2-type transcription factor *(APD1)	ap erf domain containing protein	Ethylene-responsive transcription factor-like protein At4g13040	AT3G25120		PTHR14110,PTHR14110:SF10	KOG3225				LOC_Os04g30740.1	mitochondrial import inner membrane translocase subunit Tim17, putative, expressed	57.76	2e-55	182	Agr09281	100	559	0	1033	244.154	312.412	222.042	329.278	412.19	385.356	307.349	333.995	277.737	228.049	245.818	218.643	282.729	233.816	241.724	253.777	266.759	228.561	311.921	407.805	341.301	181.983	198.723	251.306	151.036	270.222	281.374	224.431	279.908
Ag10G00795	component *(NRP-ABCDE10) of RNA polymerase complexes	dna directed rna polymerases i and subunt rpabc	DNA-directed RNA polymerase subunit 10-like protein	AT1G61700	PF01194	PTHR23431,PTHR23431:SF2	KOG3497	2.7.7.6	K03007	GO:0006351,GO:0003899,GO:0003677	LOC_Os11g08940.1	RNA polymerases N 8 kDa subunit, putative, expressed	87.5	3e-36	121						6.51077	7.04689	8.13765	8.33614	29.1816	7.98665	19.8012	27.3612	0	0	0	5.1045	10.6535	2.88661	11.3631	10.4867	16.0457	11.027	12.0326	32.449	10.1578	1.97808	2.70986	2.95654	2.00048	2.38431	1.56319	11.2968	0
Ag10G00796	not classified	motor domain containing protein		AT3G07210		PTHR35729,PTHR35729:SF1					LOC_Os01g68830.1	expressed protein	56.18	0	531	Agr09276	100	1638	0	3025	2412.24	2985.53	2494.77	1707.87	478.761	363.392	408.076	411.361	1287.54	1205.4	2006.65	307.972	232.739	174.159	2147.62	2965.63	1735.94	1743.28	279.526	337.645	229.566	600.346	733.468	651.425	793.192	371.953	193.054	352.461	199.456
Ag10G00797	oleoyl-ACP thioesterase *(FATA)	acyl [ carrier protein] hydrolase	Oleoyl-acyl carrier protein thioesterase, chloroplastic (Fragment)	AT4G13050	PF01643	PTHR31727,PTHR31727:SF6		3.1.2.14	K10782	GO:0016790,GO:0006633	LOC_Os09g32760.1	acyl-ACP thioesterase, putative, expressed	66.67	1e-163	469	Agr07428	99.74	381	0	697	489.393	954.853	332.481	220.908	95.7522	67.8865	80.9266	51.8919	367.64	492.927	522.686	196.523	158.984	239.589	810.911	622.908	1113.17	756.856	94.4094	90.3311	66.0256	62.3094	82.199	161.624	249.06	11.9216	15.6319	17.3218	11.7327
Ag10G00798	E3 ubiquitin ligase *(STUBL1/3)	ring type domain containing protein		AT5G48655	PF13639	PTHR23041,PTHR23041:SF63	KOG0320	6.3.2.19		GO:0008270,GO:0005515	LOC_Os09g32690.1	zinc finger, C3HC4 type domain containing protein, expressed	38.6	2e-35	127	Agr07427	100	615	0	1136	519.776	474.491	388.282	349.076	583.632	533.109	530.327	562.32	613.269	549.585	658.532	506.197	443.351	483.026	479.315	415.272	457.302	463.136	475.749	378.864	648.066	588.478	606.105	484.873	565.136	422.818	460.36	533.211	530.485
Ag10G00800	regulatory factor *(RIN4) guarded by RPM1/RPS2 activities	avrrpt cleavage domain containing protein	RPM1-interacting protein 4	AT3G25070	PF05627	PTHR33159,PTHR33159:SF6			K13456		LOC_Os03g63140.2	nitrate-induced NOI protein, expressed	36.32	1e-26	107	Agr07423	87.5	240	3e-73	276	245.239	171.474	581.261	335.53	113.079	100.831	38.7414	121.71	48.1625	208.219	62.1013	45.0898	217.168	52.9212	60.9474	52.4333	36.1028	25.0615	90.707	71.0371	13.2051	5.93423	0	0	37.0089	24.6379	9.37914	7.53123	0
Ag10G00801	not classified	endoplasmic reticulum transmembrane protein		AT5G48660		PTHR12701,PTHR12701:SF13	KOG1962		K14009	GO:0016021,GO:0006886,GO:0005783	LOC_Os07g19070.1	prefoldin, putative, expressed	59.26	2e-63	200	Agr07422	100	281	8e-147	520	232.217	297.144	182.516	218.824	224.334	219.633	244.502	253.799	402.959	341.366	341.557	247.568	199.139	204.949	286.143	256.923	238.679	338.831	257.312	254.33	276.292	488.585	468.805	448.409	409.099	424.408	397.832	419.489	332.705
Ag10G00802	RNA editing factor *(MEF25)	pentatricopeptide repeat containing protein	Putative pentatricopeptide repeat-containing protein At3g25060, mitochondrial	AT3G25060	PF01535,PF13041	PTHR24015,PTHR24015:SF854					LOC_Os10g39460.1	selenium-binding protein-like, putative, expressed	53.51	0	633	Agr07421	100	1584	0	2926	20.6174	16.4427	18.6003	23.9664	57.4513	47.9199	67.1518	24.5307	22.4758	0	2.58755	33.1793	63.1018	101.994	33.0562	20.9733	13.0371	10.0246	40.7256	47.358	39.6153	50.441	38.8413	19.7103	25.006	57.2235	71.1252	71.5466	38.5502
Ag10G00803	chorismate synthase & EC_4.2 carbon-oxygen lyase	chorismate synthase 1	Chorismate synthase 1, chloroplastic	AT1G48850	PF01264	PTHR21085,PTHR21085:SF0		4.2.3.5	K01736	GO:0009073,GO:0004107	LOC_Os03g14990.1	chorismate synthase 2, chloroplast precursor, putative, expressed	75.45	0	626	Agr07420	100	1239	0	2289	7086.97	9777.56	5973.04	5915.54	617.373	3882.51	367.613	500.049	4312.15	5386.78	9118.54	5467.77	8384.34	7288.69	7279.6	8476.37	4993.21	4623.34	3992.96	4821.75	1393.65	1584.44	1451.58	1899.09	2399.58	635.817	973.086	436.811	157.553
Ag10G00804	not classified	f box domain containing protein		AT2G02350	PF00646,PF14299	PTHR32278,PTHR32278:SF6				GO:0005515	LOC_Os12g03740.1	OsFBX438 - F-box domain containing protein, expressed	45.88	7e-15	72.8	Agr41283	96.34	82	1e-30	134	58.5969	70.4689	36.0382	60.437	90.2806	98.8347	50.7943	79.2531	49.7679	35.4114	23.288	58.7018	53.2677	29.8283	33.0562	32.5087	51.1456	33.0811	71.2698	62.2671	65.0098	20.7698	8.12957	16.7538	18.0043	30.2013	32.0454	36.1499	54.4732
Ag10G00805	component *(PIG-S) of GPI transamidase complex	gpi transamidase component pig s protein		AT3G07180	PF10510	PTHR21072			K05291	GO:0042765,GO:0016255	LOC_Os01g67960.1	GPI transamidase component PIG-S-related, putative, expressed	60.45	0	705	Agr38298	100	526	0	972	1007	910.223	867.241	871.127	734.1	909.479	767.08	764.226	847.659	1120.42	1164.4	857.557	791.64	850.588	1023.71	1045.52	929.646	1128.77	810.81	764.745	761.833	955.411	1159.82	1086.04	1056.26	934.651	890.237	1003.16	926.882
Ag10G00806	not classified	f box protein														Agr20752	100	198	3e-101	366	10.8513	17.6172	6.97513	11.4622	23.7101	14.975	23.2449	19.8133	12.8433	15.581	1.29378	12.7613	8.19503	1.92441	22.7262	10.4867	18.0514	15.0369	12.0326	7.89301	8.12622	1.97808	13.5493	2.95654	12.0029	4.76863	8.59755	19.5812	5.86634
Ag10G00807	rRNA processing factor *(IRP1)	repeat and sam domain containing protein		AT3G07170	PF00536	PTHR23509,PTHR23509:SF1	KOG4374			GO:0005515	LOC_Os04g30910.2	SAM domain family protein, expressed	40.62	8e-34	123	Agr20753	98.21	56	5e-20	99	192.068	230.198	252.267	166.723	362.946	356.404	371.057	447.214	158.936	216.718	177.247	327.539	354.025	399.315	230.361	240.145	266.759	226.556	329.507	300.811	384.98	282.865	330.603	327.191	321.078	476.068	389.234	385.599	408.968
Ag10G00808	component *(PIG-T) of GPI transamidase complex	gpi transamidase component pig t		AT3G07140	PF04113	PTHR12959,PTHR12959:SF11			K05292	GO:0042765,GO:0016255	LOC_Os11g28980.1	GPI transamidase component Gpi16 subunit family protein, putative, expressed	59.56	0	739	Agr20755	100	1789	0	3304	1115.51	877.338	1268.31	1108.71	313.702	303.493	364.169	298.143	1051.55	868.287	961.276	393.898	304.036	414.71	954.499	1119.98	674.921	1005.47	387.819	368.34	243.787	814.968	960.193	864.297	790.191	346.52	270.432	430.786	391.369
Ag10G00810	not classified	xyloglucan endotransglucosylase hydrolase protein	Xyloglucan endotransglucosylase/hydrolase protein 3	AT3G25050	PF06955,PF00722	PTHR31062,PTHR31062:SF43		2.4.1.207,3.2.1.151	K08235	GO:0048046,GO:0016762,GO:0006073,GO:0005618,GO:0005975,GO:0004553	LOC_Os11g33270.1	glycosyl hydrolases family 16, putative, expressed	48.62	6e-25	102	Agr24607	100	252	1e-130	466	121.534	136.24	104.627	115.664	182.385	180.698	151.522	148.128	224.758	209.635	166.897	141.225	145.872	103.918	166.314	146.813	155.442	141.347	171.233	172.769	176.745	205.72	193.303	214.842	169.041	209.025	245.421	174.724	199.456
Ag10G00811	not classified	ring type domain containing protein		AT3G25030	PF13920	PTHR12183	KOG4172	6.3.2.19			LOC_Os01g68900.1	zinc finger, C3HC4 type family protein, expressed	40.61	2e-41	145	Agr32451	100	744	0	1375	183.387	225.5	249.942	160.471	364.77	382.361	263.442	228.324	158.936	75.0721	199.242	91.0303	102.438	75.0519	151.852	89.1367	164.468	106.261	133.284	139.443	216.361	284.843	187.883	369.568	152.037	197.898	156.319	144.6	175.99
Ag10G00812	mechanosensitive ion channel *(Piezo)	piezo type mechanosensitive ion channel protein	Piezo-type mechanosensitive ion channel homolog	AT2G48060	PF12166	PTHR13167,PTHR13167:SF45				GO:0016021,GO:0008381	LOC_Os01g29230.1	expressed protein	65.68	0	3238	Agr24908	100	226	3e-115	418	1397.64	1100.49	1242.74	1373.38	760.546	891.509	1089.93	971.794	1022.65	889.534	923.756	1559.43	1598.85	1406.74	1481.33	1192.33	1317.75	1224	1214.36	1128.7	705.966	780.351	933.998	863.311	781.189	1180.24	1240.39	921.069	1175.78
Ag10G00813	substrate adaptor EDL of SCF E3 ubiquitin ligase complex	eid f box protein	EID1-like F-box protein 3	AT3G63060		PTHR31348,PTHR31348:SF3	KOG1571				LOC_Os01g58850.1	circadian clock coupling factor-related, putative, expressed	60.08	1e-103	307	Agr24909	100	813	0	1502	22.7877	5.87241	8.13765	13.5462	57.4513	31.9466	86.953	93.4055	0	0	0	0	5.73652	13.4709	0	0	19.0542	0	2.77675	5.262	25.3944	5.93423	21.6789	16.7538	8.00193	116.831	47.6773	81.3372	68.72
Ag10G00814	HUA2-type transcription factor	hepatoma derived growth factor protein	Protein HUA2-LIKE 3	AT3G63070	PF04818,PF00855	PTHR12550,PTHR12550:SF5	KOG1904				LOC_Os03g24339.1	PWWP domain containing protein, expressed	47.86	1e-59	226	Agr11850	99.7	4050	0	7402	744.397	749.319	782.377	1070.15	852.65	1014.3	1009.86	1005.76	579.555	549.585	593.843	1427.56	1303.83	1563.58	1235.48	823.203	1125.2	1095.69	1249.54	1048.89	918.263	1358.94	1179.69	1031.83	1122.27	1280.38	1250.55	1183.91	1372.72
Ag10G00815	glutathione peroxidase & EC_1.11 oxidoreductase acting on peroxide as acceptor	hydroperoxide glutathione peroxidase 1	Probable glutathione peroxidase 4	AT2G48150	PF00578	PTHR11592,PTHR11592:SF17	KOG1651	1.11.1.9	K00432	GO:0055114,GO:0016491,GO:0016209,GO:0006979,GO:0004602	LOC_Os03g24380.1	glutathione peroxidase domain containing protein, expressed	73.96	2e-89	263	Agr01711	100	516	0	953	1003.74	1286.06	1070.68	1044.1	1939.67	1622.29	1459.26	1698.28	1737.06	1954.71	1571.94	1422.46	1540.67	1410.59	1028.88	1336	1159.3	1011.48	1590.15	1650.52	2078.28	1301.57	1054.13	1105.75	1162.28	1338.39	1604.61	1531.85	1531.95
Ag10G00816	not classified	cue domain containing protein		AT1G03290		PTHR16223,PTHR16223:SF12					LOC_Os10g16440.1	CUE domain containing protein, expressed	49.69	1e-83	275	Agr10718	100	1836	0	3391	4480.49	3900.45	3978.15	4125.35	4505.82	3831.59	4275.33	4043.8	2896.17	3789.02	3587.64	4521.74	5070.27	3940.22	2708.54	2550.36	3104.84	2582.33	4386.33	4553.39	4270.33	3069.98	3011.56	3201.94	3415.82	3597.93	3839.2	3813.06	3867.59
Ag10G00817	magnesium cation transporter *(MGR)	cnnm transmembrane domain containing protein	DUF21 domain-containing protein At4g14240	AT4G14240	PF01595	PTHR12064,PTHR12064:SF32	KOG2118		K16302		LOC_Os05g32850.1	CBS domain containing protein, expressed	70.82	0	618	Agr10719	100	1384	0	2556	118.279	69.2944	167.403	213.614	191.504	279.533	138.608	78.3096	80.2708	154.394	169.485	117.404	279.451	118.351	90.9046	46.1413	118.337	80.1967	187.893	135.935	164.556	192.863	91.2319	97.566	90.0217	88.2196	124.274	118.993	86.319
Ag10G00819	not classified	tvp tmem family membrane protein slr		AT1G03260	PF09335	PTHR12677	KOG3140				LOC_Os07g46220.1	SNARE associated Golgi protein, putative, expressed	80.36	1e-90	271	Agr16054	100	584	0	1079	444.902	369.962	363.869	419.933	513.414	479.199	510.526	470.801	433.462	616.158	486.46	558.943	506.453	555.192	353.288	376.471	388.105	384.944	486.856	435.869	601.34	416.385	332.409	397.162	345.083	441.893	449.417	430.033	484.392
Ag10G00820	not classified	r3h assoc domain containing protein		AT1G03250	PF13902	PTHR32019,PTHR32019:SF2					LOC_Os12g05000.1	expressed protein	58.94	6e-100	295	Agr16053	100	735	0	1358	2413.32	2585.03	2734.25	2805.11	4167.5	3610.96	3289.58	3585.26	2844.8	3097.79	2892.88	3173.3	4097.52	3341.73	2496.78	2490.58	2515.16	2550.25	4365.97	4311.34	5723.91	2909.75	2699.92	2819.56	2514.61	2855.61	3015.39	3070.48	3196.32
Ag10G00821	PLP-independent amino acid racemase	phenazine biosynthesis domain containing protein		AT1G03210	PF02567	PTHR13774,PTHR13774:SF17	KOG3033	5.3.3.17		GO:0009058,GO:0003824	LOC_Os01g16146.1	phenazine biosynthesis protein, putative, expressed	58.39	4e-120	350	Agr33156	100	886	0	1637	199.663	252.514	160.428	237.58	241.66	379.366	195.429	185.867	285.764	277.625	360.964	159.941	125.384	136.633	273.747	269.507	315.899	241.593	161.051	199.956	245.818	309.569	304.407	380.409	263.064	140.674	113.331	96.3997	115.651
Ag10G00822	PLP-independent amino acid racemase	phenazine biosynthesis domain containing protein		AT4G02860	PF02567	PTHR13774,PTHR13774:SF17	KOG3033	5.3.3.17		GO:0009058,GO:0003824	LOC_Os01g16146.1	phenazine biosynthesis protein, putative, expressed	52.48	7e-104	310	Agr33156	100	108	2e-50	200	130.215	133.891	197.629	188.605	172.354	206.654	105.032	140.58	118.801	202.553	148.784	166.747	264.7	159.726	79.5416	90.1853	111.317	78.1918	151.795	99.9781	66.0256	8.90135	3.61314	20.6958	24.0058	30.2013	28.919	14.3093	30.1697
Ag10G00823	A1-class (Pepsin) protease	peptidase a1 domain containing protein	Probable aspartic proteinase GIP2	AT1G03220	PF14543,PF14541	PTHR13683,PTHR13683:SF379	KOG1339	3.4.23.12		GO:0006508,GO:0004190	LOC_Os05g33400.1	basic 7S globulin precursor, putative, expressed	58.57	2e-89	275	Agr23406	100	760	0	1404	49.9159	5.87241	334.806	166.723	12.767	60.8982	8.60921	13.2089	4.81625	22.6633	67.2764	0.850751	43.4337	2.88661	0	0	0	0	10.1814	5.262	0	5.93423	18.969	7.88412	7.00169	7.94771	16.4135	0	0
Ag10G00824	chaperone *(Hsp60)	quality protein chaperonin cpn 2 mitochondrial	Chaperonin CPN60-2, mitochondrial	AT3G23990	PF00118	PTHR11353,PTHR11353:SF80			K04077	GO:0005524	LOC_Os10g32550.1	T-complex protein, putative, expressed	87.54	0	1004	Agr02865	100	434	0	802	1276.11	974.82	2293.66	1979.83	749.603	857.566	779.994	822.723	899.033	790.382	1762.12	699.317	539.233	737.048	1395.59	1364.32	1250.56	1357.33	623.842	575.313	636.893	1659.61	2177.82	2449.99	2026.49	868.685	962.144	991.109	879.951
Ag10G00828	microtubule orientation regulator *(CLASP) & regulatory protein of microtubule orientation *(CLASP)	clip associated protein	CLIP-associated protein	AT2G20190	PF02985,PF12348	PTHR21567,PTHR21567:SF9	KOG2956		K16578	GO:0005515	LOC_Os04g42840.1	HEAT repeat family protein, putative, expressed	63.75	0	897	Agr38163	100	402	0	743	731.376	688.246	561.498	551.227	502.471	575.038	796.352	692.521	565.106	743.639	826.723	1138.3	708.87	841.928	694.181	778.111	563.604	906.223	481.303	544.617	423.579	838.705	870.768	851.485	950.229	735.958	836.307	714.713	841.401
Ag10G00829	microtubule orientation regulator *(CLASP) & regulatory protein of microtubule orientation *(CLASP)	clip associated protein isoform	CLIP-associated protein	AT2G20190	PF02985,PF12348	PTHR21567,PTHR21567:SF9	KOG2956		K16578	GO:0005515	LOC_Os04g42840.1	HEAT repeat family protein, putative, expressed	74.55	0	879	Agr38163	100	553	0	1022	403.667	238.42	453.383	439.732	248.044	344.424	337.481	285.877	309.845	134.563	307.919	485.779	490.063	608.113	613.606	394.299	392.116	564.384	415.586	399.912	292.544	228.468	291.761	166.552	242.058	364.8	221.191	311.793	435.785
Ag10G00834	not classified	tetraspanin	Tetraspanin-18	AT2G20230		PTHR19282,PTHR19282:SF227					LOC_Os06g51480.1	expressed protein	48.56	9e-73	228	Agr20594	96.01	777	0	1238	2878.84	2861.04	2507.56	2544.61	3185.35	3679.85	2796.27	3205.03	3859.42	3205.44	2679.41	2823.64	3017.41	2887.57	2645.53	3154.39	3129.91	2783.83	3618.1	3390.48	4322.13	3127.34	3156.98	2915.15	2654.64	2799.98	3021.65	2852.83	2954.96
Ag10G00835	not classified	duf 3741 domain containing protein 4378		AT4G28760	PF14383,PF12552,PF14309	PTHR21726,PTHR21726:SF36					LOC_Os04g42770.5	expressed protein	42.3	0	593	Agr20593	100	2850	0	5264	591.395	567.275	505.697	696.068	369.33	539.099	383.11	360.413	539.42	420.687	377.783	604.884	658.061	643.714	659.059	522.236	482.373	607.49	834.875	799.825	635.877	346.163	327.893	356.756	283.068	333.009	191.491	234.221	212.864
Ag10G00836	component *(PsaE) of PS-I complex	photosystem i reacton center subunt v chloroplastc	Photosystem I reaction center subunit IV A, chloroplastic	AT2G20260	PF02427	PTHR34549,PTHR34549:SF2			K02693	GO:0015979,GO:0009538,GO:0009522	LOC_Os07g25430.1	photosystem I reaction center subunit IV A, chloroplast precursor, putative, expressed	57.14	8e-39	131						11895.2	23157.3	13707.3	10037.8	3920.37	3153.73	2296.94	2251.17	8940.56	7219.67	8932.23	1826.56	3245.23	1607.84	9343.55	12830.4	18018.3	9720.84	2500.92	3205.44	1929.98	2183.8	2053.17	3773.54	7703.86	207.435	171.169	309.533	191.913
Ag10G00837	not classified	flavin containing monooxygenase		AT4G28720	PF13738	PTHR23023,PTHR23023:SF83	KOG1399	1.14.13.168	K11816		LOC_Os04g03980.1	flavin monooxygenase, putative, expressed	43.97	1e-14	70.5	Agr14033	84.36	307	8e-80	296	16.2769	0	32.5506	21.8824	0	0	0.860921	0	0	16.9975	12.9378	3.403	54.9067	15.3953	0	8.38933	3.00856	0	12.0326	27.187	4.06311	5.93423	14.4526	11.8262	6.00145	19.0745	12.5055	36.903	10.8946
Ag10G00838	flavin-dependent monooxygenase *(YUCCA)	flavin containing monooxygenase	Probable indole-3-pyruvate monooxygenase YUCCA8	AT4G28720	PF13738	PTHR23023,PTHR23023:SF83	KOG1399	1.14.13.168	K11816		LOC_Os04g03980.1	flavin monooxygenase, putative, expressed	72.14	0	649	Agr20908	100	1260	0	2327	0	23.4896	20.9254	5.21009	0	0	0	1.88698	12.8433	75.0721	156.547	11.0598	2.45851	0	3.09902	0	0	4.00983	0	0	0	25.715	0	5.91309	39.0094	0	0	0	0
Ag10G00839	class XI myosin microfilament-based motor protein	unconventional myosin va	Myosin-6	AT5G43900	PF02736,PF01843,PF00612,PF00063	PTHR13140,PTHR13140:SF256		3.6.4.1	K10357	GO:0016459,GO:0005524,GO:0003774,GO:0005515	LOC_Os06g29350.1	myosin, putative, expressed	75.59	0	2376	Agr27691	88.25	570	0	682	3138.19	2064.74	2734.25	2655.06	444.108	642.925	756.749	682.143	2265.24	2307.41	3102.48	1618.98	1297.27	1732.93	2760.2	2395.15	2038.8	2708.64	1022.77	1109.41	716.123	2147.2	2107.37	2200.65	2217.54	1138.11	1016.86	1245.66	1056.78
Ag10G00843	component *(GID7) of GID ubiquitination complex	wd repeat containing protein ddb	WD repeat-containing protein WDS homolog	AT5G43920	PF00400	PTHR22838				GO:0005515	LOC_Os02g19210.1	WD repeat-containing protein, putative, expressed	66.8	0	730	Agr27181	100	1554	0	2870	363.518	292.446	558.01	518.925	601.871	665.887	670.657	644.403	333.926	409.356	385.545	551.286	630.198	592.718	393.576	390.104	368.048	395.971	594.224	542.863	633.845	478.695	569.973	484.873	461.111	833.715	853.502	756.135	715.693
Ag10G00844	not classified	eukaryotic translation initiation factor subunit i		AT1G04140	PF00400	PTHR22874,PTHR22874:SF4	KOG0266		K17985	GO:0005515	LOC_Os09g12550.1	WD domain, G-beta repeat domain containing protein, expressed	50.91	0	731	Agr09656	100	339	2e-178	627	1359.66	1202.67	1132.3	1162.89	1336.88	1589.34	1434.29	1398.25	1167.14	1279.06	1143.7	1871.65	1711.94	2056.23	1327.41	1248.96	1328.78	1316.23	1516.1	1636.48	1479.99	1731.81	1744.25	1362.97	1428.34	1774.72	1570.22	1768.33	1914.1
Ag10G00845	not classified	cupin 3 domain containing protein		AT3G04300	PF05899	PTHR33271,PTHR33271:SF3					LOC_Os02g40700.1	enzyme of the cupin superfamily protein, putative, expressed	66.32	5e-44	142						87.8953	41.1069	244.13	243.832	180.561	82.8614	121.39	105.671	0	36.8278	19.4066	45.0898	28.6826	21.1685	6.19804	8.38933	4.01142	16.0393	22.214	35.08	9.142	35.6054	49.6807	68.986	22.0053	47.6863	28.1374	54.2248	39.3883
Ag10G00847	not classified	abc transporter c family member	ABC transporter C family member 5	AT1G04120	PF00005,PF00664	PTHR24223,PTHR24223:SF189		3.6.3.44		GO:0016887,GO:0005524,GO:0055085,GO:0042626,GO:0016021,GO:0006810	LOC_Os03g04920.1	multidrug resistance-associated protein, putative, expressed	63.67	0	967	Agr03981	100	64	1e-25	119	1194.73	823.312	1166.01	1331.7	694.887	1130.11	848.868	919.902	574.739	331.451	476.11	885.631	1216.14	1216.23	1592.9	936.459	1236.52	1111.73	1519.81	1390.05	838.017	562.763	538.358	427.713	418.101	881.401	505.692	860.066	765.976
Ag10G00849	1,2-beta-galactosyltransferase *(MUR3-like)	exostosin domain containing protein	Xyloglucan galactosyltransferase MUR3	AT2G20370	PF03016	PTHR11062,PTHR11062:SF56	KOG1021				LOC_Os03g05110.1	xyloglucan galactosyltransferase KATAMARI1, putative, expressed	79	0	841	Agr03980	100	2031	0	3751	2368.83	2469.93	2542.44	2456.04	1311.35	1354.73	1350.78	1302.02	12040.6	9474.67	7406.87	3988.32	2742.06	3673.69	2053.62	1928.5	2023.76	2223.45	1481.86	1806.62	1877.16	2372.7	2148.01	2195.73	2497.6	1769.96	1649.17	1696.79	1787.56
Ag10G00850	EC_2.7 transferase transferring phosphorus-containing group	leucine rich repeat receptor serine threonine protein kinase	MDIS1-interacting receptor like kinase 1	AT4G28650	PF08263,PF00560,PF13855,PF00069	PTHR27000,PTHR27000:SF42	KOG1187	2.7.11.1		GO:0005515,GO:0006468,GO:0005524,GO:0004672	LOC_Os02g02140.1	receptor protein kinase CLAVATA1 precursor, putative, expressed	54.22	0	773	Agr03979	100	387	0	715	27.1282	35.2344	44.1758	54.1849	0	5.98998	6.88737	7.54792	33.7137	45.3266	12.9378	17.015	0	0	13.4291	89.1367	6.01713	22.0541	0	1.754	0	18.7917	27.0986	26.6089	36.0087	7.94771	8.59755	15.0625	18.4371
Ag10G00851	transcriptional repressor *(IAA/AUX)	auxin responsive protein iaa	Auxin-responsive protein IAA13	AT2G33310	PF02309	PTHR31734,PTHR31734:SF10			K14484	GO:0006355,GO:0005634	LOC_Os02g57250.1	OsIAA10 - Auxin-responsive Aux/IAA gene family member, expressed	50.23	7e-57	189	Agr03977	100	51	9e-19	95.3	2355.81	1809.88	2437.81	2220.54	2930.02	2362.05	2659.38	2944.63	2316.61	1522.69	1718.14	2416.98	3105.92	2472.86	2390.38	3615.8	1838.23	3005.37	2805.44	2876.56	4711.18	2597.22	3072.98	2837.3	2686.65	4476.95	3592.99	3838.67	4252.26
Ag10G00852	not classified			AT2G20390	PF08695	PTHR35114,PTHR35114:SF1					LOC_Os02g51840.3	expressed protein	53.44	6e-67	207	Agr03975	100	579	0	1070	473.116	567.275	499.884	409.513	432.253	375.372	362.448	388.718	419.013	593.495	483.872	332.644	360.581	350.242	422.5	522.236	513.462	443.087	260.089	291.164	307.781	558.807	579.006	562.729	507.122	288.502	347.028	307.274	272.366
Ag10G00853	not classified	homologous domain containing protein		AT5G43950	PF06101	PTHR17204,PTHR17204:SF30					LOC_Os03g04930.1	expressed protein	58.1	0	689	Agr11431	100	1833	0	3386	563.181	564.926	368.519	451.194	1357.86	1177.03	1539.33	1331.26	646.982	344.199	403.658	1242.95	1419.38	1158.49	664.224	737.213	755.15	629.544	966.307	1090.11	1285.97	672.546	635.913	566.671	623.15	1413.1	1436.57	1412.86	1611.57
Ag10G00854	mRNA endoribonuclease *(G3BP)	ras gtpase activating protein binding		AT5G43960	PF00076,PF02136	PTHR10693,PTHR10693:SF29	KOG0116			GO:0003676,GO:0006810,GO:0005622	LOC_Os02g03890.1	nuclear transport factor 2, putative, expressed	43.68	1e-95	300	Agr11430	100	1488	0	2748	3150.13	2832.85	3858.41	3854.42	1759.1	1833.93	1739.06	1886.04	2674.62	2416.47	3103.77	1816.35	1638.19	1635.75	2585.62	2823.01	2833.06	2884.07	1835.43	1884.67	1602.9	2553.7	2626.76	2374.11	2336.56	1614.18	1615.56	1555.95	1691.18
Ag10G00860	not classified	pgg domain containing protein	Ankyrin repeat-containing protein ITN1	AT5G51160	PF13962,PF12796	PTHR24177,PTHR24177:SF14	KOG4412				LOC_Os02g50270.1	ankyrin repeat-containing protein, putative, expressed	29.57	6e-34	133	Agr24174	100	1335	0	2466	10.8513	226.675	55.801	37.5126	25.5339	20.9649	11.192	20.7568	32.1083	4.24937	0	0	293.382	65.4299	0	0	0	0	74.9721	221.004	4.06311	21.7588	0	0	55.0133	0	0	0	0
Ag10G00862	not classified	lrr receptor protein	LRR receptor-like serine/threonine-protein kinase FLS2	AT5G56040	PF08263,PF00069,PF13855	PTHR27000,PTHR27000:SF186	KOG0472	2.7.11.1		GO:0006468,GO:0005524,GO:0004672,GO:0005515	LOC_Os08g38560.1	receptor-like protein kinase 2 precursor, putative, expressed	36.89	1e-78	267	Agr19441	94.19	155	2e-61	237	0	0	3.48757	2.08404	36.477	19.9666	31.8541	33.0221	0	0	0	102.09	18.8486	9.62204	4.13203	0	0	0	12.9581	11.401	67.0413	0	0	0	0	2.38431	0	0	1.6761
Ag10G00864	class-V histone methyltransferase *(Suv) & EC_2.1 transferase transferring one-carbon group	arath histone lysine n methyltrasferase member	Probable inactive histone-lysine N-methyltransferase SUVR2	AT5G43990	PF05033,PF00856	PTHR22884,PTHR22884:SF366	KOG1082	2.1.1.43		GO:0034968,GO:0018024,GO:0008270,GO:0005634,GO:0005515	LOC_Os02g40770.1	SET domain containing protein, expressed	46.45	2e-149	458	Agr40413	99.88	2576	0	4737	1052.57	1057.03	913.742	1143.09	880.008	771.71	884.166	961.416	1109.34	1087.84	980.683	1056.63	934.234	1072.86	1344.98	1263.64	1290.67	1271.12	982.042	1162.03	755.739	1527.08	1590.69	1364.94	1271.31	1161.96	1205.22	1181.65	1138.07
Ag10G00867	GARP subgroup PHL transcription factor & transcription factor *(PHR1)	hth myb type domain containing protein	Protein PHOSPHATE STARVATION RESPONSE 1	AT4G28610	PF00249,PF14379	PTHR31314,PTHR31314:SF12					LOC_Os03g21240.1	myb-like DNA-binding domain containing protein, expressed	49.74	1e-94	297	Agr23601	100	1494	0	2760	1398.73	1178	1220.65	1598.46	1913.22	1785.02	2135.94	2194.56	1077.23	1151.58	1198.04	1760.2	2063.51	1788.74	1906.93	1460.79	2062.87	1688.14	2076.08	2160.05	1563.28	2085.88	2045.04	1519.66	1759.42	2121.24	2067.32	1945.32	2027.24
Ag10G00868	catalytic component *(CesA) of cellulose synthase complex	cellulose synthase a ctlytic subunit [udp forming]	Cellulose synthase A catalytic subunit 7 [UDP-forming]	AT5G44030	PF13632,PF14569	PTHR13301,PTHR13301:SF63		2.4.1.12	K10999		LOC_Os10g32980.1	CESA7 - cellulose synthase, expressed	81.98	0	1740	Agr23602	99.43	3183	0	5762	1353.15	123.321	1025.34	1528.64	106.695	104.825	135.165	241.533	144.487	133.147	164.31	329.241	263.88	117.389	2894.49	1135.71	2211.29	1658.07	825.619	513.045	739.486	3225.25	3692.63	2476.6	1673.4	759.801	547.117	1278.8	518.752
Ag10G00869	not classified	protein kinase domain containing	MDIS1-interacting receptor like kinase 2	AT4G08850	PF08263,PF00560,PF00069,PF13855	PTHR27000,PTHR27000:SF190	KOG1187	2.7.11.1		GO:0005515,GO:0006468,GO:0005524,GO:0004672	LOC_Os10g33040.1	receptor-like protein kinase precursor, putative, expressed	39.6	4e-117	380	Agr23603	93.02	401	2e-166	586	90.0656	71.6434	191.816	184.437	32.8293	17.97	24.9667	40.57	4.81625	18.4139	38.8133	0	1.63901	0	5.16504	3.146	15.0428	6.01475	0	16.663	13.2051	0	0	0	14.0034	0	0	0	0
Ag10G00870	not classified	lrr receptor protein	Receptor-like protein 52	AT5G25910	PF08263,PF13855	PTHR27004,PTHR27004:SF37	KOG0472			GO:0005515	LOC_Os02g13430.1	receptor-like protein kinase 5 precursor, putative, expressed	32.53	9e-129	413	Agr23603	79.7	665	4e-131	470	432.966	202.011	788.19	1118.09	453.227	447.252	504.5	437.779	948.8	830.043	696.052	933.273	1199.75	1112.31	158.05	178.273	240.685	123.302	519.251	453.409	408.343	17.8027	26.1953	85.7398	88.0213	117.626	121.147	117.487	140.792
Ag10G00872	RNA editing factor *(MORF)	multiple organellar rna editing factor 5 chloroplastic mitochondrial	Multiple organellar RNA editing factor 2, chloroplastic	AT1G32580		PTHR31346,PTHR31346:SF2					LOC_Os04g51280.1	DAG protein, chloroplast precursor, putative, expressed	67.43	4e-103	302	Agr09837	100	705	0	1303	2527.26	3737.2	2030.93	2115.3	3285.67	2730.43	2586.21	2857.83	2115.94	1902.3	1857.86	1898.88	2429.83	1966.74	2484.38	2594.4	3882.05	2667.54	2814.69	2729.23	2514.05	1545.87	1576.23	1727.61	1931.47	1782.67	1820.34	1955.11	1780.85
Ag10G00873	guanine nucleotide dissociation inhibitor *(RopGDI)	rho gdp dissociation inhibitor	Rho GDP-dissociation inhibitor 1	AT3G07880	PF02115	PTHR10980,PTHR10980:SF18	KOG3205		K12462	GO:0005737,GO:0005094	LOC_Os02g48730.1	rho GDP-dissociation inhibitor 1, putative, expressed	50.49	9e-62	196	Agr09838	100	190	3e-96	351	605.501	728.179	535.923	468.908	521.621	538.1	581.982	585.907	1200.85	1535.44	1188.98	625.302	531.038	499.384	546.461	748.748	506.442	870.134	605.331	648.981	787.228	874.31	952.967	952.993	867.209	837.689	835.525	905.253	864.866
Ag10G00874	component *(NPG) of phosphatidylinositol 4-kinase complex	protein npgr	Protein NPGR2	AT4G28600	PF00515,PF14559,PF13181	PTHR23083,PTHR23083:SF446				GO:0005515	LOC_Os10g33290.1	tetratricopeptide repeat domain containing protein, expressed	55.23	0	714	Agr09839	100	2022	0	3735	389.561	330.029	396.42	442.858	283.609	315.472	433.043	359.469	308.24	203.97	219.942	450.047	318.787	436.841	412.17	329.281	321.916	441.082	321.177	449.024	289.497	627.05	727.145	660.295	575.139	595.284	541.645	626.598	583.282
Ag10G00876	not classified	quality protein long chain alcohol oxidase	Long-chain-alcohol oxidase FAO2	AT3G23410	PF00890,PF05199	PTHR10668,PTHR10668:SF81		1.1.3.20		GO:0055114,GO:0016614	LOC_Os02g40840.1	alcohol oxidase, putative, expressed	58.64	9e-129	397	Agr17897	100	139	2e-67	257	2.17026	2.34896	0	6.25211	213.391	118.801	154.105	127.371	0	0	0	36.5823	19.6681	19.2441	2.06601	19.9247	6.01713	2.00492	63.8651	62.2671	68.0571	0	18.0657	12.8117	14.0034	50.8654	29.7006	40.6686	24.3034
Ag10G00878	component *(TFB2) of multifunctional TFIIh complex & component *(TFB2) of TFIIh basal transcription factor complex	rna polymerase ii transcription factor b suunit	General transcription and DNA repair factor IIH subunit TFB2	AT4G17020	PF03849	PTHR13152	KOG3471		K03144	GO:0006289,GO:0005634,GO:0004003,GO:0000439	LOC_Os04g58350.1	TFIIH basal transcription factor complex p52 subunit, putative, expressed	73.66	0	700	Agr41177	100	281	2e-146	520	615.267	576.67	640.549	523.093	330.117	269.549	350.395	347.204	648.588	743.639	870.712	446.644	338.455	438.765	648.729	767.624	549.564	677.662	345.242	377.11	275.276	530.125	681.078	697.745	632.153	385.464	472.083	390.871	418.186
Ag10G00879	glycolipid transfer protein *(GLTP)	gltp domain containing protein	Glycolipid transfer protein 1	AT2G33470	PF08718	PTHR10219,PTHR10219:SF36	KOG3221			GO:0051861,GO:0046836,GO:0017089,GO:0005737	LOC_Os07g26460.1	GLTP domain containing protein, putative, expressed	78.22	1e-120	344	Agr45295	100	609	0	1125	3075.25	3327.31	3714.26	3333.42	3891.19	3705.8	3621.89	3679.61	4137.16	4391.01	4195.72	2696.03	2694.53	2668.19	2971.96	3176.41	2999.54	2885.08	3196.96	3227.36	3888.4	3875.05	3736.89	3589.25	3442.83	3020.13	3466.37	3312.23	3340.46
Ag10G00881	not classified	piriformospora indica insensitive protein	Piriformospora indica-insensitive protein 2	AT4G28560	PF13855	PTHR27000,PTHR27000:SF110	KOG4579			GO:0005515	LOC_Os06g42220.1	TOO MANY MOUTHS precursor, putative, expressed	55.09	2e-139	412	Agr45297	100	1377	0	2543	1.08513	0	0	0	11.855	24.9583	13.7747	16.0393	4.81625	0	0	3.403	0	0	0	0	0	1.00246	0	1.754	0	0	9.93615	0	5.00121	0	0	4.51874	10.8946
Ag10G00886	not classified	serine threonine protein kinase		AT2G20495	PF10494	PTHR15243,PTHR15243:SF0		2.7.11.1	K08880		LOC_Os07g27460.2	serine/threonine-protein kinase 19, putative, expressed	62.32	2e-114	334	Agr29806	99.61	256	1e-130	466	308.176	220.803	210.416	233.412	286.345	403.326	365.891	337.769	223.153	373.944	183.716	416.017	431.878	313.678	236.559	276.848	258.737	246.605	378.563	382.372	271.213	356.054	306.214	363.655	321.078	505.474	421.28	430.033	445.842
Ag10G00888	NAC-type transcription factor	nac domain containing protein 21 22	NAC domain-containing protein 21/22	AT4G28530	PF02365	PTHR31744,PTHR31744:SF4				GO:0006355,GO:0003677	LOC_Os04g43560.1	no apical meristem protein, putative, expressed	69.66	6e-86	265	Agr31552	100	858	0	1585	139.981	48.1537	32.5506	41.6807	610.078	1362.72	425.295	423.627	0	0	0	40.836	61.4627	52.9212	351.222	241.193	121.345	129.317	2363.94	2434.55	1433.26	0	0	0	4.00097	62.7869	55.4933	152.131	74.5863
Ag10G00889	E3 ubiquitin ligase	arath u box domain containing protein	U-box domain-containing protein 3	AT3G54790	PF04564,PF00514	PTHR23315,PTHR23315:SF119		6.3.2.19		GO:0016567,GO:0004842,GO:0005515	LOC_Os08g01900.1	armadillo/beta-catenin repeat family protein, putative, expressed	52.26	4e-174	516	Agr25909	100	1764	0	3258	1098.15	1092.27	895.142	896.135	1339.62	1136.1	1285.35	1358.62	2074.2	2160.09	2002.77	1798.49	1998.77	1637.67	1108.42	1351.73	1111.16	1135.79	1229.17	1331.29	1041.17	1180.91	1211.31	1074.21	1048.25	849.61	1136.44	967.762	964.594
Ag10G00890	plastidial DNA:RNA hybrid helicase *(RHON1)	rho n domain containing protein	Rho-N domain-containing protein 1, chloroplastic	AT1G06190	PF07498	PTHR34449,PTHR34449:SF2				GO:0006353	LOC_Os03g08480.2	rho termination factor, N-terminal domain containing protein, expressed	39.31	7e-52	181	Agr25908	100	1098	0	2028	251.75	527.342	284.818	225.076	424.957	240.598	418.408	416.079	340.348	178.473	294.981	193.971	509.731	356.978	346.057	405.834	412.173	326.802	344.316	432.361	359.585	165.169	214.982	190.204	193.047	249.558	232.134	208.615	258.119
Ag10G00891	not classified	mitochondrial inner membrane protease subunit		AT1G06200		PTHR12383,PTHR12383:SF5	KOG1568	3.4.21.89		GO:0016020,GO:0008236,GO:0006508	LOC_Os04g01240.1	serine-type peptidase, putative, expressed	74.19	1e-27	103	Agr44188	100	147	1e-72	272	245.239	206.709	219.717	229.244	298.2	239.599	277.216	235.872	383.694	267.71	288.512	250.971	290.924	258.833	274.78	362.839	271.774	337.829	248.056	268.362	280.355	332.317	367.637	356.756	429.104	287.707	256.363	297.483	265.661
Ag10G00893	MYB class-R2R3 subgroup-2 transcription factor	quality protein transcription factor myb	Transcription factor MYB30	AT2G31180	PF00249	PTHR10641,PTHR10641:SF523			K09422		LOC_Os04g43680.1	MYB family transcription factor, putative, expressed	59.33	2e-76	236	Agr11650	100	816	0	1507	322.283	122.146	1148.57	873.211	2240.6	1098.16	2188.46	2120.02	22.4758	29.7456	112.559	55.2988	108.994	34.6393	28.9242	74.4553	59.1684	44.1082	118.474	142.074	24.3787	142.422	80.3925	55.1888	173.042	569.056	1214.6	402.921	236.33
Ag10G00894	not classified	protein root uvb sensitive 2 chloroplastic	Protein root UVB sensitive 2, chloroplastic	AT2G31190	PF04884	PTHR12770,PTHR12770:SF5					LOC_Os04g43690.1	DUF647 domain containing protein, putative, expressed	73.38	0	680	Agr11649	100	394	0	728	461.179	499.155	502.209	680.438	1582.19	1168.05	1321.51	1335.04	367.64	534.004	511.042	842.243	994.058	871.757	542.329	540.063	530.51	510.251	1050.54	1101.51	863.411	442.1	563.65	419.829	495.12	564.288	729.228	764.419	809.555
Ag10G00895	component *(EAF6) of NuA4 histone acetyltransferase complex	chromatin modification protein meaf isoform		AT4G14385	PF09340	PTHR13476,PTHR13476:SF2			K11344		LOC_Os12g20310.1	sarcoma antigen NY-SAR-91, putative, expressed	65.31	7e-15	68.2						7.59589	5.87241	2.32504	10.4202	15.5027	12.9783	11.192	16.9828	19.265	21.2468	19.4066	6.80601	12.2925	12.5086	18.5941	17.8273	7.01998	16.0393	13.8837	9.64701	12.1893	16.8137	14.4526	15.7682	17.0041	16.6902	21.1031	16.5687	11.7327
Ag10G00896	actin-depolymerizing factor	actin depolymerizing factor	Actin-depolymerizing factor 6	AT2G31200	PF00241	PTHR11913,PTHR11913:SF20	KOG1735		K05765	GO:0005622,GO:0003779,GO:0030042,GO:0015629	LOC_Os12g43340.1	actin-depolymerizing factor, putative, expressed	75.34	2e-80	238						128.045	238.42	341.781	286.555	967.553	369.382	770.524	809.514	33.7137	49.5759	64.6888	215.24	309.772	152.028	283.044	177.225	474.35	276.679	375.786	459.548	792.307	880.244	1021.62	614.961	793.192	549.187	785.503	615.301	962.918
Ag10G00898	subgroup ERF-IX transcription factor	ethylene responsive transcription factor erf	Ethylene-responsive transcription factor 1B	AT3G23240	PF00847	PTHR31190,PTHR31190:SF15			K14516	GO:0006355,GO:0003700	LOC_Os03g64260.1	AP2 domain containing protein, expressed	57.59	1e-73	226	Agr33916	100	660	0	1219	90.0656	118.623	83.7016	187.563	235.277	74.8748	204.899	210.398	166.963	121.815	56.9262	39.9853	24.5851	21.1685	80.5746	61.8713	68.1941	45.1106	37.9489	44.727	87.3569	37.5835	49.6807	27.5944	52.0126	209.025	332.96	125.771	183.533
Ag10G00900	subgroup ERF-IX transcription factor	ethylene responsive transcription factor erf	Pathogenesis-related genes transcriptional activator PTI5	AT3G23230	PF00847	PTHR31190,PTHR31190:SF11				GO:0006355,GO:0003700	LOC_Os04g18650.1	AP2 domain containing protein, expressed	56.35	7e-38	129						26.0431	12.9193	37.2007	54.1849	32.8293	5.98998	5.16552	1.88698	25.6866	26.9127	6.46888	9.35826	9.83404	4.81102	6.19804	2.09733	2.00571	0	11.107	7.01601	2.03156	0	0	0	0	0	1.56319	0	0
Ag10G00904	EC_4.2 carbon-oxygen lyase & mono-/sesquiterpene-/diterpene synthase	`+ alpha synthase chloroplastic	(-)-alpha-terpineol synthase	AT3G25830	PF01397,PF03936	PTHR31225,PTHR31225:SF16		4.2.3.109,4.2.3.119,4.2.3.113,4.2.3.108	K07385	GO:0016829,GO:0010333,GO:0008152,GO:0000287	LOC_Os08g04500.1	terpene synthase, putative, expressed	42.17	2e-154	461	Agr13098	98.87	1851	0	3282	1777.44	953.679	1755.41	2581.08	36.477	407.319	63.7081	51.8919	49.7679	77.9051	1291.19	700.168	2547.02	794.78	2324.27	4047.85	498.419	3003.37	7885.03	8631.44	503.826	731.889	1439.84	1342.27	1142.28	564.288	229.789	686.095	284.098
Ag10G00905	not classified	protein kinesin light chain	Protein KINESIN LIGHT CHAIN-RELATED 2	AT2G31240	PF13424	PTHR19959,PTHR19959:SF168	KOG1840				LOC_Os02g57470.1	tetratricopeptide repeat containing protein, putative, expressed	66.06	2e-132	393	Agr13099	100	882	0	1629	107.428	140.938	158.103	145.882	198.8	192.678	245.362	201.907	229.574	297.456	333.794	176.956	191.764	197.252	110.532	79.6987	129.368	149.366	174.009	157.86	218.392	142.422	136.396	175.422	147.036	225.715	218.065	250.79	274.88
Ag10G00906	not classified	protein kinesin light chain		AT2G31240	PF13424	PTHR19959,PTHR19959:SF168	KOG1840				LOC_Os02g57470.1	tetratricopeptide repeat containing protein, putative, expressed	68.22	2e-42	148	Agr13099	99.71	346	0	632	6.51077	17.6172	19.7629	18.7563	26.4458	22.9616	12.9138	16.0393	19.265	25.4962	32.3444	9.35826	18.8486	21.1685	14.4621	8.38933	13.0371	12.0295	19.4372	15.786	22.3471	5.93423	7.22629	6.8986	12.0029	14.3059	14.8503	23.3468	12.5707
Ag10G00907	not classified	protein kinesin light chain		AT2G31240	PF13424	PTHR19959,PTHR19959:SF168	KOG1840				LOC_Os02g57470.1	tetratricopeptide repeat containing protein, putative, expressed	45.45	2e-59	199	Agr13099	99.63	268	2e-137	488	11.9364	11.7448	18.6003	15.6303	24.622	27.9533	22.3839	32.0786	0	39.6608	43.9884	19.5673	20.4876	24.0551	14.4621	9.438	11.0314	16.0393	25.9163	20.171	26.4102	12.8575	13.5493	0	16.0039	21.4588	21.8847	25.6062	28.4936
Ag10G00908	not classified	protein kinesin light chain	Protein KINESIN LIGHT CHAIN-RELATED 1	AT2G31240	PF13424	PTHR19959,PTHR19959:SF168	KOG1840				LOC_Os02g57470.1	tetratricopeptide repeat containing protein, putative, expressed	68.66	8e-92	285	Agr13099	99.84	612	0	1123	32.5538	43.4558	52.3135	67.7312	76.6017	69.8831	100.728	90.575	80.2708	87.8202	157.841	54.448	72.9358	92.3716	44.4193	41.9467	53.1513	41.1008	81.4512	85.9461	79.2307	31.6492	25.292	38.4351	35.0085	63.5817	54.7117	74.5591	80.4527
Ag10G00909	not classified	protein yif1b b		AT1G30890	PF03878	PTHR14083,PTHR14083:SF5	KOG3094				LOC_Os04g08320.1	YIF1B, putative, expressed	81.41	3e-163	458	Agr32476	100	271	3e-141	501	632.629	981.867	467.334	562.69	776.048	772.708	662.909	640.629	1255.43	1103.42	1383.05	729.944	626.101	657.185	686.95	649.125	717.041	642.576	695.112	701.601	1004.6	761.56	640.43	762.788	747.18	667.608	679.988	768.938	745.025
Ag10G00910	EC_2.4 glycosyltransferase	gb3 synth domain containing protein	Uncharacterized protein At4g19900	AT3G09020	PF04488,PF04572	PTHR12042,PTHR12042:SF18			K01988		LOC_Os04g44740.1	glycosyltransferase sugar-binding region containing DXD motif, putative, expressed	48.45	1e-129	385	Agr31273	100	1254	0	2316	125.875	30.5365	302.256	531.429	2225.1	1073.21	1789.85	2112.47	30.5029	96.319	34.932	246.718	259.783	125.086	12.3961	7.34067	18.0514	2.00492	135.135	152.598	211.282	1.97808	0	0	5.00121	65.966	75.8147	48.953	79.6146
Ag10G00911	not classified	upf protein	UPF0481 protein At3g47200	AT4G31980	PF05903,PF03140	PTHR31549,PTHR31549:SF2	KOG0324				LOC_Os04g42650.1	plant protein of unknown function domain containing protein, expressed	28.63	3e-52	189	Agr45825	100	1299	0	2399	168.195	108.052	160.428	155.261	141.348	101.83	105.893	108.501	160.542	117.566	124.203	28.9255	31.1411	9.62204	57.8484	56.628	46.1313	71.1746	62.014	43.85	47.7416	38.5725	38.8413	33.5075	34.0082	21.4588	12.5055	21.0874	19.2751
Ag10G00912	EC_2.4 glycosyltransferase	gb3 synth domain containing protein	Probable LRR receptor-like serine/threonine-protein kinase At3g47570	AT3G09020	PF04488,PF04572	PTHR12042,PTHR12042:SF18			K01988		LOC_Os04g44740.1	glycosyltransferase sugar-binding region containing DXD motif, putative, expressed	55.18	7e-123	380	Agr19940	100	1138	0	2102	134.556	42.2813	225.529	364.706	1051.45	511.145	851.451	916.128	75.4545	104.818	56.9262	171.001	148.33	71.2031	29.9572	16.7787	39.1113	20.0492	79.6	91.2081	117.83	1.97808	0	0	5.00121	34.9699	42.9877	18.8281	43.5785
Ag10G00913	E3 ubiquitin ligase	ring type domain containing protein	E3 ubiquitin-protein ligase AIRP2	AT5G01520	PF13920	PTHR15315,PTHR15315:SF31	KOG1039				LOC_Os07g46700.3	zinc finger, RING-type, putative, expressed	67.09	1e-121	350	Agr22862	100	661	0	1221	48.8307	182.045	145.315	100.034	624.669	533.109	642.247	562.32	610.058	1525.52	847.424	1318.66	891.62	980.486	92.9706	76.5527	118.337	137.337	519.251	531.462	339.27	162.202	211.369	139.943	153.037	190.745	411.901	244.765	236.33
Ag10G00914	dehydro-dolichyl diphosphate synthase *(DPS)	dehydrodolichyl diphosphate synthase chloroplastic	Cis-prenyltransferase 4, chloroplastic	AT5G58770	PF01255	PTHR10291,PTHR10291:SF6	KOG1602		K11778	GO:0016765	LOC_Os01g63830.1	dehydrodolichyl diphosphate synthase, putative, expressed	62.55	5e-108	321	Agr22863	100	936	0	1729	278.878	214.93	244.13	262.588	389.392	488.184	294.435	325.504	337.137	358.363	168.191	255.225	320.426	231.891	241.724	299.919	401.142	231.568	423.916	378.864	284.418	195.83	233.951	191.19	205.05	265.454	229.789	215.393	186.885
Ag10G00915	not classified	protein root uvb sensitive isoform x1	Protein root UVB sensitive 5	AT5G01510	PF04884	PTHR12770,PTHR12770:SF24	KOG4249				LOC_Os01g04860.1	DUF647 domain containing protein, putative, expressed	59.21	0	541	Agr24000	100	164	2e-81	303	244.154	379.358	134.853	215.698	357.475	201.663	271.19	285.877	203.888	134.563	90.5643	304.569	477.77	320.414	314.034	147.862	383.091	237.583	224.916	236.79	51.8047	67.2546	56.907	93.6239	178.043	190.745	275.903	168.699	217.055
Ag10G00918	solute transporter *(MTCC)	calcium binding mitochondrial carrier protein scamc a	Probable envelope ADP,ATP carrier protein, chloroplastic	AT3G51870	PF00153	PTHR24089,PTHR24089:SF190	KOG0752		K14684		LOC_Os01g16040.1	mitochondrial carrier protein, putative, expressed	66.67	2e-159	457	Agr06958	100	1026	0	1895	90.0656	263.084	110.44	84.4034	92.1045	92.8447	85.2312	100.01	104.352	36.8278	72.4515	24.6718	110.633	43.2992	153.918	73.4067	208.594	96.236	107.367	73.6681	38.5996	5.93423	10.8394	51.2468	72.0174	4.76863	2.34479	6.02498	0
Ag10G00919	not classified	regulator of nonsense transcripts	Regulator of nonsense transcripts UPF2	AT2G39260	PF04050,PF02854	PTHR12839			K14327	GO:0005515,GO:0003723	LOC_Os02g42040.1	MIF4G domain containing protein, putative, expressed	77.61	7e-31	119	Agr08525	97.84	185	5e-87	320	37.9795	29.362	52.3135	39.5967	62.0109	70.8815	70.5955	76.4226	62.6112	48.1595	25.8755	45.9405	71.2968	59.6566	30.9902	33.5573	41.117	14.0344	48.1303	67.5291	61.9624	22.7479	17.1624	30.551	35.0085	85.0405	111.768	64.0154	96.3756
Ag10G00920	not classified															Agr08525	93.96	149	4e-59	226	17.362	16.4427	26.738	35.4286	69.3063	50.9149	52.5162	62.2703	38.53	45.3266	28.4631	37.433	47.5312	51.959	21.6932	36.7033	28.0799	17.0418	35.1721	36.834	37.5838	32.6383	17.1624	30.551	36.0087	46.0967	70.3436	44.4342	64.5297
Ag10G00921	cation antiporter *(CAX)	orysj vacuolar cation proton exchanger	Vacuolar cation/proton exchanger 1	AT2G38170	PF01699	PTHR31503,PTHR31503:SF1			K07300	GO:0055085,GO:0016021	LOC_Os01g37690.1	sodium/calcium exchanger protein, putative, expressed	68.68	0	580	Agr31801	100	1338	0	2471	1787.21	1594.95	835.853	769.009	216.126	301.496	242.78	153.789	16.0542	24.0797	111.265	2.55225	6.55603	1.92441	1699.3	2036.51	1753.99	1820.46	69.4186	38.588	30.4733	54.3971	31.615	117.276	253.061	7.15294	4.68957	10.5437	7.54244
Ag10G00922	not classified	s adenoyl l methionine dependent methytranferae uperfamiy protein		AT5G01470	PF10294	PTHR14614,PTHR14614:SF42	KOG3201				LOC_Os03g61140.1	expressed protein	65.73	6e-115	334	Agr35880	97.68	777	0	1319	249.579	272.48	274.355	308.437	459.61	351.412	357.282	360.413	308.24	320.119	276.868	311.375	307.314	266.53	200.403	257.972	188.537	254.625	324.879	335.014	375.838	310.558	425.448	376.467	282.068	218.562	274.34	329.868	362.875
Ag10G00923	not classified	limr family protein selmodraft 416716	LIMR family protein At5g01460	AT5G01460	PF04791	PTHR31652			K14617		LOC_Os06g03760.2	LMBR1 integral membrane protein, putative, expressed	84.71	0	895	Agr35881	100	1420	0	2623	1776.35	1928.5	1690.31	1508.84	1159.97	1238.93	1289.66	1308.62	2483.58	2777.67	3075.31	1686.19	1478.38	1524.13	1644.55	1690.45	1665.74	1920.71	1226.4	1275.16	1514.52	2297.54	2612.3	2560.37	2095.51	1413.1	1407.65	1564.24	1726.38
Ag10G00924	phosphatidylinositol phospholipase *(PI-PLC)	phosphoinositide phospholipase c	Phosphoinositide phospholipase C 2	AT3G08510	PF00168,PF09279,PF00387,PF00388	PTHR10336,PTHR10336:SF92		3.1.4.11	K05857	GO:0005515,GO:0035556,GO:0007165,GO:0006629,GO:0004435	LOC_Os07g49330.1	phospholipase C, putative, expressed	59.06	0	699	Agr35882	100	1779	0	3286	800.824	791.601	1027.67	1181.65	1394.33	1472.54	2020.58	2157.76	221.547	118.982	455.409	988.572	1561.97	1559.73	869.792	672.195	1299.7	823.019	3915.21	4149.97	3877.22	1931.59	3857.03	1768.01	1623.39	5806.6	6119.89	4153.47	4986.39
Ag10G00926	component *(LOLITA) of TPLATE AP-2 co-adaptor complex	coatomer subunit zeta		AT1G15370		PTHR11043,PTHR11043:SF9					LOC_Os03g63910.1	PPR repeat domain containing protein, putative, expressed	86.3	3e-92	268						1807.82	1997.79	1676.36	1495.3	1816.56	1976.69	1619.39	1614.31	3246.15	3772.02	3224.09	1616.43	1548.86	1393.27	1633.18	2213.73	1496.26	2141.25	1862.27	1909.23	2545.54	2082.92	2112.79	2238.1	1827.44	1475.89	1697.62	1712.6	1676.94
Ag10G00927	component *(Symplekin/Pta1) of Cleavage and Polyadenylation Specificity Factor (CPSF) complex	symplekin c domain containing protein		AT5G01400	PF11935,PF12295	PTHR15245,PTHR15245:SF25			K06100		LOC_Os07g49320.1	HEAT repeat family protein, putative, expressed	52.8	0	1252	Agr23319	100	3951	0	7297	1674.35	1539.75	1601.95	2031.93	1573.07	1679.19	2005.08	1964.35	1277.91	1419.29	1702.61	2320	2654.37	3069.43	1785.04	1356.97	1680.78	1479.63	2349.13	2294.23	1522.65	1454.88	1725.28	1538.39	1476.36	2144.29	2062.63	1931.76	2348.21
Ag10G00928	potassium cation transporter *(HAK/KUP/KT)	potassium transporter	Potassium transporter 5	AT4G13420	PF02705	PTHR30540,PTHR30540:SF7			K03549	GO:0071805,GO:0016020,GO:0015079	LOC_Os01g70490.1	potassium transporter, putative, expressed	49.92	0	614	Agr21118	97.36	1779	0	3005	1.08513	0	6.97513	4.16807	2.73578	1.99666	0	0.943489	64.2166	28.3291	16.8191	0.850751	0	0	2.06601	0	2.00571	0	0	0	0	2.96712	2.70986	11.8262	1.00024	0.794771	0	0	0
Ag10G00932	calcium sensor and kinase *(CPK) & CDPK protein kinase & EC_2.7 transferase transferring phosphorus-containing group & calcium sensor *(CML)	arath calcium dependent protein kinase	Calcium-dependent protein kinase 13	AT3G51850	PF13499,PF07714	PTHR24349,PTHR24349:SF145	KOG0032	2.7.11.1	K13412	GO:0006468,GO:0004672	LOC_Os05g39090.1	CAMK_CAMK_like.29 - CAMK includes calcium/calmodulin depedent protein kinases, expressed	84.77	0	933	Agr22482	100	1593	0	2942	1799.14	1659.54	1551.97	1738.09	1282.17	1199.99	1365.42	1436.93	2130.39	1406.54	1270.49	1709.16	1595.57	1737.74	1816.03	1924.3	1586.52	1849.54	1548.5	1363.74	1338.8	1764.44	1980	1712.82	1805.44	1819.23	1533.49	1839.13	1737.27
Ag10G00933	acyl CoA oxidase *(ACX) & EC_1.3 oxidoreductase acting on CH-CH group of donor	acyl coa dehydrogenase protein	Acyl-coenzyme A oxidase 4, peroxisomal	AT3G51840	PF02770,PF00441,PF02771	PTHR10909,PTHR10909:SF331		1.3.3.6	K00232	GO:0055114,GO:0003995,GO:0016627,GO:0050660,GO:0008152	LOC_Os01g06600.1	glutaryl-CoA dehydrogenase, mitochondrial precursor, putative, expressed	80.83	0	749	Agr36444	89.12	1278	0	1587	4309.04	3410.69	4589.64	4319.16	2640.94	2709.47	2361.51	2343.63	3154.64	3848.51	3816.64	1832.52	2480.64	2190.94	2855.23	3033.79	2866.16	2275.58	2470.38	2549.44	2086.41	1805.98	1797.54	1715.78	1895.46	1517.22	1556.16	1394.03	1515.19
Ag10G00934	acyl CoA oxidase *(ACX) & EC_1.3 oxidoreductase acting on CH-CH group of donor	very long chain specific acyl coa dehydrogenase mitochondrial	Acyl-coenzyme A oxidase 4, peroxisomal	AT3G51840	PF02770,PF00441,PF02771	PTHR10909,PTHR10909:SF331		1.3.3.6	K00232	GO:0055114,GO:0003995,GO:0016627,GO:0050660,GO:0008152	LOC_Os01g06600.1	glutaryl-CoA dehydrogenase, mitochondrial precursor, putative, expressed	74.37	0	697	Agr36444	88.98	1288	0	1589	413.434	359.391	1293.89	1510.93	865.417	1095.17	991.781	942.546	122.012	133.147	249.699	608.287	708.051	812.1	547.494	291.529	435.239	208.511	1118.1	1119.93	768.944	133.52	77.6826	102.494	280.068	546.803	814.422	427.02	365.389
Ag10G00936	metallochaperone HCC of cytochrome c oxidase assembly	protein sco homolog 1 mitochondrial	Protein SCO1 homolog 1, mitochondrial	AT3G08950	PF00578	PTHR12151,PTHR12151:SF5	KOG2792		K07152	GO:0055114,GO:0016491,GO:0016209	LOC_Os02g06480.1	SCO1 protein homolog, mitochondrial precursor, putative, expressed	55.26	8e-127	370	Agr35154	100	675	0	1247	186.642	214.93	280.168	350.118	320.998	268.551	227.283	283.99	247.234	167.142	177.247	222.046	258.144	240.551	313.001	300.967	227.648	208.511	254.535	245.56	278.323	303.635	306.214	381.394	258.062	282.144	225.099	321.583	238.006
Ag10G00937	chlorophyll synthase *(CHLG) & EC_2.5 transferase transferring alkyl or aryl group, other than methyl group	digeranylgeranylglyceryl phosphate synthase	Chlorophyll synthase, chloroplastic	AT3G51820	PF01040	PTHR11048,PTHR11048:SF18		2.5.1.62	K04040	GO:0016021,GO:0004659	LOC_Os05g28200.1	prenyltransferase, putative, expressed	77.2	0	583	Agr15099	98.87	1062	0	1884	2237.53	2594.43	1727.51	1885.01	3604.84	3273.53	2915.08	3232.39	980.909	1117.58	1357.17	1258.26	1727.51	1669.42	1947.22	2020.78	3049.68	1653.05	2657.35	2270.55	2859.41	894.091	1146.27	1309.75	1054.25	1196.13	1517.08	1215.54	1275.51
Ag10G00938	not classified	gub wak bind domain containing protein														Agr15105	100	142	1e-69	263	0	3.52344	13.9503	15.6303	15.5027	23.9599	24.9667	13.2089	11.2379	5.66582	6.46888	14.4628	21.3071	4.81102	0	0	0	3.00738	5.55349	9.64701	0	0	0	0	0	1.58954	2.34479	3.76561	0
Ag10G00939	not classified																				11.9364	0	9.30017	8.33614	16.4147	6.98831	2.58276	10.3784	3.21083	25.4962	33.6382	2.55225	2.45851	0.962204	2.06601	0	0	2.00492	0	3.508	0	0	0	0	0	0	5.47117	2.25937	0.838049
Ag10G00940	WAK/WAKL protein kinase & EC_2.7 transferase transferring phosphorus-containing group	arath wall associated receptor kinase	Wall-associated receptor kinase 2	AT1G21270	PF07645,PF13947,PF07714	PTHR27005,PTHR27005:SF32	KOG1187	2.7.11.1		GO:0005509,GO:0030247,GO:0006468,GO:0004672	LOC_Os02g02120.1	OsWAK11 - OsWAK receptor-like protein kinase, expressed	44.38	0	561	Agr32205	100	95	7e-43	176	0	34.06	1.16252	1.04202	0	242.594	0	0	3.21083	0	10.3502	63.8063	82.7698	0	0	0	0	13.032	179.563	123.657	187.919	0	0	0	17.0041	5.5634	3.90798	0	0
Ag10G00941	not classified	peptidase m24 domain containing protein		AT3G51800	PF00557	PTHR10804,PTHR10804:SF11		3.4.11.18			LOC_Os05g28280.1	peptidase, M24 family protein, putative, expressed	64	5e-24	94.4	Agr01566	100	205	5e-105	379	9.76615	10.5703	5.81261	7.29412	0	1.99666	3.44368	3.77396	0	0	0	4.25375	0	5.77322	12.3961	7.34067	5.01427	14.0344	3.70233	4.385	0	23.7369	25.292	35.4785	24.0058	11.1268	5.47117	8.28435	1.6761
Ag10G00942	nucleocytoplasmic import karyopherin *(KA120)	importin n termial domai cotaiig protei		AT3G08960	PF03810	PTHR10997,PTHR10997:SF7				GO:0008536,GO:0006886	LOC_Os07g49260.1	importin subunit beta, putative, expressed	70.27	0	1493	Agr01565	100	727	0	1343	629.374	653.012	553.36	543.933	586.368	616.968	826.484	726.487	391.721	601.994	605.487	845.646	921.941	941.998	705.544	607.178	582.659	671.647	835.8	773.515	575.946	568.697	701.853	571.599	604.146	753.443	916.029	782.494	889.169
Ag10G00943	co-chaperone *(ERdj3a)	chaperone protein dnaj	DnaJ protein ERDJ3A	AT3G08970	PF00226	PTHR24078,PTHR24078:SF229					LOC_Os03g18200.1	heat shock protein DnaJ, putative, expressed	59.5	0	619	Agr03511	100	1728	0	3192	276.708	204.36	425.483	376.168	274.49	305.489	346.951	358.526	293.791	368.278	284.631	285.852	301.577	287.699	279.945	250.631	355.011	220.541	290.633	320.105	269.181	287.81	187.883	165.566	242.058	374.337	335.304	335.14	422.376
Ag10G00947	not classified	glycerophosphodiester phosphodiesterase gdpdl	Glycerophosphodiester phosphodiesterase GDPDL3	AT4G26690	PF03009	PTHR23344,PTHR23344:SF8	KOG2258	3.1.4.46		GO:0008081,GO:0006629,GO:0008889	LOC_Os04g39610.1	glycerophosphoryl diester phosphodiesterase family protein, putative, expressed	59.42	9e-136	414	Agr10689	100	143	9e-70	265	3100.21	3276.8	3622.42	1398.39	93.9283	130.781	107.615	133.032	4788.95	3953.33	5342	256.076	154.886	181.857	1571.2	1871.87	1151.28	2035.99	150.87	147.336	112.751	1144.32	1340.48	1533.46	1812.44	152.596	96.9178	173.971	153.363
Ag10G00949	not classified	lrrnt 2 domain containing protein	Receptor-like protein Cf-9	AT1G47890	PF08263,PF00560,PF13855	PTHR27004,PTHR27004:SF37	KOG0472			GO:0005515	LOC_Os12g12120.1	verticillium wilt disease resistance protein precursor, putative, expressed	33.43	1e-61	224	Agr42265	100	72	4e-30	134	18.4472	4.69793	39.5257	27.0925	9.11925	22.9616	9.47013	11.3219	0	7.08228	2.58755	4.25375	3.27801	0	0	0	0	0	3.70233	0	6.09467	0	0	0	0	2.38431	0	0	0.838049
Ag10G00950	not classified	arath receptor protein	Receptor-like protein 6	AT1G45616	PF00560,PF08263,PF13855	PTHR27004,PTHR27004:SF37	KOG0472			GO:0005515	LOC_Os12g12010.1	verticillium wilt disease resistance protein precursor, putative, expressed	34.35	1e-139	451	Agr09693	100	3351	0	6189	388.476	325.331	331.319	449.11	195.152	230.614	186.82	165.111	226.364	279.042	243.23	180.359	150.789	140.482	356.387	316.697	435.239	341.838	287.856	201.71	99.5462	163.191	107.491	144.871	160.039	68.3503	39.0798	71.5466	69.558
Ag10G00951	ammonium transporter *(AMT2/3)	ammonium transporter member	Ammonium transporter 3 member 1	AT2G38290	PF00909	PTHR11730,PTHR11730:SF38	KOG0682		K03320	GO:0016020,GO:0015696,GO:0008519,GO:0072488	LOC_Os01g65000.1	ammonium transporter protein, putative, expressed	74.24	0	690	Agr09695	100	1494	0	2760	442.732	345.298	623.112	529.345	396.687	838.598	458.01	422.683	203.888	235.132	203.123	169.299	172.915	216.496	199.37	137.375	221.631	196.482	544.242	394.65	436.784	252.205	198.723	118.262	155.037	104.91	79.7227	88.1153	62.8536
Ag10G00952	component *(MUN/SPC24) of NDC80 outer kinetochore complex	kinetochore protein spc homolog	Kinetochore protein SPC24 homolog	AT3G08880		PTHR35730,PTHR35730:SF1					LOC_Os04g36780.1	expressed protein	44.72	2e-54	176	Agr09696	96.04	606	0	965	119.364	264.258	162.753	159.429	59.2751	90.8481	65.43	55.6659	226.364	252.129	208.298	119.956	82.7698	91.4094	197.304	169.884	206.588	214.526	95.3349	71.0371	27.426	190.884	218.595	133.045	258.062	65.966	99.2626	93.3872	107.27
Ag10G00953	component *(eS4) of small ribosomal-subunit (SSU) proteome	40s ribosomal protein s4 isoform	40S ribosomal protein S4	AT5G58420	PF01479,PF00467,PF08071,PF16121,PF00900	PTHR11581	KOG0378		K02987	GO:0003723,GO:0006412,GO:0005840,GO:0005622,GO:0003735	LOC_Os01g25610.1	40S ribosomal protein S4, putative, expressed	90.46	0	504	Agr29584	83.71	761	0	715	5600.34	6710.99	8529.42	6320.88	2924.54	3186.67	2689.52	3042.75	7643.38	6502.95	8617.84	2406.77	1952.88	2332.38	5576.17	6488.1	6697.06	7206.68	2018.69	2149.53	3119.45	8992.34	10341.7	9566.39	8718.11	3055.1	3408.54	2987.64	2714.44
Ag10G00954	not classified	ribosomal protein s4 rpa family																			4.34051	0	6.97513	6.25211	3.6477	8.98498	18.0793	16.0393	0	0	0	0	10.6535	48.1102	4.13203	0	4.01142	0	5.55349	14.032	9.142	11.8685	0	1.97103	10.0024	40.5333	33.6086	72.2998	43.5785
Ag10G00955	solute transporter *(MTCC)	mitochondrial substrate carrier family protein	Probable S-adenosylmethionine carrier 2, chloroplastic	AT1G07030	PF00153	PTHR24089,PTHR24089:SF308	KOG0760		K15113		LOC_Os03g18550.1	mitochondrial carrier protein, putative, expressed	69.75	2e-149	428	Agr09698	100	969	0	1790	17.362	23.4896	44.1758	14.5882	1400.72	621.96	1818.26	1981.33	3.21083	14.1646	36.2257	354.763	804.752	276.152	22.7262	20.9733	82.2341	4.00983	1009.81	962.07	2671.5	9.89039	7.22629	13.7972	54.013	2029.05	2694.94	2771.49	4424.06
Ag10G00959	xylan O-acetyltransferase *(XOAT)	pmr5n domain containing protein	Protein trichome birefringence-like 34	AT2G38320	PF14416,PF13839	PTHR32285,PTHR32285:SF11					LOC_Os11g01570.1	PMR5, putative, expressed	60.34	0	534	Agr03507	98.57	1257	0	2206	144.322	19.9662	61.6137	91.6976	0	0	8.60921	0.943489	24.0812	25.4962	7.76266	10.209	7.37553	5.77322	144.621	109.061	116.331	90.2213	13.8837	12.278	0	176.049	313.44	238.495	114.028	44.5072	28.919	67.781	38.5502
Ag10G00960	not classified	macrophage migration inhibitory factor		AT3G51660	PF01187	PTHR11954,PTHR11954:SF25	KOG1759	5.3.2.1,5.3.3.12			LOC_Os11g01600.1	macrophage migration inhibitory factor, putative, expressed	71.57	1e-50	159						368.943	116.274	402.233	504.337	121.286	12.9783	160.992	248.138	28.8975	2.83291	23.288	81.6721	223.724	203.987	549.56	286.286	368.048	545.338	190.67	207.849	291.528	1963.24	1690.05	958.906	957.231	697.014	870.697	807.347	615.966
Ag10G00962	not classified	phosphatidylinositol transfer protein sfh	Patellin-6	AT3G51670	PF03765,PF00650	PTHR23324,PTHR23324:SF57	KOG1471				LOC_Os05g27820.1	patellin protein, putative, expressed	66.75	0	551	Agr02056	100	418	0	773	130.215	38.7579	132.527	137.546	16.4147	4.99165	30.1322	28.3047	41.7408	19.8304	63.395	132.717	53.2677	57.7322	153.918	163.592	163.465	152.374	30.5442	50.866	31.4891	333.306	306.214	407.018	379.092	123.19	90.665	149.871	60.3395
Ag10G00964	not classified	methyltransf 11 domain containing protein		AT5G01710	PF08241,PF05050	PTHR10108,PTHR10108:SF885				GO:0008168,GO:0008152	LOC_Os07g49210.1	helicase conserved C-terminal domain containing protein, expressed	54.58	0	560	Agr02058	100	1464	0	2704	505.669	372.311	442.921	350.118	287.256	330.447	253.111	324.56	690.329	681.315	608.075	449.196	422.044	442.614	474.15	628.151	540.539	429.052	345.242	369.217	350.443	566.719	631.397	562.729	565.136	395.001	324.362	437.564	392.207
Ag10G00966	not classified	pentatricopeptide repeat containing protein	Putative pentatricopeptide repeat-containing protein At5g13230, mitochondrial	AT5G13230	PF14432,PF01535,PF13041	PTHR24015,PTHR24015:SF814					LOC_Os03g32620.1	pentatricopeptide, putative, expressed	52.57	0	911	Agr28980	100	2463	0	4549	56.4266	56.3751	73.2389	31.2605	32.8293	88.8514	104.171	112.275	54.5841	24.0797	34.932	114.851	164.72	140.482	135.324	66.066	70.1998	114.28	155.498	132.427	83.2938	42.5287	49.6807	74.8991	73.0176	170.081	104.734	142.34	142.468
Ag10G00967	transcription factor *(WRKY33) & WRKY-type transcription factor	wrky transcription factor protein	WRKY transcription factor WRKY24	AT2G38470	PF03106	PTHR31221,PTHR31221:SF1			K13424	GO:0043565,GO:0006355,GO:0003700	LOC_Os01g61080.1	WRKY24, expressed	54.93	1e-107	335	Agr36822	100	1548	0	2859	4003.04	6881.29	8815.4	6824.17	21752.2	8000.62	21892.4	20447.3	1351.76	2689.85	4391.08	3002.3	3166.56	971.826	160.116	170.933	681.941	124.305	1593.85	2039.9	943.658	1847.52	1426.29	1718.74	3384.82	7340.51	6112.07	8653.38	6618.91
Ag10G00968	substrate adaptor *(RAE1) of SCF E3 ubiquitin ligase complex	f box lrr repeat protein	F-box/LRR-repeat protein 3	AT5G01720		PTHR24006,PTHR24006:SF478	KOG1947		K10268		LOC_Os11g01780.1	F-box/LRR-repeat protein 3, putative, expressed	61.26	0	713	Agr36823	100	1998	0	3690	429.711	325.331	442.921	409.513	1765.49	1836.93	2191.9	2066.24	94.7195	287.54	279.456	1613.87	2857.61	1765.64	142.555	101.721	242.691	116.285	2761.01	2711.69	1859.89	186.928	128.267	232.582	159.038	2090.25	2111.87	2029.67	2135.35
Ag10G00969	not classified	sel protein		AT5G05360		PTHR36792,PTHR36792:SF2					LOC_Os05g27660.1	expressed protein	65.12	2e-37	127						256.09	358.217	192.979	209.446	332.853	209.649	322.845	325.504	425.435	383.859	498.104	167.598	242.573	217.458	173.545	289.432	266.759	219.538	295.261	291.164	220.424	311.547	280.922	201.045	304.073	137.495	200.088	169.453	137.44
Ag10G00970	not classified	short chain dehydrogenase reductase 2a	Short-chain dehydrogenase reductase 2a	AT3G51680	PF13561	PTHR24322,PTHR24322:SF309	KOG0725	1.1.1.288			LOC_Os03g18740.1	oxidoreductase, short chain dehydrogenase/reductase family, putative, expressed	71.48	1e-134	387	Agr36825	100	331	2e-174	612	15.1918	31.711	18.6003	9.37816	18.2385	14.975	9.47013	1.88698	24.0812	1.41646	20.7004	31.4778	16.3901	10.5842	69.2115	73.4067	66.1884	52.1279	28.693	38.588	16.2524	2.96712	0	0	9.00217	0	6.25276	0	0
Ag10G00972	regulatory component *(RAPTOR) of TORC complex	regulatory associated protein of tor	Regulatory-associated protein of TOR 1	AT3G08850	PF13646,PF14538	PTHR12848,PTHR12848:SF16			K07204	GO:0031931,GO:0031929	LOC_Os12g01922.1	WD domain and HEAT domain containing protein, putative, expressed	74.46	0	1969	Agr13316	99.77	3988	0	7306	3553.79	2752.98	3601.49	4257.68	2815.11	3716.78	3232.76	3386.18	2400.1	2760.67	2802.32	3544.23	4395.82	4214.45	3651.68	3141.8	3327.47	3479.53	3942.98	3823.72	3577.57	3099.65	3122.66	2540.66	2601.63	3712.38	3199.07	3217.34	3745.24
Ag10G00973	pyruvate kinase & EC_2.7 transferase transferring phosphorus-containing group	pyruvate kinase 2	Pyruvate kinase, cytosolic isozyme	AT5G56350	PF02887,PF00224	PTHR11817,PTHR11817:SF5		2.7.1.40	K00873	GO:0030955,GO:0006096,GO:0004743,GO:0000287	LOC_Os01g16960.1	pyruvate kinase, putative, expressed	87.68	0	907	Agr13317	100	1488	0	2748	4714.88	4167.06	4192.05	5302.83	4612.52	3905.47	3901.69	4672.16	4618.78	3392.41	3731.25	3097.58	2993.65	3481.25	4769.39	4728.44	4483.76	4055.95	3941.13	3630.78	6334.39	4654.42	5160.47	4110.58	4375.06	3773.57	3592.21	4043.51	4567.36
Ag10G00974	not classified	gtpase obg	Nucleolar GTP-binding protein 1	AT1G80770	PF06858	PTHR11702,PTHR11702:SF28			K06943	GO:0005525	LOC_Os08g06230.1	nucleolar GTP-binding protein 1, putative, expressed	64.27	0	561	Agr22181	98.95	571	0	1016	240.898	473.316	265.055	307.395	399.423	364.391	347.812	425.514	205.493	245.047	315.681	325.837	299.938	269.417	366.718	353.401	531.513	286.703	283.228	373.602	266.134	285.832	242.081	296.64	364.088	401.359	418.935	326.102	440.814
Ag10G00975	not classified	b domain containing protein		AT2G40475		PTHR33257					LOC_Os01g07240.1	expressed protein	51.16	2e-05	43.9	Agr28635	100	558	0	1031	218.111	348.821	203.441	196.941	289.992	375.372	172.184	209.455	772.205	584.996	564.087	359.868	481.048	493.611	107.433	74.4553	124.354	130.32	93.4838	104.363	169.635	4.94519	7.22629	34.493	59.0143	6.35817	14.0687	1.50625	10.0566
Ag10G00976	not classified	web family protein	WEB family protein At2g38370	AT2G38370	PF05701	PTHR32054,PTHR32054:SF4					LOC_Os03g22040.1	expressed protein	41.47	5e-98	312	Agr41195	100	1746	0	3225	197.493	256.037	30.2256	67.7312	15.5027	5.98998	16.3575	7.54792	187.834	143.062	358.376	87.6273	32.7801	25.9795	230.361	307.259	197.562	184.452	9.25582	18.417	0	170.115	208.659	257.219	200.048	36.5595	42.9877	76.0654	32.6839
Ag10G00977	not classified	prosaposin		AT3G51730	PF03489,PF05184	PTHR11480	KOG1340		K12382	GO:0006629	LOC_Os01g07250.1	saposin-like type B, region 1 family protein, putative, expressed	50.58	2e-60	192	Agr41194	100	176	2e-88	326	580.543	722.306	673.1	788.808	2178.59	1797	1857.01	1763.38	481.625	703.978	491.635	1640.25	2483.91	2178.43	653.894	479.241	698.99	599.47	2151.98	2199.52	2193.06	715.075	581.716	690.846	626.151	1629.28	1764.84	1759.29	2014.67
Ag10G00979	not classified																				163.854	158.555	369.682	154.219	131.317	139.766	135.165	148.128	213.52	250.713	249.699	142.075	123.745	112.578	116.73	123.743	129.368	117.288	200.851	222.758	141.193	74.1779	83.1023	68.986	78.0188	129.548	69.562	148.365	109.784
Ag10G00980	SnRK3 SNF1-related protein kinase & CBL-dependent protein kinase *(CIPK) & EC_2.7 transferase transferring phosphorus-containing group	cbl interacting serine threonine protein kinase	CBL-interacting protein kinase 2	AT5G58380	PF14531,PF03822	PTHR24347,PTHR24347:SF247	KOG0583	2.7.11.1		GO:0007165	LOC_Os07g48100.1	CAMK_KIN1/SNF1/Nim1_like.31 - CAMK includes calcium/calmodulin depedent protein kinases, expressed	65.43	0	616	Agr17303	100	1353	0	2499	1646.14	2350.14	2897	1568.24	1914.13	1515.47	1953.43	1895.47	3869.05	4032.65	4191.84	1812.1	1863.55	1523.17	1367.7	1406.26	1263.6	1406.45	1975.19	2117.96	1366.22	1663.56	1479.58	1816.3	1587.38	1692.86	1728.89	1798.46	1644.25
Ag10G00981	not classified	abc transporter domain containing protein		AT2G37010	PF00005	PTHR19241,PTHR19241:SF252	KOG0061	3.6.3.17		GO:0016887,GO:0005524	LOC_Os06g51460.1	white-brown complex homolog protein, putative, expressed	55	4e-15	70.1	Agr36456	97.21	179	2e-82	303	201.834	163.253	218.554	172.975	192.416	212.644	273.773	212.285	171.779	249.296	243.23	322.434	340.094	271.341	194.205	117.451	150.428	200.492	204.554	275.378	194.014	221.545	135.493	224.697	162.039	309.166	357.971	262.84	336.896
Ag10G00982	transcriptional co-regulator *(OFP)	transcription repressor	Transcription repressor OFP4	AT1G06920	PF13724,PF04844	PTHR33057,PTHR33057:SF22				GO:0003677	LOC_Os01g60810.1	DUF623 domain containing protein, expressed	50.41	1e-29	117	Agr11221	100	1077	0	1989	53.1712	45.8048	160.428	62.5211	57.4513	131.78	78.3438	69.8182	70.6383	79.3215	19.4066	157.389	60.6432	194.365	90.9046	98.5747	83.2369	111.273	99.9628	89.4541	158.461	196.819	270.986	181.335	104.025	145.443	175.859	104.684	129.059
Ag10G00983	MAP3K-WNK protein kinase & EC_2.7 transferase transferring phosphorus-containing group	protein kinase domain containing	Probable serine/threonine-protein kinase WNK5	AT3G51630	PF00069	PTHR13902,PTHR13902:SF68		2.7.11.1	K08867	GO:0006468,GO:0005524,GO:0004672	LOC_Os07g38530.1	STE_PAK_Ste20_Slob_Wnk.4 - STE kinases include homologs to sterile 7, sterile 11 and sterile 20 from yeast, expressed	55.61	0	583	Agr23512	100	1746	0	3225	2335.19	1229.68	2963.27	3151.06	3343.12	10835.9	4929.63	5260.9	154.12	39.6608	53.0448	914.557	3323.09	3175.27	3618.62	1858.24	4271.16	3249.97	13720.8	14175.8	16088.9	6802.61	5282.42	2901.36	3259.79	10142.1	9107.93	11516	12791.1
Ag10G00984	not classified	ring h2 finger protein atl	RING-H2 finger protein ATL72	AT3G10910	PF13639	PTHR14155,PTHR14155:SF74				GO:0008270,GO:0005515	LOC_Os04g34230.1	RING-H2 finger protein, putative, expressed	51.38	2e-55	177	Agr23511	100	579	0	1070	0	0	4.65009	0	10.9431	1.99666	26.6885	16.9828	12.8433	0	0	0	8.19503	7.69763	2.06601	0	0	0	14.8093	7.01601	25.3944	9.89039	0	3.94206	0	24.6379	28.919	12.8031	23.4654
Ag10G00985	not classified	non specific lipid transfer protein	Non-specific lipid-transfer protein	AT5G59320	PF00234	PTHR33076,PTHR33076:SF11					LOC_Os11g02400.1	LTPL8 - Protease inhibitor/seed storage/LTP family protein precursor, expressed	54.35	6e-31	109						66.1928	333.553	1100.91	543.933	7528.86	19821.9	4417.38	4792.93	32834	21823.3	17663.9	33273.7	56332.7	4787.93	188.007	6.292	0	71.1746	5962.6	6693.27	8682.87	11.8685	1.80657	100.523	13.0031	234.457	163.353	8.28435	188.561
Ag10G00986	not classified	non specific lipid transfer protein	Non-specific lipid-transfer protein	AT5G59320	PF00234	PTHR33076,PTHR33076:SF11					LOC_Os11g02400.1	LTPL8 - Protease inhibitor/seed storage/LTP family protein precursor, expressed	53.61	5e-28	102						0	1.17448	2.32504	0	6.38348	3.99332	0	0	69.0329	2.83291	610.662	9.35826	0.819503	12.5086	0	0	0	0	0	0	0	0	3.61314	0	0	0	0	0	0
Ag10G00989	fatty acid export protein *(FAX)	protein fatty acid export 3 chloroplastic	Protein FATTY ACID EXPORT 3, chloroplastic	AT2G38550	PF03647	PTHR12668,PTHR12668:SF19	KOG4267			GO:0016020	LOC_Os01g60650.1	non-green plastid inner envelope membrane protein, putative, expressed	59.49	6e-87	268	Agr04407	100	757	0	1399	1348.81	1597.29	1256.69	1361.92	1594.96	1416.63	1247.47	1423.73	1391.9	1383.88	1458.09	1110.23	1202.21	1143.1	1287.13	1603.41	1504.28	1403.44	1470.75	1626.84	1677.05	1263	1214.92	1453.63	1194.29	1081.68	1221.63	1056.63	1113.77
Ag10G00992	active component *(ALA) of ALA-ALIS flippase complex & P4-type ATPase component *(ALA) of phospholipid flippase complex & EC_3.6 hydrolase acting on acid anhydride	phospholipid transporting atpase	Phospholipid-transporting ATPase 1	AT5G04930	PF00122,PF12710,PF16209,PF16212	PTHR24092,PTHR24092:SF74		3.6.3.1	K14802	GO:0046872,GO:0000166,GO:0016021,GO:0015914,GO:0005524,GO:0004012,GO:0000287	LOC_Os03g20949.1	phospholipid-transporting ATPase, putative, expressed	55.79	0	1284	Agr03985	100	3921	0	7241	157.343	55.2006	127.877	124	28.2697	47.9199	97.2841	35.8526	165.358	147.311	119.027	236.509	162.262	284.812	96.0697	95.4287	102.291	78.1918	73.121	85.9461	37.5838	67.2546	86.7155	60.1164	99.0239	126.369	99.2626	150.625	109.784
Ag10G00994	AGC-VI/PKA protein kinase & TOR-dependent kinase *(S6K) & EC_2.7 transferase transferring phosphorus-containing group	ribosomal protein s6 kinase alpha	Serine/threonine-protein kinase AtPK2/AtPK19	AT3G08720	PF14531	PTHR24351,PTHR24351:SF80		2.7.11.1	K04688		LOC_Os03g21620.1	AGC_AGC_other_RS6K_like.1 - ACG kinases include homologs to PKA, PKG and PKC, expressed	65.36	0	654	Agr06046	100	1464	0	2704	527.372	677.676	974.193	642.925	299.111	306.488	312.514	342.487	1192.82	1950.46	2046.75	306.27	336.816	358.902	437.995	388.007	428.219	527.293	367.456	324.49	331.144	582.544	515.776	636.643	589.142	453.02	563.53	400.661	524.618
Ag10G00995	endo-beta-1,4-mannanase	mannan endo beta mannosidase	Mannan endo-1,4-beta-mannosidase 6	AT5G01930	PF00150	PTHR31451,PTHR31451:SF17		3.2.1.78	K19355	GO:0005975,GO:0004553	LOC_Os05g25480.1	OsMan06 - Endo-Beta-Mannanase, expressed	66.38	5e-120	353	Agr06047	100	203	2e-103	375	452.498	331.204	548.71	659.597	349.267	358.401	254.833	239.646	272.921	196.887	153.959	162.493	248.31	211.685	941.07	540.063	969.761	658.615	489.633	521.815	254.96	721.009	808.441	381.394	354.086	245.584	117.239	522.667	198.618
Ag10G00996	CrlRLK1 protein kinase & RALF-peptide receptor *(CrRLK1L) & EC_2.7 transferase transferring phosphorus-containing group	protein kinase domain containing	Receptor-like protein kinase FERONIA	AT3G51550	PF11721,PF07714	PTHR27003,PTHR27003:SF53	KOG1187	2.7.11.1		GO:0006468,GO:0004672	LOC_Os01g56330.1	TKL_IRAK_CrRLK1L-1.5 - The CrRLK1L-1 subfamily has homology to the CrRLK1L homolog, expressed	72.82	0	1273	Agr06049	100	2655	0	4903	718.354	782.205	1549.64	879.463	1789.2	1762.05	1644.36	1594.5	823.578	871.12	1081.6	1262.51	1516.9	1077.67	490.678	404.785	428.219	411.008	1435.58	1409.34	1571.41	653.754	834.636	734.209	817.197	1212.82	1127.84	1256.96	1078.57
Ag10G00997	H-type thioredoxin *(Trx-H)	thioredoxin domain containing protein	Thioredoxin H-type	AT3G08710	PF00085	PTHR10438,PTHR10438:SF240	KOG0907	1.6.5.4	K03671	GO:0045454,GO:0015035,GO:0006662	LOC_Os01g07376.1	thioredoxin, putative, expressed	68.7	4e-65	198						2468.67	2575.64	2734.25	2417.48	2536.98	2368.04	2043.83	1956.8	2335.88	2517.04	2015.7	1536.46	2045.48	1554.92	1818.09	2570.28	1865.31	2305.65	2575.89	2429.29	3261.66	1953.35	1874.32	1703.96	1749.42	1473.51	1648.38	1638.79	1480.83
Ag10G00998	not classified	proline rich family protein		AT3G08670		PTHR31949,PTHR31949:SF2					LOC_Os05g40220.1	transposon protein, putative, unclassified, expressed	56.47	9e-134	405	Agr06051	100	1686	0	3114	3153.38	2236.21	2141.37	1754.76	306.407	581.028	346.951	360.413	2896.17	2671.44	2965.34	651.675	431.878	566.738	1952.38	3198.43	1593.54	2572.31	298.963	316.597	269.181	1169.04	1167.95	1193.46	1311.32	420.434	364.223	393.13	336.057
Ag10G00999	acid phosphatase storage protein	quality protein acid phosphatase	Acid phosphatase 1	AT2G38600	PF03767	PTHR31284,PTHR31284:SF9		3.1.3.2		GO:0003993	LOC_Os03g21480.1	HAD superfamily phosphatase, putative, expressed	59.29	4e-108	317	Agr06052	100	786	0	1452	139.981	0	30.2256	71.8992	0	0	0	0	6.42166	0	0	0	0	0	81.6076	209.733	9.02569	94.2311	3.70233	0	0	236.38	404.672	288.756	209.05	6.35817	0	0	0
Ag10G01000	substrate adaptor of CUL3-based E3 ubiquitin ligase complex	btb poz domain containing protein	BTB/POZ domain-containing protein At3g08570	AT3G08570	PF00651,PF03000	PTHR32370,PTHR32370:SF5				GO:0005515	LOC_Os12g02540.1	BTBN23 - Bric-a-Brac, Tramtrack, Broad Complex BTB domain with non-phototropic hypocotyl 3 NPH3 and coiled-coil domains, expressed	59.38	0	680	Agr06053	100	1739	0	3212	455.754	378.183	432.458	350.118	254.427	106.821	518.274	484.01	149.304	29.7456	122.909	631.257	331.899	399.315	740.666	770.77	574.636	596.463	395.223	416.575	434.753	1430.15	1467.84	1603.43	1400.34	1115.86	1368.57	1277.3	1509.33
Ag10G01001	not classified	thioredoxin like fold domain containing protein														Agr19565	86.21	116	3e-28	126	14.1067	8.22137	20.9254	15.6303	49.244	54.9082	55.9599	31.1352	19.265	7.08228	18.1129	52.7465	53.2677	29.8283	12.3961	11.5353	13.0371	22.0541	71.2698	56.128	49.7731	26.704	33.4216	36.464	17.0041	61.1974	75.8147	62.5092	94.6995
Ag10G01002	not classified	amino oxidase domain containing protein		AT1G55980	PF13450	PTHR16128,PTHR16128:SF5		1.3.3.4			LOC_Os03g57070.1	amine oxidase-related, putative, expressed	58.58	4e-113	333	Agr41861	92.38	630	0	878	6.51077	9.39585	2.32504	0	5.47155	0	0	1.88698	0	12.7481	10.3502	1.7015	1.63901	7.69763	10.3301	13.6327	1.00285	7.01721	0	3.508	24.3787	36.5944	38.8413	77.8557	46.0111	55.634	43.7693	35.3968	28.4936
Ag10G01004	not classified																				10.8513	3.52344	13.9503	0	10.9431	26.9549	18.9403	18.8698	4.81625	11.3316	1.29378	8.50751	25.4046	11.5464	11.3631	15.73	0	10.0246	20.3628	30.695	14.2209	2.96712	9.03286	16.7538	8.00193	11.9216	25.011	12.8031	14.2468
Ag10G01005	not classified	dnaj domain containing protein		AT1G79030	PF00226,PF14901	PTHR24078,PTHR24078:SF231	KOG0720				LOC_Os12g41820.1	heat shock protein DnaJ, putative, expressed	67.36	5e-108	321	Agr12271	97.06	68	4e-25	115	115.024	205.534	81.3765	158.387	134.965	206.654	258.276	165.111	122.012	201.137	179.835	303.718	259.783	240.551	186.974	161.495	168.48	150.369	210.107	221.004	120.878	182.972	210.466	217.799	217.052	232.868	317.328	223.677	313.43
Ag10G01008	E3 ubiquitin ligase component *(HAKAI) of adenosine N6-methylation writer complex	ring type e3 ubiquitin transferase	E3 ubiquitin-protein ligase HAKAI homolog	AT5G01160		PTHR13480	KOG2932		K15685		LOC_Os10g35190.1	ZOS10-06 - C2H2 zinc finger protein, expressed	48.39	2e-41	145	Agr30112	100	579	0	1070	102.002	142.112	119.74	139.63	192.416	219.633	212.647	207.568	117.195	161.476	102.208	343.703	332.718	348.318	169.413	153.105	130.371	117.288	260.089	214.865	192.998	164.18	164.398	92.6384	150.036	282.144	312.638	264.346	247.224
Ag10G01013	RING-H2-class BTL-subclass E3 ubiquitin ligase	e3 ubiquitin protein ligase ring	E3 ubiquitin-protein ligase RING1-like	AT5G01980	PF13639	PTHR22763,PTHR22763:SF8	KOG1493	6.3.2.19		GO:0008270,GO:0005515	LOC_Os12g02620.1	zinc finger, C3HC4 type domain containing protein, expressed	41.4	4e-92	294	Agr17941	100	1611	0	2976	397.157	381.706	478.959	409.513	621.021	574.04	501.917	657.612	541.025	637.405	571.849	492.585	524.482	642.752	392.543	429.953	397.13	391.961	619.214	567.419	669.398	457.925	455.256	398.148	463.112	593.694	487.715	605.51	611.775
Ag10G01014	not classified	snoal domain containing protein		AT3G09250	PF02151,PF13474	PTHR34957,PTHR34957:SF1				GO:0005515	LOC_Os02g54710.1	expressed protein	63.54	3e-83	252	Agr17942	100	601	0	1110	982.04	1300.15	1112.53	1188.94	1265.75	1474.53	1099.4	999.155	1403.13	1290.39	1119.12	1051.53	1138.29	1264.34	946.235	1075.93	1006.87	991.432	1231.02	1282.18	1751.2	945.521	866.251	1076.18	911.22	995.848	979.339	928.6	991.411
Ag10G01016	not classified	protein kinase domain containing	Probable serine/threonine-protein kinase PBL8	AT5G01020	PF07714	PTHR27001,PTHR27001:SF136	KOG1187	2.7.11.1		GO:0006468,GO:0004672	LOC_Os06g45280.1	protein kinase APK1B, chloroplast precursor, putative, expressed	65.85	4e-40	142	Agr35587	100	125	3e-60	231	360.262	419.29	327.831	264.673	394.864	361.396	384.832	378.339	630.928	660.068	564.087	483.226	389.264	447.425	367.751	450.927	397.13	422.035	379.489	449.024	536.331	500.454	507.647	544.99	512.124	394.206	450.98	405.933	379.636
Ag10G01017	CTP:phosphorylethanolamine cytidylyltransferase & EC_2.7 transferase transferring phosphorus-containing group	ctp phosphoethanolamine cytidylyltransferase	Ethanolamine-phosphate cytidylyltransferase	AT2G38670	PF01467	PTHR10739,PTHR10739:SF29		2.7.7.14	K00967	GO:0009058,GO:0003824	LOC_Os12g02820.1	cytidylyltransferase domain containing protein, expressed	84.45	0	659	Agr35586	100	1245	0	2300	881.124	965.424	968.381	730.455	675.737	702.825	682.71	705.73	947.195	1021.26	1037.61	718.884	627.74	865.983	1270.6	1110.54	1036.95	1040.55	739.54	753.344	685.65	1610.15	1851.74	1698.04	1512.37	1034.79	937.914	1055.88	1024.1
Ag10G01018	component *(GAUT7) of GAUT1:GAUT7 galacturonosyltransferase complex	hexosyltransferase	Probable galacturonosyltransferase 7	AT2G38650	PF01501	PTHR32116,PTHR32116:SF12		2.4.1.43	K13648	GO:0016757,GO:0047262	LOC_Os03g21250.1	glycosyl transferase, family 8, putative, expressed	53.69	0	593	Agr18393	98.73	237	8e-116	418	1456.24	1479.85	1255.52	1114.96	541.684	637.933	740.392	793.475	2777.37	2325.82	2441.36	1227.63	1024.38	1204.68	1746.82	1642.21	1268.61	1619.97	948.721	926.99	672.445	1474.66	1567.2	1593.58	1405.34	963.263	799.572	1017.47	983.031
Ag10G01019	not classified	casein kinase protein hd	Casein kinase 1-like protein HD16	AT2G25760	PF00069	PTHR11909,PTHR11909:SF73	KOG1164	2.7.11.1		GO:0006468,GO:0005524,GO:0004672	LOC_Os01g54100.1	CK1_CaseinKinase_1a.2 - CK1 includes the casein kinase 1 kinases, expressed	73.91	7e-42	146	Agr25583	97.26	219	9e-103	372	24.9579	41.1069	39.5257	23.9664	52.8917	80.8648	36.1587	34.9091	67.4274	55.2418	62.1013	57.0003	51.6287	47.148	47.5183	39.8493	43.1228	45.1106	67.5675	45.604	70.0887	23.7369	40.6479	40.4061	24.0058	42.9176	71.1252	31.6311	56.1493
Ag10G01023	not classified	hydrolase 4 domain containing protein	Uncharacterized protein At3g52155, chloroplastic	AT3G52155	PF00300	PTHR23029,PTHR23029:SF49					LOC_Os09g11510.1	phosphoglycerate mutase, putative, expressed	64.56	7e-89	267	Agr12050	100	786	0	1452	499.159	724.655	305.743	321.984	569.953	558.067	478.672	445.327	235.996	271.959	226.411	165.896	301.577	184.743	414.236	465.608	665.896	359.883	410.958	414.821	379.901	103.849	125.557	225.683	212.051	154.186	221.973	148.365	169.286
Ag10G01024	chorismate synthase & EC_4.2 carbon-oxygen lyase	chorismate synthase 1	Chorismate synthase, chloroplastic	AT1G48850	PF01264	PTHR21085,PTHR21085:SF0		4.2.3.5	K01736	GO:0009073,GO:0004107	LOC_Os03g14990.1	chorismate synthase 2, chloroplast precursor, putative, expressed	78.82	0	712	Agr12049	100	1320	0	2438	2895.12	2622.62	4193.22	3365.72	2207.77	2470.87	1889.72	2081.34	2193	1875.39	2265.4	2118.37	2284.78	1887.84	3386.2	2925.78	3103.84	2841.97	2407.44	2283.71	3285.03	2917.66	3601.4	2469.7	2476.6	1969.44	1985.25	1905.4	1862.14
Ag10G01025	aminodeoxychorismate synthase & EC_2.6 transferase transferring nitrogenous group & EC_4.1 carbon-carbon lyase	p aminobenzoic acid synthase	Aminodeoxychorismate synthase, chloroplastic	AT2G28880	PF04715,PF00117,PF00425	PTHR11236,PTHR11236:SF18		2.6.1.85	K13950	GO:0016833,GO:0009058	LOC_Os06g48620.1	4-amino-4-deoxychorismate synthase, putative, expressed	60.21	0	1059	Agr12048	99.12	2736	0	4898	722.695	665.931	568.473	723.16	640.172	587.018	738.67	603.833	569.922	483.011	477.403	740.153	945.707	817.873	845	568.377	739.104	719.765	850.61	810.349	590.167	393.637	357.701	369.568	336.081	539.65	609.644	581.411	602.557
Ag10G01027	not classified	protein kinase domain containing	Cold-responsive protein kinase 1	AT1G16670	PF07714	PTHR27006,PTHR27006:SF22	KOG1187	2.7.11.1		GO:0006468,GO:0004672	LOC_Os04g52840.1	tyrosine protein kinase domain containing protein, putative, expressed	39.18	2e-20	86.7	Agr26871	100	280	2e-146	518	31.4687	104.529	13.9503	37.5126	51.9797	35.9399	63.7081	39.6266	107.563	140.229	78.9204	6.80601	9.01454	0	10.3301	9.438	24.0685	10.0246	0	0	2.03156	1.97808	3.61314	9.85515	5.00121	4.76863	14.0687	11.2968	14.2468
Ag10G01028	recombination mediator *(Whirly)	single stranded dna binding protein why mitochondrial	Single-stranded DNA-binding protein WHY2, mitochondrial	AT1G71260	PF08536	PTHR31745,PTHR31745:SF1					LOC_Os02g06370.1	whirly transcription factor domain containing protein, expressed	62.83	6e-83	251	Agr26870	97.84	696	0	1188	750.908	783.379	417.345	528.303	952.05	657.9	729.2	689.691	359.613	396.608	523.979	422.823	405.654	331.96	493.777	808.522	947.698	478.173	675.675	622.671	927.405	544.96	485.065	634.672	609.147	453.814	407.211	524.926	600.043
Ag10G01029	component *(LHCa1) of LHC-I complex	chlorophyll a b inding protein 1 2 chloroplstic	Chlorophyll a-b binding protein 6A, chloroplastic	AT3G54890	PF00504	PTHR21649,PTHR21649:SF7			K08907	GO:0016020,GO:0009765	LOC_Os06g21590.1	chlorophyll A-B binding protein, putative, expressed	83.06	7e-142	402	Agr10189	100	729	0	1347	3460.47	5759.66	4920.95	3367.8	92.1045	87.8531	60.2645	85.8575	2936.3	2063.78	2916.17	130.165	61.4627	52.9212	3389.3	3065.25	4942.07	3772.25	115.698	65.7751	26.4102	621.116	852.702	1145.17	2478.6	7.94771	6.25276	14.3093	10.0566
Ag10G01030	aminoacyl-tRNA binding factor *(eEF1A))	elongation factor 1 alpha	Elongation factor 1-alpha	AT5G60390	PF03144,PF03143,PF00009	PTHR23115,PTHR23115:SF157		3.6.5.3	K03231	GO:0005525	LOC_Os03g08020.1	elongation factor Tu, putative, expressed	94.55	0	870	Agr10190	89.66	1277	0	1628	5680.64	3886.36	8221.35	8295.5	2498.68	3063.88	2092.04	2425.71	2727.6	1602.01	3274.55	1390.98	1210.41	1815.68	4272.52	5219.21	5544.78	5643.84	2854.49	2602.06	4659.37	4746.4	5747.61	4542.24	5506.33	2017.13	1912.56	1797.7	1423.01
Ag10G01031	assembly factor (TMEM70) in ATP synthase assembly	dna binding bromodomain containing family protein		AT2G35790	PF06979	PTHR13281,PTHR13281:SF0	KOG4478				LOC_Os03g63680.1	expressed protein	63.27	9e-100	295	Agr10191	100	726	0	1341	632.629	748.145	791.677	686.69	555.362	619.963	437.348	523.637	1293.96	837.125	1062.19	604.033	486.785	492.648	761.326	790.695	787.241	779.913	527.582	598.992	621.656	973.214	922.255	1080.12	977.236	630.254	610.426	592.707	575.739
Ag10G01032	not classified	arath transmembrane superfamily member	Transmembrane 9 superfamily member 1	AT1G10950	PF02990	PTHR10766,PTHR10766:SF52			K17087	GO:0016021	LOC_Os11g07910.1	transmembrane 9 superfamily member, putative, expressed	92.77	4e-46	157	Agr00323	96.77	248	2e-115	414	209.43	307.714	199.954	293.849	359.299	219.633	312.514	300.03	252.05	211.052	169.485	454.301	404.835	412.785	288.209	372.277	301.859	335.824	251.758	364.832	200.108	426.276	396.543	324.234	248.06	356.852	444.728	340.411	285.775
Ag10G01033	not classified	rep fac a c domain containing protein		AT3G30739					K07466				26.03	3e-09	57.4	Agr30666	100	1011	0	1868	73.7887	407.545	12.7877	47.9328	198.8	291.513	249.667	166.054	146.093	155.81	363.551	572.555	682.646	388.73	148.753	355.498	140.4	31.0762	361.903	409.559	334.191	394.626	289.955	377.452	468.113	494.348	611.989	361.499	227.949
Ag10G01035	adenosine kinase *(ADK) & EC_2.7 transferase transferring phosphorus-containing group	adenosine kinase	Adenosine kinase 2	AT5G03300	PF00294	PTHR10584,PTHR10584:SF198		2.7.1.20	K00856		LOC_Os02g41590.1	kinase, pfkB family, putative, expressed	84.02	0	603	Agr03284	89.05	1032	0	1275	20600.1	20285.6	25760.3	18512.5	5162.41	7568.34	4420.83	4986.34	29366.3	23449.4	32604.5	7206.71	6092.19	6267.8	17812.1	18257.3	16401.7	23511.7	7287.11	7155.45	10270.5	24027.7	24446.5	20532.2	20074.8	5911.51	5440.68	6403.8	5151.48
Ag10G01036	histone demethylase *(PKDM9)	lysine specific demethylase protein	Probable lysine-specific demethylase ELF6	AT5G04240	PF02375,PF02373	PTHR10694,PTHR10694:SF45	KOG1246	1.14.11.27			LOC_Os01g67970.1	ZOS1-20 - C2H2 zinc finger protein, expressed	61.27	0	766	Agr24598	100	4692	0	8665	473.116	476.84	497.559	465.782	403.983	339.432	637.081	590.624	420.619	305.954	314.388	614.242	739.192	565.776	650.795	549.501	537.53	538.32	522.028	586.714	217.376	420.341	368.541	497.685	415.1	638.996	629.184	681.576	667.087
Ag10G01037	transposon-derived factor HDP1	nopra domain containing protein		AT4G27010	PF16201,PF11707	PTHR13500			K14861		LOC_Os04g53380.1	expressed protein	39.7	0	1632	Agr24599	100	211	8e-107	390	337.475	216.105	413.858	405.345	270.842	299.499	487.281	433.062	147.698	140.229	289.806	330.091	319.606	421.445	390.477	392.201	431.228	445.092	413.735	350.8	241.755	359.021	490.484	545.975	448.108	739.137	674.517	639.401	754.244
Ag10G01038	not classified	dnl type domain containing protein		AT3G54826	PF05180	PTHR20922,PTHR20922:SF13	KOG3277		K17808	GO:0008270	LOC_Os02g57430.1	DNL zinc finger domain containing protein, putative, expressed	46.24	2e-46	155	Agr10381	100	534	0	987	386.305	441.605	574.286	522.051	258.075	314.474	207.482	298.143	449.516	541.086	386.839	213.538	121.286	305.019	259.285	376.471	405.153	265.652	195.298	164.876	297.623	414.407	455.256	355.771	403.097	286.118	391.579	242.505	179.342
Ag10G01039	protein kinase *(PCRK) & RLCK-VIIa receptor-like protein kinase & EC_2.7 transferase transferring phosphorus-containing group	protein kinase domain containing	Serine/threonine-protein kinase PCRK1	AT3G09830	PF07714	PTHR27001,PTHR27001:SF29	KOG1187	2.7.11.1		GO:0006468,GO:0004672	LOC_Os02g57420.1	protein kinase APK1A, chloroplast precursor, putative, expressed	69.27	0	536	Agr10380	100	352	0	651	43.4051	149.159	63.9387	56.269	76.6017	35.9399	33.5759	20.7568	279.342	407.939	248.405	582.764	747.387	723.577	86.7726	109.061	81.2312	118.29	16.6605	12.278	8.12622	77.145	115.621	106.436	129.031	28.6118	10.1607	12.05	21.7893
Ag10G01040	subunit beta of NAC ribosome-associated chaperone complex	nascent polypeptide associated complex subunit beta	Nascent polypeptide-associated complex subunit beta	AT1G17880	PF01849	PTHR10351	KOG2240		K01527		LOC_Os03g63400.1	transcription factor BTF3, putative, expressed	84.77	9e-87	255	Agr10379	100	486	0	898	3331.34	3397.78	3387.59	2857.21	2558.86	2259.22	1995.61	2193.61	3454.85	3756.44	3865.8	1533.9	1556.24	1406.74	2857.3	3337.91	3064.72	3453.47	2198.26	2024.12	3061.55	3517.02	3674.57	4044.55	3831.93	2020.31	2113.43	2089.91	1859.63
Ag10G01042	not classified	gtp binding elongation factor tu family protein		AT4G30230		PTHR34130,PTHR34130:SF2							24.9	0.0006	41.2	Agr10581	100	807	0	1491	67.2779	66.9454	104.627	55.2269	7.2954	0	31.8541	28.3047	25.6866	5.66582	7.76266	147.18	54.9067	38.4882	210.733	137.375	83.2369	158.388	50.907	76.2991	13.2051	479.684	424.544	459.25	275.066	103.32	84.4123	143.846	48.6068
Ag10G01043	component *(Pam18) of inner mitochondrion membrane TIM translocation system	caebr mitochondrial import inner membrane translocase subunit tim	Mitochondrial import inner membrane translocase subunit TIM14-1	AT2G35795		PTHR12763,PTHR12763:SF30	KOG0723		K09539		LOC_Os07g09450.1	heat shock protein DnaJ, putative, expressed	81.98	8e-62	189						103.087	135.065	129.04	96.9077	124.022	160.731	99.0059	153.789	109.168	211.052	201.829	148.881	108.994	96.2204	131.192	124.791	111.317	101.248	124.028	121.903	140.177	140.443	122.847	106.436	87.021	104.115	118.802	139.328	106.432
Ag10G01044	AS2/LOB-type transcription factor	lob domain containing protein	LOB domain-containing protein 1	AT1G07900	PF03195	PTHR31301,PTHR31301:SF14					LOC_Os03g17810.1	DUF260 domain containing protein, putative, expressed	65.68	4e-70	216						20.6174	0	18.6003	14.5882	0	8.98498	0	0	0	0	0	0	0	0	14.4621	5.24333	0	2.00492	0	0	0	38.5725	26.1953	27.5944	36.0087	23.8431	10.9423	0	6.70439
Ag10G01045	not classified																				2.17026	4.69793	0	0	0	0	0	0	16.0542	16.9975	15.5253	8.50751	2.45851	5.77322	2.06601	4.19467	3.00856	9.02213	0	0	0	3.95615	7.22629	3.94206	7.00169	3.17908	0	3.01249	3.35219
Ag10G01046	not classified	pentatricopeptide repeat protein	Pentatricopeptide repeat-containing protein At2g16880	AT2G16880	PF13812,PF12854,PF13041	PTHR24015,PTHR24015:SF320					LOC_Os03g10420.1	PPR repeat containing protein, expressed	36.25	3e-109	345	Agr10578	100	464	0	857	118.279	111.576	82.539	104.202	51.9797	81.8631	66.2909	67.9312	122.012	135.98	109.971	74.8661	88.5064	120.275	118.796	112.207	128.365	156.384	92.5582	73.6681	52.8204	61.3204	44.261	72.9281	55.0133	61.1974	65.654	57.9904	86.319
Ag10G01047	not classified	ureidoglycolate		AT2G35830		PTHR35721,PTHR35721:SF1					LOC_Os01g61670.1	ureidoglycolate hydrolase, putative, expressed	60.22	3e-72	220	Agr36714	100	495	0	915	881.124	1127.5	828.878	873.211	1211.95	1068.21	932.377	893.484	449.516	480.178	470.935	585.316	671.173	563.851	789.218	810.619	1059.01	748.837	997.777	890.156	922.326	486.607	372.154	643.541	545.132	495.937	594.794	588.942	610.099
Ag10G01048	E3 ubiquitin ligase	arath u box domain containing protein	U-box domain-containing protein 2	AT5G67340	PF04564,PF00514	PTHR23315,PTHR23315:SF7		6.3.2.19		GO:0016567,GO:0004842,GO:0005515	LOC_Os08g01900.1	armadillo/beta-catenin repeat family protein, putative, expressed	45.81	0	582	Agr42911	100	393	0	726	228.962	95.133	654.5	748.169	147.732	164.725	254.833	184.924	35.3191	76.4886	81.5079	79.9706	22.9461	69.2787	122.928	76.5527	83.2369	38.0934	131.433	64.8981	115.799	16.8137	28.0019	58.1454	72.0174	34.1752	37.5166	32.3843	11.7327
Ag10G01050	not classified	complex1 lyr dom domain containing protein		AT5G51960	PF13233	PTHR35763,PTHR35763:SF1					LOC_Os11g03920.1	expressed protein	64.22	9e-45	144						408.008	337.076	318.531	339.698	353.827	322.461	316.819	395.322	279.342	364.029	375.195	291.807	231.1	207.836	362.586	490.776	343.979	445.092	314.698	312.212	423.579	598.368	597.072	612.005	578.14	317.908	356.407	375.808	362.875
Ag10G01051	microtubule plus-end-tracking protein *(GPT)	c domain containing protein		AT3G53320		PTHR33737					LOC_Os05g03060.1	expressed protein	36.13	4e-16	82.8	Agr14683	100	634	0	1171	128.045	122.146	75.5639	62.5211	80.2494	98.8347	131.721	138.693	46.557	75.0721	46.576	103.792	146.691	187.63	152.885	115.353	225.642	184.452	248.982	178.031	75.1676	142.422	105.684	104.465	136.033	123.19	100.826	129.537	149.173
Ag10G01053	not classified	duf 4042 domain containing protein	Probable methyltransferase PMT18	AT1G33170	PF03141	PTHR10108,PTHR10108:SF801				GO:0008168	LOC_Os10g36690.4	dehydration response related protein, putative, expressed	67.78	0	909	Agr30070	100	1920	0	3546	26.0431	22.3151	18.6003	13.5462	54.7155	35.9399	61.1254	90.575	19.265	8.49873	10.3502	50.1943	80.3113	95.2582	70.2445	38.8007	56.1599	86.2114	40.7256	83.3151	71.1044	156.268	172.528	143.885	140.034	205.051	186.02	152.884	240.52
Ag10G01054	not classified	duf 155 domain containing protein	Protein RETARDED ROOT GROWTH-LIKE	AT5G13610	PF02582	PTHR16255,PTHR16255:SF6	KOG2861				LOC_Os07g49410.1	uncharacterized ACR, YagE family COG1723 containing protein, expressed	74.56	5e-153	441	Agr16448	100	203	3e-103	375	654.332	642.441	556.848	604.37	513.414	392.344	410.659	475.519	494.468	342.782	355.789	249.27	413.03	387.768	628.068	702.607	810.307	582.428	378.563	358.693	371.775	251.216	237.564	257.219	310.075	278.17	141.469	239.493	245.548
Ag10G01055	component *(TAF5) of SAGA transcription co-activator complex	transcription initiation factor tfiid subunit	Transcription initiation factor TFIID subunit 5	AT5G25150	PF04494,PF00400	PTHR19879,PTHR19879:SF1			K03130	GO:0006355,GO:0005634,GO:0005515	LOC_Os06g44030.2	WD domain, G-beta repeat domain containing protein, expressed	73.84	0	1001	Agr16449	99.85	1989	0	3653	668.439	886.734	627.762	841.95	1018.62	1133.11	1281.05	1311.45	621.296	796.048	926.344	1236.14	1189.1	1424.06	922.475	953.238	990.82	909.23	1222.69	1269.02	968.036	749.691	976.452	904.703	1017.25	1430.59	1532.71	1378.97	1443.12
Ag10G01057	AP2-type transcription factor *(WRI/AIL)	ap ethylene responsive transcription factor	Ethylene-responsive transcription factor RAP2-7	AT2G28550	PF00847	PTHR32467,PTHR32467:SF29			K09284	GO:0006355,GO:0003700,GO:0007275	LOC_Os05g03040.1	AP2 domain containing protein, expressed	43.2	1e-66	223	Agr16451	100	1326	0	2449	1896.8	1902.66	1104.4	2173.65	1882.21	1971.7	1869.92	2020.95	799.497	1276.23	1267.9	3325.58	3209.99	4589.71	1636.28	1294.05	2038.8	1542.78	2180.67	2117.08	1930.99	1570.59	1269.12	1358.04	1533.37	946.572	866.789	1142.49	989.735
Ag10G01059	component *(uS19m) of small mitoribosomal-subunit proteome	30s ribosomal protein s19	40S ribosomal protein S19, mitochondrial	AT5G47320	PF00076,PF00203	PTHR11880,PTHR11880:SF8	KOG0899		K02965	GO:0003676,GO:0006412,GO:0005840,GO:0003735	LOC_Os01g68790.2	RNA recognition motif containing protein, putative, expressed	61.16	2e-38	133	Agr06642	100	459	0	848	1120.94	1384.71	1011.39	924.27	1159.97	937.432	1147.61	1202.95	1486.61	1281.89	1287.31	1073.65	1033.39	1099.8	1210.68	1106.34	1071.05	1079.65	1082.01	1063.8	1168.14	1633.89	1571.72	1510.79	1425.34	944.188	1133.31	1204.24	1252.88
Ag10G01060	not classified	cap gly domain linker		AT3G55060		PTHR18937,PTHR18937:SF221					LOC_Os07g48700.1	expressed protein	40.84	0	571	Agr06643	100	2784	0	5142	525.202	479.188	792.84	482.454	414.014	274.541	694.763	587.794	390.116	405.106	319.563	473.868	377.791	428.181	776.821	574.669	649.85	778.91	541.465	639.334	266.134	721.998	996.324	892.876	767.185	829.741	937.133	763.666	828.83
Ag10G01061	deaminated-glutathione amidase	cn hydrolase domain containing protein	Deaminated glutathione amidase, chloroplastic/cytosolic	AT4G08790	PF00795	PTHR23088,PTHR23088:SF27	KOG0807	3.5.5.1		GO:0016810,GO:0006807	LOC_Os12g31830.1	nitrilase, putative, expressed	76.81	2e-162	458	Agr06644	100	807	0	1491	795.398	843.278	1002.09	971.161	1314.08	1357.73	1153.63	1231.25	1176.77	1266.31	1057.02	1196.16	1180.9	1225.85	720.006	833.69	821.338	794.95	1094.04	1145.36	1395.68	910.905	835.54	886.963	815.197	878.222	1064.53	1089.02	1226.06
Ag10G01062	clade D phosphatase	protein serine threonine phosphatase	Probable protein phosphatase 2C 38	AT3G12620	PF00481	PTHR13832,PTHR13832:SF358	KOG0700	3.1.3.16	K01102	GO:0003824,GO:0006470,GO:0004722	LOC_Os06g50380.1	protein phosphatase 2C, putative, expressed	79.85	8e-153	437	Agr06645	100	100	4e-46	185	428.625	384.055	518.485	481.412	207.007	172.711	205.76	199.076	714.41	701.146	622.306	403.256	392.542	380.071	448.325	385.909	393.119	385.947	234.172	230.651	246.834	575.62	541.972	388.293	512.124	271.812	282.156	270.371	308.402
Ag10G01063	phosphatidylglycerophosphate synthase *(PGPS)	cdp diacylglycerol glycerol phosphate 3 phosphatidyltransferase 1	CDP-diacylglycerol--glycerol-3-phosphate 3-phosphatidyltransferase 1, chloroplastic	AT2G39290	PF01066	PTHR14269,PTHR14269:SF20	KOG1617	2.7.8.5	K00995	GO:0016780,GO:0016020,GO:0008654	LOC_Os03g17520.1	CDP-alcohol phosphatidyltransferase, putative, expressed	76.77	5e-101	303	Agr40887	100	636	0	1175	412.348	407.545	452.221	341.782	463.258	512.144	370.196	361.356	547.447	509.924	380.37	466.211	450.727	399.315	483.447	345.011	331.945	312.767	469.27	399.035	691.745	426.276	434.481	391.249	438.106	321.882	350.155	377.314	365.389
Ag10G01064	Rab GTPase-activating protein	rab gap tbc domain containing protein		AT3G55020	PF00566	PTHR22957,PTHR22957:SF269	KOG2058				LOC_Os01g61860.1	TBC domain containing protein, expressed	59.93	0	857	Agr08449	98.73	2208	0	3914	1270.68	1047.64	1257.85	1323.36	712.214	543.092	903.106	846.31	995.358	1179.91	1486.55	1168.93	871.132	1298.01	1132.18	1247.91	1157.29	1195.93	695.112	777.023	573.914	1182.89	1270.02	1213.17	1265.31	865.506	955.109	986.59	993.088
Ag10G01065	component *(ELP6) of ELONGATOR transcription elongation complex	elongator complex protein	Elongator complex protein 6	AT4G10090	PF10483	PTHR16184,PTHR16184:SF6	KOG4723			GO:0033588	LOC_Os03g17560.1	expressed protein	55.73	1e-93	280	Agr08448	100	765	0	1413	104.172	126.844	142.99	96.9077	164.147	149.75	169.601	131.145	133.249	144.478	230.292	108.045	145.872	121.238	167.347	133.181	158.451	150.369	119.4	101.732	134.083	213.632	224.918	252.292	202.049	180.413	132.871	193.552	181.018
Ag10G01066	circadian clock time-of-day-dependent expressed repressor *(PRR)	two component response regulator prr	Two-component response regulator-like PRR73	AT5G02810	PF06203,PF00072	PTHR26402,PTHR26402:SF525	KOG1601		K12129	GO:0005515,GO:0000160	LOC_Os03g17570.1	response regulator receiver domain containing protein, expressed	40.56	4e-118	375	Agr08447	100	2074	0	3831	1611.41	1741.76	1518.25	1784.98	2361.89	2365.05	3437.66	2714.42	1181.59	1647.34	1324.83	3726.29	3381.27	3443.73	1004.08	1459.74	1592.53	1072.63	2598.11	2700.29	1356.06	1613.12	1171.56	1524.59	1669.4	3483.48	3328.03	3178.18	3667.3
Ag10G01067	SSU processome assembly factor *(UTP21)	utp domain containing protein		AT4G04940	PF00400,PF04192	PTHR22840			K14554	GO:0005515,GO:0032040,GO:0006364	LOC_Os06g43690.1	WD repeat-containing protein, putative, expressed	72.51	0	1386	Agr16512	100	2760	0	5097	342.9	349.995	647.525	538.723	442.284	290.514	342.646	439.666	218.336	124.648	250.993	311.375	329.44	452.236	549.56	475.046	475.353	609.495	382.265	368.34	372.79	497.486	650.366	605.106	624.151	529.318	500.221	437.564	459.251
Ag10G01072	component *(TON1) of TON1-TRM-PP2A (TTP) preprophase band formation complex	lish domain containing protein	Protein TONNEAU 1b	AT3G55005	PF16045	PTHR15431					LOC_Os11g01170.1	tonneau 1b, putative, expressed	66.92	4e-122	353	Agr14092	100	750	0	1386	589.224	675.327	583.586	419.933	530.741	530.114	511.387	692.521	687.118	692.647	749.097	612.54	561.36	598.491	665.257	586.205	518.476	639.569	579.414	513.922	635.877	1104.76	1131.82	1218.1	1042.25	712.115	730.791	768.185	739.997
Ag10G01076	light-responsive regulatory protein *(SEP4)	fkbp type peptidyl prolyl cis trans isomerase		AT3G12345		PTHR14154,PTHR14154:SF15					LOC_Os06g28950.1	expressed protein	58.58	3e-48	159	Agr14088	100	549	0	1014	941.891	1922.63	1396.19	915.934	1454.52	1047.25	1053.77	1089.73	1709.77	848.457	721.927	576.809	890.8	489.762	1262.33	1155.63	1598.55	1715.21	805.256	744.574	592.198	1011.79	768.696	583.425	610.147	278.965	236.823	398.402	391.369
Ag10G01077	not classified	pgg domain containing protein		AT4G03500	PF13962,PF12796	PTHR24177,PTHR24177:SF52	KOG4412				LOC_Os09g16550.1	ankyrin repeat family protein, putative, expressed	25.2	3e-30	127	Agr26890	100	574	0	1061	434.051	532.04	717.276	398.051	352.915	311.479	414.103	404.757	544.236	501.425	213.473	430.48	443.351	454.16	491.711	601.935	296.845	662.625	281.377	285.902	108.688	483.64	482.355	311.423	264.064	341.752	221.191	464.677	464.279
Ag10G01081	not classified	coil domain containing protein		AT5G13560		PTHR34121,PTHR34121:SF1					LOC_Os05g06980.1	expressed protein	57.51	0	738	Agr13911	92	50	3e-11	71.3	915.848	909.049	1111.37	1166.02	766.017	626.952	916.02	818.005	481.625	886.701	820.254	1012.39	1029.3	1262.41	1045.4	693.169	1060.02	922.262	809.884	865.6	508.905	985.082	1024.33	987.486	1118.27	1088.84	1036.4	1046.09	1045.88
Ag10G01083	not classified	ankyrin repeat containing protein	Ankyrin repeat-containing protein ITN1	AT3G12360	PF13962,PF13637,PF12796	PTHR24177,PTHR24177:SF10	KOG0502,KOG4412,KOG0508				LOC_Os03g17240.1	ankyrin repeat-containing protein, putative, expressed	79.97	0	956	Agr13913	100	1722	0	3181	2661.82	1890.92	3493.38	3587.67	4364.47	4316.78	3850.9	4154.18	2350.33	2133.18	1891.5	2577.77	2697.8	2971.29	1720.99	1670.53	2087.94	1706.18	3303.4	3238.76	3907.7	1454.88	1625.91	1440.82	1555.38	2526.58	3344.45	2753.42	2765.56
Ag10G01084	SSU processome assembly factor *(UTP14)	mouse u3 small nucleolar rna associated protein homolog a		AT4G02400	PF04615	PTHR14150,PTHR14150:SF12			K14567	GO:0032040,GO:0006364	LOC_Os03g22320.1	utp14 protein, putative, expressed	50.82	0	727	Agr13914	100	2667	0	4926	787.803	862.069	1067.19	1112.88	610.99	596.003	893.636	816.118	805.919	664.318	771.091	758.019	893.259	964.128	922.475	918.632	964.746	1141.8	684.005	832.274	350.443	916.839	1046.91	886.963	795.192	980.748	965.27	1043.07	947.833
Ag10G01085	3-ketoacyl-CoA synthase *(KCS)	3 ketoacyl coa synthase	3-ketoacyl-CoA synthase 19	AT5G04530	PF08541,PF08392	PTHR31561,PTHR31561:SF24		2.3.1.199	K15397	GO:0016747,GO:0008610,GO:0016020,GO:0006633	LOC_Os10g33370.1	3-ketoacyl-CoA synthase precursor, putative, expressed	61.92	0	585	Agr15268	100	1305	0	2410	2723.67	3283.85	3486.4	4643.23	6113.55	5348.06	3539.25	3705.08	24245	10473.3	7507.78	12510.3	12088.5	11845.7	1459.64	416.321	2977.48	1064.61	2684.19	2764.31	3911.76	43.5177	18.0657	106.436	278.067	123.19	62.5276	16.5687	125.707
Ag10G01086	component *(uL29) of large ribosomal-subunit (LSU) proteome	60s ribosomal protein l35 1	60S ribosomal protein L35	AT2G39390	PF00831	PTHR13872	KOG3436		K02918	GO:0006412,GO:0005840,GO:0005622,GO:0003735	LOC_Os02g30050.1	ribosomal protein L29, putative, expressed	87.8	6e-70	209						4279.74	4418.4	4727.98	3737.72	3665.03	3351.4	2889.25	3276.74	4668.55	5320.21	5611.11	1903.98	1829.95	1848.39	3679.57	4042.61	4547.95	5067.43	2300.07	2287.22	3138.75	5985.66	6571.41	7313.51	5663.37	3175.11	3575.02	3252.74	2958.31
Ag10G01087	not classified	hydrolase 4 domain containing protein		AT2G39420	PF12695	PTHR11614,PTHR11614:SF92		2.3.1.22			LOC_Os12g16180.1	lipase, putative, expressed	64.86	6e-69	217	Agr09448	100	133	1e-64	246	193.153	126.844	583.586	642.925	2884.42	3047.9	1686.54	1758.66	280.948	466.014	186.304	738.452	849.825	926.602	32.0232	0	80.2284	19.0467	538.689	627.933	742.534	7.91231	6.323	0	37.0089	116.037	66.4356	142.34	91.3473
Ag10G01088	monoacylglycerol lipase	hydrolase 4 domain containing protein	Caffeoylshikimate esterase	AT2G39420	PF12695	PTHR11614,PTHR11614:SF92		2.3.1.22			LOC_Os12g16180.1	lipase, putative, expressed	61.49	3e-71	221	Agr09448	100	498	0	920	299.495	315.936	991.631	951.362	4367.21	4752.05	3176.8	2794.62	542.63	1189.82	469.641	1362.9	1383.32	1363.44	39.2543	0	145.414	21.0516	838.577	848.937	966.005	21.7588	15.3559	37.4496	45.0109	222.536	258.708	284.68	206.998
Ag10G01089	component *(SF3B3) of splicing factor 3B complex	pre mrna splicing factor rse	Spliceosome-associated protein 130 B	AT3G55200	PF03178,PF10433	PTHR10644,PTHR10644:SF1			K12830	GO:0005634,GO:0003676	LOC_Os02g04480.1	cleavage and polyadenylation specificity factor, putative, expressed	88.07	0	2249	Agr09447	100	3639	0	6721	441.647	393.451	558.01	640.841	543.507	427.286	498.473	525.524	642.166	315.87	531.742	649.123	644.949	712.031	757.194	572.572	628.79	566.389	552.572	686.692	504.842	619.138	699.143	563.714	564.136	705.757	592.449	776.469	793.632
Ag10G01090	not classified	11 s eed torage protein		AT3G55240	PF09713	PTHR31871,PTHR31871:SF10		3.4.17.23			LOC_Os05g38680.1	plant-specific domain TIGR01589 family protein, expressed	68	1e-30	110						2.17026	5.87241	25.5755	43.7647	21.8862	17.97	14.6357	13.2089	0	0	10.3502	3.403	4.91702	0	4.13203	0	6.01713	0	2.77675	3.508	6.09467	0	0	0	7.00169	7.15294	4.68957	4.51874	0
Ag10G01091	sulfate transporter *(SULTR)	sulfate domain containing protein	Probable sulfate transporter 4.2	AT3G12520	PF01740,PF00916	PTHR11814,PTHR11814:SF55			K18059	GO:0016021,GO:0015116,GO:0008272,GO:0055085,GO:0016020,GO:0008271	LOC_Os09g06499.1	sulfate transporter 4.1, chloroplast precursor, putative, expressed	69.11	0	948	Agr07046	99.43	2097	0	3795	3034.02	2869.26	3484.08	3039.57	1932.37	2604.64	1974.95	2070.96	5203.15	5297.54	4656.3	2995.49	3400.94	3243.59	4074.18	2376.28	3681.48	3049.48	2665.68	2572.24	2715.17	3266.79	2394.61	2544.6	2818.68	1930.5	2049.34	1955.86	2313.85
Ag10G01092	REM-type transcription factor	tf b3 domain containing protein	B3 domain-containing protein At3g19184	AT3G19184	PF02362	PTHR31391,PTHR31391:SF4				GO:0003677	LOC_Os06g09420.1	B3 DNA binding domain containing protein, expressed	66.67	3e-58	188	Agr07047	100	405	0	749	18.4472	10.5703	20.9254	15.6303	5.47155	7.98665	4.3046	7.54792	0	0	7.76266	12.7613	4.91702	8.65983	33.0562	34.606	27.0771	51.1254	0	2.631	6.09467	111.761	61.4235	143.885	97.0234	12.7163	11.7239	21.0874	10.0566
Ag10G01093	manganese cation transporter *(Mn-CDF) & manganese cation transporter *(Mn-CDF)	zt dimer domain containing protein	Metal tolerance protein 5	AT2G39450	PF16916,PF01545	PTHR11562,PTHR11562:SF33	KOG1485			GO:0055085,GO:0016021,GO:0008324,GO:0006812	LOC_Os01g62070.1	cation efflux family protein, putative, expressed	80.96	0	590	Agr37364	100	1194	0	2206	460.094	703.514	668.45	734.623	960.257	782.691	763.637	697.239	984.12	674.233	479.991	449.196	581.847	500.346	773.722	513.847	1231.51	763.874	609.958	641.088	503.826	639.908	681.078	517.395	666.161	506.269	482.244	481.245	528.809
Ag10G01094	beta-N-acetylhexosaminidase *(HEXO) & EC_3.2 glycosylase	beta hexosaminidase subunit	Beta-hexosaminidase 1	AT3G55260	PF14845,PF00728	PTHR22600,PTHR22600:SF16		3.2.1.52	K12373	GO:0005975,GO:0004553	LOC_Os05g02510.1	beta-hexosaminidase precursor, putative, expressed	67.78	0	786	Agr06376	100	1641	0	3031	3216.32	3363.72	2375.03	2972.88	3323.97	3786.67	2993.42	3120.12	3116.11	3204.02	2842.43	3965.35	4109.81	4428.06	2876.93	3376.71	3347.53	3082.56	3805.07	3767.6	4073.27	2871.18	2820.06	3110.28	2712.66	2669.64	2526.9	2701.45	2773.1
Ag10G01095	MAP-kinase protein phosphatase	dual specificity protein phosphatase 22	Protein-tyrosine-phosphatase MKP1	AT3G55270	PF00782	PTHR10159,PTHR10159:SF339	KOG1716	3.1.3.48		GO:0008138,GO:0006470	LOC_Os05g02500.1	dual specificity protein phosphatase, putative, expressed	49.42	0	733	Agr06375	100	2484	0	4588	878.953	629.522	685.888	760.673	1003.12	1318.79	922.046	1112.37	781.837	685.565	721.927	1128.95	1067.81	1230.66	1064	936.459	827.355	830.036	1325.43	1352.34	1618.13	700.239	737.081	660.295	643.155	1375.75	973.086	1049.1	1192.54
Ag10G01097	not classified	50s ribosomal protein l23 chloroplastic		AT5G43240	PF05056	PTHR33103,PTHR33103:SF4					LOC_Os04g50800.1	expressed protein	35.56	2e-07	48.9	Agr14352	100	305	2e-160	564	3.25538	0	2.32504	19.7983	35.5651	23.9599	18.9403	32.0786	0	0	0	10.209	17.2096	0	0	4.19467	0	0	20.3628	13.155	0	12.8575	6.323	0	0	1.58954	0	0	0
Ag10G01104	subfamily ABCB transporter	abc transporter b family memer	ABC transporter B family member 20	AT3G55320	PF00005,PF00664	PTHR24222,PTHR24222:SF27		3.6.3.44	K05658	GO:0016887,GO:0005524,GO:0055085,GO:0042626,GO:0016021,GO:0006810	LOC_Os01g74470.1	ABC transporter, ATP-binding protein, putative, expressed	82.14	0	2397	Agr11955	100	4200	0	7757	1929.36	1303.67	2623.81	2151.77	1618.67	1928.77	1771.78	1864.34	1329.28	1162.91	1373.99	1438.62	1580.82	1732.93	2154.85	2047	1516.32	1861.57	1716.03	1704.89	1306.29	1640.81	2027.88	1712.82	1530.37	1901.89	1717.16	1842.14	1808.51
Ag10G01105	not classified	pentatricopeptide repeat containing protein	Pentatricopeptide repeat-containing protein At4g02750	AT4G02750	PF14432,PF12854,PF13041,PF01535	PTHR24015,PTHR24015:SF424					LOC_Os09g15800.1	tetratricopeptide-like helical, putative, expressed	39.08	2e-160	486	Agr30385	99.84	622	0	1144	36.8943	64.5965	48.8259	30.2185	103.959	71.8798	80.9266	101.897	57.795	73.6557	34.932	51.8958	70.4773	80.8251	92.9706	66.066	50.1427	75.1844	34.2465	78.0531	79.2307	31.6492	46.9709	86.7253	53.0128	100.936	107.86	64.0154	99.7278
Ag10G01106	component *(PnsL1) of NDH lumen subcomplex L	kda subunit of oxygen evolving system photo ii	Photosynthetic NDH subunit of lumenal location 1, chloroplastic	AT2G39470	PF01789	PTHR31407,PTHR31407:SF10				GO:0019898,GO:0015979,GO:0009654,GO:0009523,GO:0005509	LOC_Os03g17174.1	PsbP, putative, expressed	53.59	2e-83	252	Agr30386	100	696	0	1286	1760.08	3853.47	1242.74	1241.04	1749.98	1208.98	1253.5	1440.71	1452.9	1318.72	1254.96	916.258	1462.81	1121.93	2230.26	2382.57	3473.89	1950.78	1629.02	1395.31	1138.69	308.58	323.376	738.151	702.17	151.801	139.906	140.834	136.602
Ag10G01107	not classified	protein kinase domain containing		AT3G26950		PTHR35736,PTHR35736:SF1					LOC_Os11g31110.1	expressed protein	57.35	0	639	Agr30387	98.59	1698	0	2981	729.206	649.488	716.113	699.194	321.91	490.18	368.474	377.396	931.141	1002.85	985.858	402.405	314.689	336.771	651.828	659.611	515.467	689.692	413.735	374.479	437.8	536.059	535.649	632.701	657.159	371.158	436.912	402.167	326.839
Ag10G01109	phragmoplastin-interacting factor *(PHIP1)	heterogeneous nuclear ribonucleoprotein d		AT3G55340	PF00098,PF00076	PTHR24012,PTHR24012:SF386	KOG0121,KOG0131			GO:0008270,GO:0003676	LOC_Os05g02400.1	RNA recognition motif containing protein, expressed	39.28	3e-89	295	Agr07457	99.76	425	0	780	249.579	270.131	287.143	307.395	342.884	328.451	442.513	489.671	229.574	186.972	226.411	454.301	382.708	345.431	343.991	289.432	325.928	391.961	357.275	369.217	248.866	455.947	413.705	471.076	385.093	549.982	504.129	515.136	423.215
Ag10G01110	basic chitinase *(CHIB)	basic endochitinase	Endochitinase B	AT3G12500	PF00187,PF00182	PTHR22595,PTHR22595:SF34	KOG4742	3.2.1.14	K01183	GO:0008061,GO:0016998,GO:0006032,GO:0004568	LOC_Os06g51060.1	CHIT8 - Chitinase family protein precursor, expressed	69.42	3e-128	372	Agr07459	100	804	0	1485	349.411	0	587.073	1572.4	48.332	687.85	37.0196	16.9828	0	14.1646	0	5.1045	0	0	3.09902	0	0	0	99.9628	3.508	28.4418	4.94519	3.61314	2.95654	0	0	2.34479	0	0
Ag10G01111	organellar tyrosine-tRNA ligase	tyrosine trna ligase	Tyrosine--tRNA ligase, chloroplastic/mitochondrial	AT3G02660	PF01479,PF00579	PTHR11766,PTHR11766:SF0		6.1.1.1	K01866	GO:0003723,GO:0006418,GO:0005524,GO:0004812,GO:0000166,GO:0004831	LOC_Os01g31610.1	tyrosyl-tRNA synthetase, putative, expressed	69.66	0	641	Agr07461	100	1440	0	2660	336.39	393.451	297.606	333.446	505.207	440.264	371.057	378.339	398.143	339.949	287.218	417.719	318.787	394.504	291.308	354.449	348.993	350.861	362.828	275.378	440.848	296.712	338.732	359.713	389.094	348.11	339.212	298.237	371.255
Ag10G01114	E1 component of 2-oxoglutarate dehydrogenase complex & EC_1.2 oxidoreductase acting on aldehyde or oxo group of donor	2 oxoglutarate dehydrogenase		AT5G65750	PF16078,PF16870,PF00676,PF02779	PTHR23152,PTHR23152:SF8		1.2.4.2	K00164	GO:0016624,GO:0008152,GO:0055114,GO:0030976,GO:0006099,GO:0004591	LOC_Os07g49520.1	2-oxoglutarate dehydrogenase E1 component, mitochondrial precursor, putative, expressed	86.19	0	1880	Agr23754	83.79	3047	0	2883	9437.35	6310.49	11360.2	12950.2	7361.06	11359	7162	7372.43	7290.19	6148.83	6268.35	6554.18	7682.02	7379.14	10068.7	8368.36	8040.89	8354.49	10945	10203	9984.08	6611.72	7595.73	6378.25	5716.38	6358.96	5439.9	6744.97	7037.09
Ag10G01116	not classified	pentatricopeptide repeat containing protein	Pentatricopeptide repeat-containing protein At2g39620	AT2G39620	PF01535,PF13041	PTHR24015,PTHR24015:SF910					LOC_Os01g10800.1	pentatricopeptide, putative, expressed	40.1	2e-92	301	Agr04069	100	687	0	1269	14.1067	7.04689	30.2256	25.0084	20.0624	15.9733	18.9403	27.3612	0	2.83291	36.2257	14.4628	3.27801	19.2441	40.2873	7.34067	23.0657	13.032	0	25.433	20.3156	4.94519	0	5.91309	4.00097	15.8954	7.03436	27.8655	39.3883
Ag10G01117	regulatory protein *(AMB1303) of thylakoid organisation	c2 domain containing protein		AT1G56200		PTHR34938,PTHR34938:SF1					LOC_Os02g05890.1	EMB1303, putative, expressed	90	8e-06	42	Agr04070	100	109	1e-51	202	78.1292	130.367	123.227	132.336	166.882	102.828	104.171	123.597	144.487	144.478	112.559	102.941	82.7698	86.5983	96.0697	118.499	175.5	112.275	115.698	96.4701	209.25	99.8929	81.2957	162.61	106.026	98.5516	80.5043	76.8185	82.1288
Ag10G01118	regulatory protein *(CYCT) of cell cycle & regulatory component *(CYCT) of CTDK-I polymerase-II kinase complex	cyclin t1 1	Cyclin-T1-4	AT5G45190	PF00134	PTHR10026,PTHR10026:SF75	KOG0834		K15188	GO:0019901,GO:0006355,GO:0000079	LOC_Os12g30020.2	cyclin-T1-4, putative, expressed	55.6	0	529	Agr04071	100	1839	0	3397	742.227	806.869	639.387	822.152	1410.75	1193.01	1519.53	1446.37	638.955	648.737	641.713	1995.01	1743.08	1772.38	872.891	654.368	952.712	750.842	1368.94	1350.58	1017.81	906.948	967.419	964.819	1071.26	1976.6	1949.3	1698.29	1953.49
Ag10G01119	dodecenoyl-CoA isomerase	enoyl coa delta isomerase 1 peroxisomal	Enoyl-CoA delta isomerase 1, peroxisomal	AT1G65520	PF00378	PTHR11941,PTHR11941:SF84	KOG1679			GO:0008152,GO:0003824	LOC_Os05g45300.1	enoyl-CoA hydratase/isomerase family protein, putative, expressed	50	1e-74	231	Agr04072	100	750	0	1386	221.366	97.482	72.0763	142.756	1.82385	103.826	6.02645	0	59.4004	0	47.8697	67.2093	437.615	137.595	159.083	451.975	31.0885	80.1967	1231.95	1226.05	9.142	96.9258	29.8084	57.1599	155.037	69.1451	22.6663	49.7061	11.7327
Ag10G01123	not classified																				159.514	184.394	108.115	177.143	517.974	390.347	547.546	616.099	72.2437	66.5734	103.502	128.463	263.061	163.575	102.268	127.937	71.2027	89.2188	260.089	209.603	203.156	163.191	152.655	227.654	130.031	406.128	545.553	291.458	424.053
Ag10G01124	not classified	act domain containing protein	ACT domain-containing protein ACR9	AT2G39570	PF01842	PTHR31096,PTHR31096:SF4		2.7.7.59		GO:0016597,GO:0008152	LOC_Os05g02220.3	ACT domain containing protein, expressed	67.71	0	566	Agr15558	99.05	1266	0	2261	1199.07	1516.26	986.981	1332.74	5026.53	3154.72	5126.78	5838.31	422.224	279.042	690.877	949.438	1528.37	1148.87	845	869.345	550.567	616.512	2037.21	1987.28	1432.25	626.061	645.85	819.948	635.153	2778.52	3933.77	2580.95	3299.4
Ag10G01125	methionine-tRNA ligase	methionine trna ligase	Methionine--tRNA ligase, chloroplastic/mitochondrial	AT3G55400	PF08264,PF00133	PTHR11946,PTHR11946:SF89		6.1.1.10	K01874	GO:0006418,GO:0000166,GO:0005524,GO:0004812	LOC_Os03g11120.1	methionyl-tRNA synthetase, putative, expressed	70.58	0	893	Agr15557	100	1779	0	3286	816.016	900.827	526.622	571.026	548.067	435.272	497.612	427.401	345.164	348.448	425.652	252.673	255.685	325.225	753.062	548.453	985.806	548.345	400.777	306.073	246.834	307.591	374.864	461.221	453.109	260.685	294.661	280.915	306.726
Ag10G01126	not classified															Agr15946	83.72	129	1e-26	121	4.34051	23.4896	2.32504	17.7143	10.9431	14.975	17.2184	15.0958	85.087	106.234	41.4008	12.7613	22.1266	36.5637	11.3631	17.8273	16.0457	13.032	19.4372	19.294	26.4102	34.6163	18.969	15.7682	12.0029	38.149	26.5742	33.8905	27.6556
Ag10G01129	not classified	casp protein 4c1	CASP-like protein 4C2	AT3G55390	PF04535	PTHR11615,PTHR11615:SF138					LOC_Os12g38100.1	membrane associated DUF588 domain containing protein, putative, expressed	65.96	2e-76	232	Agr27019	100	606	0	1120	277.793	492.108	223.204	185.479	229.805	234.608	262.581	324.56	650.193	535.42	729.69	199.076	121.286	115.464	221.064	343.963	299.854	342.841	247.13	258.715	238.708	436.166	351.378	639.599	448.108	219.357	248.547	307.274	308.402
Ag10G01130	E2 ubiquitin-conjugating component *(Ubc7/13/14) of HRD1 E3 ubiquitin ligase complex & component *(Ubc13) of Ubc13-Uev1 E2 ubiquitin-conjugating enzyme complex	sp ubc ubiquitin conjugating enzyme e2	Ubiquitin-conjugating enzyme E2 7	AT5G59300	PF00179	PTHR24067,PTHR24067:SF109	KOG0425	6.3.2.19	K10575		LOC_Os01g62244.1	ubiquitin-conjugating enzyme, putative, expressed	90.36	3e-104	300	Agr27020	100	501	0	926	3419.24	3682	3479.43	3195.87	6226.63	6150.72	5882.67	6116.64	6033.15	7143.19	5097.48	5788.51	3843.47	5931.02	4367.55	4408.59	4134.77	4671.46	4676.04	4772.64	7419.24	7382.18	7835.1	5878.6	6471.56	7779.22	8152.82	8046.36	7504.72
Ag10G01132	chaperone *(Hsp70)	heat shock cognate kda protein	Heat shock cognate 70 kDa protein 2	AT3G12580	PF00012	PTHR19375,PTHR19375:SF232			K03283		LOC_Os05g38530.1	DnaK family protein, putative, expressed	69.43	0	909	Agr44636	100	235	9e-121	435	15.1918	15.2683	24.413	4.16807	31.0055	51.9132	46.4897	38.6831	25.6866	16.9975	15.5253	6.80601	6.55603	5.77322	14.4621	34.606	12.0343	0	17.5861	34.203	81.2622	7.91231	3.61314	23.6524	0	11.1268	7.03436	12.05	6.70439
Ag10G01134	not classified	hma domain containing protein		AT5G19090	PF00403	PTHR22814,PTHR22814:SF33	KOG1603			GO:0046872,GO:0030001	LOC_Os11g05010.3	heavy-metal-associated domain-containing protein, putative, expressed	40.24	6e-09	56.2	Agr12919	99.73	744	0	1363	40.1497	31.711	77.889	51.0589	6.38348	26.9549	10.331	5.66094	96.3249	179.89	119.027	43.3883	28.6826	10.5842	36.1553	39.8493	61.1741	13.032	81.4512	61.3901	20.3156	12.8575	13.5493	45.3337	10.0024	33.3804	0	40.6686	1.6761
Ag10G01137	not classified															Agr12919	99.73	372	0	682	6.51077	10.5703	9.30017	7.29412	2.73578	2.99499	0	0	20.8704	45.3266	41.4008	17.8658	5.73652	0	6.19804	8.38933	10.0285	0	16.6605	12.278	8.12622	3.95615	10.8394	15.7682	5.00121	5.5634	0	6.7781	0
Ag10G01142	regulatory protein *(BRAWNIN) of cytochrome c reductase complex	heat shock a protein 1 8		AT4G26055	PF14990	PTHR28492,PTHR28492:SF1					LOC_Os09g07614.1	expressed protein	75.51	3e-21	80.9						91.1507	64.5965	69.7513	71.8992	183.297	110.815	154.966	183.037	139.671	140.229	100.915	100.389	96.7014	120.275	105.367	133.181	120.343	67.1647	110.144	113.133	160.493	75.1669	107.491	127.131	71.0172	151.801	136.779	123.512	103.08
Ag10G01144	enoyl-CoA reductase *(ECR) & EC_1.3 oxidoreductase acting on CH-CH group of donor	dicdi very long chain enoyl coa reductase	Very-long-chain enoyl-CoA reductase	AT3G55360	PF02544	PTHR10556,PTHR10556:SF28	KOG1639	1.3.1.93	K10258	GO:0016627,GO:0016021,GO:0006629,GO:0005737	LOC_Os01g05670.1	3-oxo-5-alpha-steroid 4-dehydrogenase, putative, expressed	79.68	0	532	Agr00940	100	861	0	1591	4097.44	5685.67	3635.21	2659.23	2241.51	2054.56	1423.96	1422.78	19629.4	13738.2	13922.3	4041.07	3531.24	3410.05	3384.13	4579.53	3046.67	4853.9	1554.98	1748.74	3377.46	2444.9	2555.4	2482.51	2605.63	1197.72	1164.58	1266.75	1159.02
[truncated: 30,529 more rows]
[truncated: 47 more columns]
