# Supplementary material for: A Fresh Look at Celery Collenchyma and Parenchyma Cell Walls Through a Combination of Biochemical, Histochemical, and Transcriptomic Analyses
Source: Int J Mol Sci. 2025 Jan 16;26(2):738. doi: 10.3390/ijms26020738 (PMC11765706; doi:10.3390/ijms26020738)
Supplement: Supplementary file 1 [file ijms-26-00738-s001.zip › Table S4.xlsx]

## Sheet: clustering
Table S4. Genes encoding cell wall-related proteins: values of expression at two developmental stages (young (1) and mature (2)) and their clustering. Samples: Par – parenchyma, Col – collenchyma, CF – collenchyma-free samples, Vas – vascular bunldles.
750 genes were clustered using Morpheus (https://software.broadinstitute.org/morpheus) with the following parameters: pearson correlation, 8clusters, TGR≥16 at least in one analyzed sample.
B – biosynthesis, M – modifications, PS – polysaccahride. XyG – xyloglucan, HG – homogalacturonan, RG-I – rhamnogalacturonan I, HM –heteromannan, HX – heteroxylan. GH – glycosyl hydrolases, GT – glycosyltransferases. Short gene names were given in accordance to TAIR or UNIPROT databases
749										Average
GeneID	mercator4v5.0:	prot-scriber:	swissprot:	Family	Name	PS	k_means_8	Ath locusName	Ath Pfam	Par1	Par2	Col1	Col2	CF1	CF2	Vasl1	Vas2	Par1 vs Par2, log2FC	pval_Par1/Par2	padj_Par1/Par2	Col1 vs Col2, log2FC	pval_Col1/Col2	padj_Col1/Col2	CF1 vs CF2, log2FC	pval_CF1/CF2	padj_CF1/CF2	Vas1 vs Vas2, log2FC	pval_Vas1/Vas2	padj_Vas1/Vas2
Ag10G00052	not classified	methyltransferase	Probable methyltransferase PMT27	_PMT	_PMT	_HG&RGI_B	1	AT3G51070	PF03141	5.5337	0	3.08486	1.1135	13.309	0.584667	17.2987	3.43391	5.02107	0.000950191	0.00260213	1.4097	0.364432	0.456644	4.45342	0.00457964	0.0116238	2.34061	0.0410318	0.0718853
Ag10G01981	pectate lyase & EC_4.2 carbon-oxygen lyase	pectate lyase	Probable pectate lyase 12	_PLL	_PLL17	_HG_M	1	AT3G53190	PF00544	133.991	13.2678	31.0314	41.8321	248.901	28.5231	899.279	88.0137	3.33264	7.39092e-09	5.30762e-08	-0.426811	0.517762	0.605564	3.12432	2.33755e-07	1.62069e-06	3.35281	7.56226e-10	5.96235e-09
Ag10G00451	not classified	o fucsyltransferase family prtein	O-fucosyltransferase 6	_GT106	_OFUT06	_GT106_B	1	AT1G20550	PF10250	19.7699	1.84569	2.27897	4.19126	17.2294	4.09267	30.0344	17.6476	3.41924	0.00663268	0.0146869	-0.865971	0.568166	0.652974	2.05854	0.114383	0.18316	0.766423	0.507255	0.596071
Ag10G02839	not classified	rhamnogalacturonan endolyase		_RGL(PL4)	_PL4	_RGI_M	1	AT1G09890	PF14686,PF14683,PF06045	147.373	21.9042	22.0692	65.068	199.177	92.6408	294.853	185.511	2.74939	1.82829e-06	8.79117e-06	-1.56267	0.02159	0.0414095	1.10309	0.0685285	0.119087	0.668539	0.22983	0.311386
Ag11G05067	EC_3.2 glycosylase	pectate lyase 3 domain containing protein	Probable polygalacturonase	_PL3	_PL3	_HG_M	1	AT4G23820	PF12708	925.075	19.9183	310.31	17.9447	1393.33	2.49596	3756.67	86.8311	5.53723	3.63464e-36	4.24178e-34	4.10871	1.15247e-15	2.11162e-14	9.12443	2.24766e-41	7.39574e-39	5.43533	1.03034e-38	1.70697e-36
Ag10G00810	not classified	xyloglucan endotransglucosylase hydrolase protein	Xyloglucan endotransglucosylase/hydrolase protein 3	_GH16	_XTH3	_XyG_M	1	AT3G25050	PF06955,PF00722	119.516	165.683	200.43	130.338	152.479	173.582	195.727	207.156	-0.470782	0.00156975	0.00407643	0.611218	0.000318928	0.000963617	-0.186866	0.228135	0.322826	-0.0815529	0.553751	0.639668
Ag10G00868	catalytic component *(CesA) of cellulose synthase complex	cellulose synthase a ctlytic subunit [udp forming]	Cellulose synthase A catalytic subunit 7 [UDP-forming]	_CESA4	_CESA4	_CESA_SCW	1	AT5G44030	PF13632,PF14569	1007.61	147.054	147.315	236.836	1974.89	692.717	2766.97	776.118	2.77668	5.11626e-09	3.7631e-08	-0.685288	0.214854	0.294924	1.5115	0.00304179	0.0081006	1.8339	0.000101695	0.000336464
Ag10G00995	endo-beta-1,4-mannanase	mannan endo beta mannosidase	Mannan endo-1,4-beta-mannosidase 6	_GH5	_MAN6	_HM_M	1	AT5G01930	PF00150	498.002	300.537	207.922	207.496	777.377	422.136	566.232	271.027	0.728983	0.0462065	0.0806215	0.00130836	0.997555	1	0.880513	0.0253184	0.0511093	1.06271	0.00361323	0.00842199
Ag10G01147	EC_3.2 glycosylase	glucan endo beta glucosidase	Glucan endo-1,3-beta-glucosidase	_GH17	_GH17	_Cellulose_callose_M	1	AT3G55430	PF07983,PF00332	2315.45	369.439	2261.71	913.315	3389.86	759.799	8728.55	1780.05	2.64712	2.00504e-26	1.05558e-24	1.30832	4.65218e-06	2.04291e-05	2.15756	6.93689e-16	1.85907e-14	2.29381	1.24086e-20	3.70146e-19
Ag10G01380	EC_3.1 hydrolase acting on ester bond & pectin methylesterase	pectinesterase	Pectinesterase/pectinesterase inhibitor PPE8B	_PME1	_PME44	_HG&RGI_M	1	AT4G33220	PF04043,PF01095	1401.54	98.231	1384.21	314.412	1450.95	177.684	3488.85	262.606	3.83544	8.57851e-20	2.36593e-18	2.13856	9.0424e-06	3.73928e-05	3.03144	2.10618e-11	3.0612e-10	3.73157	3.52753e-19	9.04446e-18
Ag2G02878	EC_4.2 carbon-oxygen lyase	pectate lyase	Probable pectate lyase 4	_PLL	_PLL2	_HG_M	1	AT3G55140	PF00544	97.642	43.5293	79.3028	256.315	79.1886	227.546	340.481	133.155	1.16543	0.0928892	0.14666	-1.69405	0.0333221	0.0603256	-1.52202	0.0403055	0.0758863	1.35455	0.0478364	0.0820869
Ag10G01803	bifunctional alpha-L-arabinofuranosidase and beta-D-xylosidase *(BXL) & EC_3.2 glycosylase	fn3 like domain containing protein	Probable beta-D-xylosidase 2	_GH3	_BXL	_HX_M	1	AT1G02640	PF14310,PF00933,PF01915	100.781	4.21089	26.0203	34.8352	316.742	28.4237	870.659	69.5423	4.58695	1.67483e-09	1.31603e-08	-0.41789	0.608868	0.689088	3.48277	3.22485e-06	1.7423e-05	3.64564	8.96814e-08	5.12579e-07
Ag10G01807	class-B endo-1,4-beta-glucanase	endoglucanase	Endoglucanase 17	_GH9	_GH9	_Cellulose_callose_M	1	AT4G02290	PF00759	813.729	221.456	537.543	630.884	1608.66	470.155	4392.25	1332.99	1.87674	3.24644e-06	1.49256e-05	-0.230422	0.619821	0.698183	1.77464	4.26173e-05	0.000180681	1.72029	1.7129e-05	6.60488e-05
Ag3G00081	not classified	rhamnogalacturonan endolyase		_RGL(PL4)	_PL4	_RGI_M	1	AT1G09890	PF14686,PF14683,PF06045	264.078	16.3213	130.614	65.1471	246.87	40.5436	702.509	90.8072	4.01387	3.70491e-18	8.82142e-17	1.00246	0.048987	0.0841806	2.602	5.85672e-08	4.58683e-07	2.95108	8.82497e-12	9.10197e-11
Ag10G02031	not classified	inactive gdsl esterase lipase protein	GDSL esterase/lipase At5g03610	_GDSL	_GDSL	_GDSL	1	AT5G03610	PF00657	2347.74	1535.83	348.541	1332.2	3626.38	2417.81	5625.28	2936.6	0.61222	0.0102071	0.0214662	-1.93241	4.99683e-12	5.63177e-11	0.584924	0.0228301	0.0467597	0.937794	7.9365e-05	0.000269105
Ag5G01591	not classified	exostosin domain containing protein	Probable glycosyltransferase At5g03795	_GT47	_GT47	_GT47	1	AT5G19670	PF03016	299.342	224.163	481.922	396.499	443.629	183.615	496.448	299.027	0.418229	0.0324369	0.0591308	0.279009	0.208092	0.287056	1.27183	1.69901e-09	1.79293e-08	0.732205	0.000127684	0.000414662
Ag3G00082	not classified	rhamnogalacturonan endolyase		_RGL(PL4)	_PL4	_RGI_M	1	AT1G09890	PF14686,PF14683,PF06045	91.3929	6.65898	5.48674	22.9737	147.812	65.1474	218.241	79.4986	3.77674	4.87111e-06	2.16879e-05	-2.04795	0.0417091	0.0731731	1.18077	0.163594	0.245747	1.4567	0.062514	0.103264
Ag4G00245	pectate lyase & EC_4.2 carbon-oxygen lyase	pectate lyase	Probable pectate lyase 18	_PLL	_PLL19	_HG_M	1	AT4G24780	PF00544	3230.28	578.35	3471.86	654.239	5733.2	761.394	10015.8	514.757	2.48181	8.84972e-08	5.33211e-07	2.40798	6.93998e-06	2.94176e-05	2.91283	6.06774e-09	5.72484e-08	4.28216	2.64199e-20	7.55022e-19
Ag10G02979	alpha-class expansin	expansin	Expansin-A15	_EXP	_EXPA15	_EXP	1	AT2G03090	PF03330,PF01357	41.9593	1.99666	5.76994	112.454	100.189	41.0094	142.464	72.5843	4.46111	2.87245e-09	2.19167e-08	-4.23678	1.91549e-08	1.26831e-07	1.28622	0.0339459	0.0656339	0.972595	0.0788887	0.126093
Ag11G03220	alkaline ceramidase *(TOD1)	transmembrane protein	Probable hexosyltransferase MUCI70	_GT116	_GT116	_RGI_B	1	AT5G46220	PF04765	7.98004	5.61965	8.35446	5.83208	18.1063	4.6672	41.5823	23.4049	0.511742	0.576936	0.661418	0.490457	0.645449	0.720916	1.95498	0.0466204	0.0858318	0.829765	0.325605	0.41457
Ag11G03382	not classified	expansin eg domain containing protein	Expansin-B16	_EXP	_EXPB3	_EXP	1	AT4G28250	PF03330,PF01357	246.674	58.9095	151.487	212.168	541.356	178.383	1525.32	518.178	2.06448	8.86724e-06	3.74797e-05	-0.483067	0.364058	0.456223	1.60219	0.00118649	0.00354197	1.55753	0.000608795	0.00170424
Ag5G01498	EC_3.2 glycosylase	pectate lyase 3 domain containing protein	Probable polygalacturonase	_PL3	_PL3	_HG_M	1	AT3G42950	PF12708	41.2797	27.785	30.7823	39.7968	63.3835	34.9564	100.924	63.1991	0.579553	0.0735478	0.120167	-0.377177	0.323042	0.413194	0.863198	0.0101525	0.0232076	0.675599	0.0204636	0.0392712
Ag11G03746	EC_3.2 glycosylase	glucan endo beta glucosidase isoform	Probable glucan endo-1,3-beta-glucosidase A6	_GH17	_GH17	_Cellulose_callose_M	1	AT3G23770	PF07983,PF00332	3.49952	0	1.72504	0	18.9865	0	67.4973	0	4.35187	0.0310992	0.0569947	3.45423	0.150629	0.218682	6.7818	0.00188327	0.0053096	8.85727	7.60652e-06	3.13511e-05
Ag11G03758	EC_3.2 glycosylase	polygalacturonase	Probable polygalacturonase At1g80170	_GH28	_GH28	_HG_M	1	AT1G80170	PF00295	833.618	608.69	918.567	873.608	1093.48	642.707	1149.91	966.717	0.453052	0.011839	0.0244681	0.0733368	0.723583	0.787541	0.766138	7.71706e-05	0.000308097	0.250447	0.160029	0.230612
Ag5G02628	pectate lyase & EC_4.2 carbon-oxygen lyase	pectate lyase	Probable pectate lyase 1	_PLL	_PLL26	_HG_M	1	AT1G04680	PF00544	63.4368	5.07667	2.95888	42.4251	38.7989	12.2226	100.765	24.0999	3.64349	7.872e-06	3.35726e-05	-3.86338	0.000235038	0.000729883	1.67688	0.0483466	0.0885625	2.06469	0.00683422	0.0148459
Ag11G03958	pectin methylesterase	pectinesterase	Probable pectinesterase 53	_PME2	_PME53	_HG&RGI_M	1	AT5G19730	PF01095	678.095	20.1647	134.474	99.6764	4097.46	65.5384	9453.11	198.716	5.07165	7.00416e-19	1.77266e-17	0.43031	0.504606	0.593288	5.96759	3.52406e-23	2.32559e-21	5.57189	5.11213e-24	2.17436e-22
Ag6G00056	pectate lyase & EC_4.2 carbon-oxygen lyase	pectate lyase	Probable pectate lyase 18	_PLL	_PLL19	_HG_M	1	AT4G24780	PF00544	941.083	161.38	222.037	738.536	1553.18	508.175	2662.46	1016.49	2.54366	6.28819e-12	7.21422e-11	-1.73176	5.19165e-05	0.000186216	1.61169	4.80748e-05	0.000201049	1.38912	0.000147396	0.000472206
Ag11G04212	alpha-class expansin	expansin	Expansin-A4	_EXP	_EXPA4	_EXP	1	AT2G39700	PF03330,PF01357	945.072	102.386	735.742	386.435	1894.01	157.591	6101.64	521.603	3.205	4.05557e-21	1.29314e-19	0.929072	0.0163775	0.0325011	3.58724	7.65749e-23	4.87671e-21	3.54809	1.77794e-26	9.93423e-25
Ag11G04442	not classified	protein o linked mannse beta n acetylglucsamiyltrasferase	Alpha-1,3-arabinosyltransferase XAT3	_GT61	_GT61	_HX_B	1	AT2G41640	PF04577	177.612	98.4351	35.4417	288.352	256.441	361.022	255.358	109.764	0.852661	0.0355725	0.0641263	-3.01081	7.04164e-10	5.79651e-09	-0.493017	0.253419	0.351672	1.21787	0.00248955	0.00605604
Ag6G00704	EC_3.2 glycosylase	pectate lyase 3 domain containing protein	Probable polygalacturonase	_PL3	_PL3	_HG_M	1	AT4G23500	PF12708	4394.86	886.54	1306.99	1350.64	9526.74	1657.15	17426.6	4004.02	2.30932	2.39174e-15	4.2449e-14	-0.047438	0.888117	0.918032	2.52338	1.01432e-15	2.65528e-14	2.12177	2.88961e-13	3.62489e-12
Ag11G04786	regulatory beta-1,3 glucanase *(BG_ppap) & EC_3.2 glycosylase	glucan endo beta glucosidase	Glucan endo-1,3-beta-glucosidase 11	_GH17	_GH17	_Cellulose_callose_M	1	AT1G32860	PF00332	1907.77	434.626	1705.53	341.435	2630.32	812.527	2365.75	478.831	2.13416	9.56398e-13	1.2241e-11	2.32055	1.98907e-11	2.06862e-10	1.69462	1.41863e-07	1.02471e-06	2.30467	1.14872e-14	1.75124e-13
Ag11G04851	catalytic component *(CesA) of cellulose synthase complex	cellulose synthase a ctlytic subunit [udp forming]	Cellulose synthase A catalytic subunit 4 [UDP-forming]	_CESA8	_CESA8	_CESA_SCW	1	AT4G18780	PF13632,PF14569	477.607	50.8541	65.0346	83.9298	958.386	267.696	1294.59	464.592	3.23071	1.18979e-05	4.89874e-05	-0.36997	0.665845	0.738612	1.84022	0.0199657	0.0418073	1.47841	0.0432088	0.0751916
Ag11G04981	pectin methylesterase inhibitor	pmei domain containing protein	Pectinesterase inhibitor 7	_PMEI	_PMEI	_HG&RGI_M	1	AT5G62350	PF04043	919.978	570.944	437.627	761.223	1821.89	1153.66	7504.24	2007.21	0.688013	0.100408	0.156612	-0.79872	0.0993929	0.153994	0.659392	0.144061	0.221793	1.9025	5.14965e-06	2.18992e-05
Ag6G00705	EC_3.2 glycosylase	pectate lyase 3 domain containing protein	Probable polygalacturonase	_PL3	_PL3	_HG_M	1	AT3G48950	PF12708	5.37096	0	0	0	11.8807	0.677185	41.0736	7.8721	4.97249	0.000498501	0.00145389	0	1	1	4.20844	0.00364146	0.00948229	2.3865	0.0146301	0.0291654
Ag6G01576	EC_3.2 glycosylase	pectate lyase 3 domain containing protein	Probable polygalacturonase	_PL3	_PL3	_HG_M	1	AT3G61490	PF12708	2538.38	1013.2	897.69	732.018	3839.6	1216.85	5625.9	3373.39	1.3249	1.01071e-06	5.07078e-06	0.294671	0.348759	0.440284	1.6581	1.42636e-08	1.25016e-07	0.7379	0.00628718	0.0137878
Ag1G00554	not classified	gdsl esterase lipase	GDSL esterase/lipase At1g09390	_GDSL	_GDSL	_GDSL	1	AT1G09390	PF00657	1055.56	185.863	1562.22	285.61	1532.05	279.747	2041.22	504.759	2.50431	1.81782e-31	1.49534e-29	2.45165	1.36569e-23	6.16276e-22	2.45419	1.16744e-26	1.0932e-24	2.01582	7.00866e-22	2.38566e-20
Ag1G00603	pectin acetylesterase *(PAE)	pectin acetylesterase	Pectin acetylesterase 10	_PAE	_PAE10	_HG&RGI_M	1	AT5G26670	PF03283	523.297	269.754	840.086	371.384	678.146	209.125	1103.69	231.805	0.956315	0.00047005	0.00138009	1.17825	0.00017593	0.000562705	1.69639	1.02376e-08	9.24661e-08	2.25118	1.34359e-16	2.58789e-15
Ag7G01525	not classified	rhamnogalacturonan endolyase		_RGL(PL4)	_PL4	_RGI_M	1	AT2G22620	PF14686,PF14683,PF06045	1.62769	0	0	0	3.78232	0	16.7414	0	3.25661	0.370496	0.465152	0	1	1	4.45499	0.255123	0.353499	6.84579	0.0566257	0.094921
Ag1G01329	regulatory protein of polygalacturonase activity	burp domain containing protein	Polygalacturonase-1 non-catalytic subunit beta	_BURP	PG1<U+03B2>-like	_EXPA_INT	1	AT1G70370	PF03181	555.33	248.7	2783.04	815.453	1313.16	653.325	3394.13	882.021	1.15849	0.0405088	0.0720167	1.77098	0.0065043	0.0144499	1.0073	0.0981948	0.16095	1.94418	0.000559248	0.00157822
Ag1G01423	alpha-class expansin	expansin	Expansin-A1	_EXP	_EXPA1	_EXP	1	AT1G69530	PF03330,PF01357	6033.9	178.712	1280.82	239.599	3881.7	89.6404	7504.62	321.568	5.07842	3.38518e-25	1.56608e-23	2.41785	1.88039e-05	7.3573e-05	5.43944	1.8249e-24	1.35529e-22	4.54448	1.30018e-20	3.85033e-19
Ag1G01486	EC_3.2 glycosylase	beta glucosidase	Beta-glucosidase 40	_GH1	_GH1	_GLUCOSIDASE_M	1	AT1G26560	PF00232	636.198	77.324	944.722	174.885	711.791	125.257	1409.5	341.327	3.03924	1.58228e-40	2.63985e-38	2.43591	7.68839e-22	2.84158e-20	2.50786	2.77162e-25	2.28789e-23	2.04607	2.14081e-21	6.92866e-20
Ag1G01659	pectin methylesterase inhibitor	pmei domain containing protein	Pectinesterase inhibitor 7	_PMEI	_PMEI	_HG&RGI_M	1	AT2G01610	PF04043	254.966	4.58753	512.826	27.2025	551.343	25.1663	856.243	85.9193	5.78725	5.01269e-33	4.67542e-31	4.24165	5.40173e-22	2.05084e-20	4.45179	1.82986e-26	1.67379e-24	3.31737	7.4795e-20	2.04615e-18
Ag7G02204	EC_3.2 glycosylase	pectate lyase 3 domain containing protein	Probable polygalacturonase	_PL3	_PL3	_HG_M	1	AT4G33440	PF12708	959.409	167.755	600.548	176.858	980.755	151.197	971.654	119.973	2.51497	2.23628e-42	4.13904e-40	1.76321	1.69588e-16	3.44572e-15	2.69673	5.17542e-41	1.6569e-38	3.01607	2.24111e-59	1.47484e-56
Ag2G00123	pectin methylesterase	pectinesterase protein	Probable pectinesterase 8	_PME2	_PME8	_HG&RGI_M	1	AT1G05310	PF01095	83.6654	1.54486	4.28111	2.74391	96.3391	36.961	109.701	23.7427	5.7363	4.40442e-06	1.97961e-05	0.61883	0.671169	0.743334	1.3809	0.255909	0.354359	2.20758	0.0499797	0.085162
Ag11G03425	not classified	protein trichome birefringence	Protein trichome birefringence-like 39	_TBL	_TBL39	_HG_B	1	AT2G42570	PF14416,PF13839	237.668	17.4462	671.357	35.4463	469.598	19.5412	790.615	58.7365	3.76962	2.06813e-21	6.80502e-20	4.23895	1.51414e-22	6.17408e-21	4.58444	8.09592e-27	7.79676e-25	3.74932	1.81461e-24	8.21988e-23
Ag2G00277	EC_3.2 glycosylase	glucan endo beta glucosidase	Glucan endo-1,3-beta-glucosidase 7	_GH17	_GH17	_Cellulose_callose_M	1	AT2G16230	PF07983,PF00332	1090.29	437.939	422.92	873.735	1559.6	628.131	4488.89	2224.39	1.31566	0.00254413	0.00628104	-1.0476	0.0377491	0.0671155	1.31199	0.00527557	0.0131548	1.01296	0.019707	0.0379669
Ag2G00399	catalytic component *(CesA) of cellulose synthase complex	cellulose synthase a ctlytic subunit [udp forming]	Cellulose synthase A catalytic subunit 7 [UDP-forming]	_CESA7	_CESA7	_CESA_SCW	1	AT5G17420	PF13632,PF14569	735.813	97.4445	92.3173	115.396	1430.38	319.431	1406.61	586.92	2.91648	1.40918e-06	6.90768e-06	-0.323643	0.645792	0.721162	2.16292	0.000872242	0.00268612	1.26093	0.0358168	0.0639488
Ag8G02249	pectate lyase & EC_4.2 carbon-oxygen lyase	pectate lyase	Probable pectate lyase 5	_PLL	_PLL16	_HG_M	1	AT1G67750	PF00544	7035.58	29.3158	15762.4	245.773	9823.28	13.3198	19588.9	191.177	7.90633	1.91037e-36	2.26294e-34	6.00263	2.94823e-17	6.62681e-16	9.52482	2.67299e-42	9.89465e-40	6.67874	1.98409e-27	1.25347e-25
Ag2G00597	not classified	xyloglucan endotransglucosylase hydrolase protein	Xyloglucan endotransglucosylase/hydrolase protein 9	_GH16	_XTH9	_XyG_M	1	AT4G03210	PF06955,PF00722	13.2115	0.645691	9.14457	4.74801	28.9129	3.7902	130.406	3.36664	4.26889	5.50646e-05	0.000199074	0.940965	0.270489	0.356762	2.93811	0.000200651	0.000725635	5.27654	7.52764e-14	1.02611e-12
Ag2G00598	Fasciclin-type arabinogalactan protein	fas domain containing protein	Fasciclin-like arabinogalactan protein 21	_FLA	_FLA21	_FLA	1	AT5G06920	PF02469	5.59552	0	0.862518	0	4.66144	0	26.0663	0.397386	5.03508	0.0061362	0.0137209	2.48261	0.288378	0.376126	4.7543	0.0189475	0.0399648	6.02926	0.000855443	0.00231456
Ag9G02369	EC_3.2 glycosylase	polygalacturonase glycoside hydrolase family protein	Probable polygalacturonase	_PL3	_PL3	_HG_M	1	AT3G62110	PF12708	4.34051	0	7.3314	4.25245	14.7861	0	39.132	1.25707	4.67206	0.0346633	0.0626829	0.796793	0.727689	0.79063	6.42162	0.00746456	0.0177839	4.97279	0.0136078	0.0273274
Ag2G00754	EC_2.4 glycosyltransferase & mannan synthase *(CSLA)	glucomannan 4 beta mannosyltransferase	Glucomannan 4-beta-mannosyltransferase 9	_GT2	_CSLA9	_HM_B	1	AT5G03760	PF13641	979.392	44.1154	330.102	283.697	1178.26	267.766	1620.66	226.411	4.4753	4.04227e-31	3.20285e-29	0.220883	0.610593	0.690348	2.13759	1.19264e-07	8.78024e-07	2.8393	2.83775e-14	4.1628e-13
Ag2G00949	Fasciclin-type arabinogalactan protein	fas domain containing protein	Fasciclin-like arabinogalactan protein 11	_FLA	_FLA11	_FLA	1	AT5G03170	PF02469	1048.56	124.377	2290.96	104.532	2186.13	641.578	4103.21	750.174	3.07522	3.35597e-09	2.53044e-08	4.45411	1.22917e-13	1.73026e-12	1.76882	0.00153171	0.00442157	2.4514	2.06652e-06	9.43131e-06
AgUnG00445	not classified	rhamnogalacturonan endolyase		_RGL(PL4)	_PL4	_RGI_M	1	AT2G22620	PF14686,PF14683,PF06045	26.16	0.471745	20.4958	11.6981	75.0054	5.99242	38.4849	2.08532	5.80256	6.40528e-05	0.000228639	0.806442	0.514497	0.602769	3.63771	0.0018581	0.00524238	4.18931	0.000214236	0.000664067
AgUnG01367	EC_3.2 glycosylase	pectate lyase 3 domain containing protein	Probable polygalacturonase	_PL3	_PL3	_HG_M	1	AT3G42950	PF12708	25.1993	23.5595	33.1148	31.3326	36.2281	24.7921	69.3236	32.96	0.105108	0.735385	0.798442	0.0964262	0.780848	0.834269	0.55136	0.0858833	0.143741	1.07354	7.05323e-05	0.000241401
Ag2G01555	not classified	endoglucanase	Endoglucanase 16	_GH9	_GH9	_Cellulose_callose_M	1	AT3G43860	PF00759	7.41294	0.227981	1.50154	0.593902	22.0212	0	66.6393	0.983582	4.71014	0.000117191	0.000394988	1.30711	0.380895	0.47297	6.99582	2.69903e-07	1.84167e-06	6.07741	1.09339e-11	1.11701e-10
Ag2G01639	EC_2.4 glycosyltransferase & callose synthase	1 3 beta glucan synthase	Callose synthase 7	_GT48	_GSL7	_Callose_B	1	AT1G06490	PF04652,PF14288,PF02364	1040.26	983.734	322.817	1386.24	1771.39	1290.81	3920.63	1990.22	0.080615	0.767752	0.823619	-2.1024	4.12565e-11	4.10503e-10	0.456296	0.120831	0.191849	0.978198	0.000317349	0.000945981
Ag2G00039	not classified	protein trichome birefringence	Protein trichome birefringence-like 42	_TBL	_TBL42	_HG_B	1	AT1G78710	PF14416,PF13839	5.49657	2.3997	0	2.17084	38.4789	7.21174	66.0883	3.22213	1.21463	0.279184	0.369878	-3.01361	0.0788805	0.126739	2.41617	0.0282969	0.0562264	4.34561	3.02975e-05	0.000111163
Ag2G01854	not classified	basic endochitinase	Chitinase 10	_GH19	_GH19	_GH19	1	AT1G02360	PF00182	60.718	0.943489	3.88133	0.546336	192.527	0.292334	498.647	5.48438	6.02714	4.28027e-10	3.71901e-09	2.82326	0.0373322	0.066504	9.16265	1.89233e-11	2.77229e-10	6.50287	6.53956e-21	1.99651e-19
Ag2G01981	not classified	duf 4042 domain containing protein	Probable methyltransferase PMT15	_PMT	_PMT	_HG&RGI_B	1	AT4G00750	PF03141	1819.4	490.315	639.983	570.294	2235.05	554.94	2159.83	388.335	1.89153	3.68281e-08	2.36121e-07	0.165655	0.67713	0.748223	2.00923	6.08242e-08	4.73853e-07	2.4754	5.79819e-13	6.94464e-12
AgUnG01368	EC_3.2 glycosylase	pectin lyase superfamily protein	Probable polygalacturonase	_PL3	_PL3	_HG_M	1	AT3G42950	PF12708	11.9088	14.4763	15.5091	23.5925	21.6382	12.7976	55.0204	23.6919	-0.27065	0.470314	0.563763	-0.593165	0.147004	0.214305	0.760094	0.0449001	0.0831037	1.21728	2.98829e-05	0.000109794
Ag2G02164	mannan synthase *(CSLD)	cellulose synthase a ctlytic subunit [udp forming]	Cellulose synthase-like protein D3	_GT2	_CSLD3	_HM_B	1	AT3G03050	PF13632,PF14570	2.15507	2.74541	1.39766	1.60367	4.10932	6.28152	13.0038	6.77671	-0.328979	0.852878	0.8907	-0.166167	0.938882	0.959042	-0.612351	0.739263	0.808395	0.941026	0.573943	0.658082
Ag2G02495	mannan synthase *(CSLD) & catalytic component *(CesA) of cellulose synthase complex	cellulose synthase a ctlytic subunit [udp forming]	Cellulose synthase-like protein D5	_GT2	_CSLD5	_HM_B	1	AT1G02730	PF13632,PF14570	323.214	41.8678	138.325	138.653	1052.17	90.4544	1481.47	90.8266	2.94965	1.69955e-18	4.16811e-17	-0.00709887	0.985098	0.993993	3.53794	9.22174e-24	6.36945e-22	4.02632	1.31598e-35	1.6944e-33
Ag2G02514	not classified	endoglucanase	Endoglucanase 17	_GH9	_GH9	_Cellulose_callose_M	1	AT4G02290	PF00759	800.679	0	95.7482	5.13263	1399.21	0	3063.16	0	12.1965	7.42069e-26	3.69335e-24	4.2127	8.02203e-09	5.63611e-08	12.9858	7.83218e-23	4.97459e-21	14.3612	3.22721e-35	4.02399e-33
Ag2G02515	EC_3.1 hydrolase acting on ester bond & pectin methylesterase	pectinesterase	Probable pectinesterase/pectinesterase inhibitor 39	_PME1	_PME39	_HG&RGI_M	1	AT4G02300	PF04043,PF01095	1077.23	14.456	1220.33	182.658	2705.56	113.759	6428.56	171.239	6.21474	1.70832e-59	8.79823e-57	2.74082	2.72267e-12	3.17522e-11	4.5709	4.3088e-35	8.57814e-33	5.2299	7.95729e-54	3.92742e-51
Ag2G02585	pectin methylesterase	pectinesterase inhibitor	Probable pectinesterase/pectinesterase inhibitor 59	_PME1	_PME59	_HG&RGI_M	1	AT5G51490	PF04043,PF01095	32.8893	8.09342	8.46772	12.224	89.4285	35.7469	145.895	25.324	2.03543	0.00105095	0.00284875	-0.525001	0.48973	0.579444	1.32467	0.0324706	0.0631941	2.52535	1.03142e-05	4.15495e-05
Ag2G02946	EC_2.4 glycosyltransferase & mannan synthase *(CSLA)	glucomannan 4 beta mannosyltransferase	Glucomannan 4-beta-mannosyltransferase 2	_GT2	_CSLA2	_HM_B	1	AT5G22740	PF13632	22.0579	2.19359	3.00307	3.38217	71.5362	0	137.015	5.26356	3.30028	0.000337945	0.00102342	-0.221483	0.847445	0.886629	8.69615	2.00405e-09	2.08328e-08	4.69834	1.47847e-08	9.59892e-08
Ag3G00085	not classified	1 >3 beta glucan endohydrolase		_GH17	_GH17	_Cellulose_callose_M	1	AT2G05790	PF07983,PF00332	7.89004	3.05232	3.71752	6.05768	5.62533	4.75508	20.6656	16.3167	1.39142	0.058599	0.0988092	-0.688908	0.434099	0.525517	0.251509	0.743945	0.811999	0.341039	0.569043	0.65376
Ag3G00192	xylogalacturonan xylosyltransferase	exostosin domain containing protein	Probable glycosyltransferase At5g03795	_GT47	_GT47	_HG_B	1	AT5G03795	PF03016	25.3531	11.7387	0	32.013	78.9695	19.8608	163.121	37.3294	1.10932	0.153825	0.225084	-6.92373	2.0714e-06	9.7484e-06	1.98664	0.0152693	0.0330571	2.12732	0.00430188	0.00984695
Ag4G00497	xylogalacturonan xylosyltransferase	exostosin domain containing protein	Probable glycosyltransferase At5g25310	_GT47	_GT47	_HG_B	1	AT5G25310	PF03016	1.963	0.235872	0	2.54184	10.5026	0.92326	27.6752	2.18725	2.798	0.0418126	0.0740346	-3.28806	0.032338	0.0587696	3.49464	0.0030718	0.00817042	3.66477	2.60937e-05	9.7138e-05
Ag2G02294	not classified	protein trichome birefringence	Protein trichome birefringence-like 38	_TBL	_TBL38	_HG_M	1	AT1G29050	PF14416,PF13839	97.8277	2.77532	101.234	14.4411	248.622	13.5395	382.602	4.9245	5.13985	1.64809e-14	2.67798e-13	2.81827	1.09125e-05	4.45003e-05	4.20148	3.28354e-12	5.39461e-11	6.27741	4.70572e-26	2.54528e-24
Ag3G01203	vacuolar/cell wall invertase inhibitor *(VIF2)	cell wall vacuolar inhibitor of fructosidase protein	Cell wall / vacuolar inhibitor of fructosidase 2	_PMEI	_PMEI	_HG&RGI_M	1	AT5G64620	PF04043	103.697	48.2681	31.0974	105.579	288.638	126.012	952.49	323.85	1.09985	0.0429333	0.0757167	-1.76509	0.00587868	0.0131949	1.19478	0.0384661	0.0729041	1.55635	0.0033467	0.00785716
Ag3G01204	vacuolar/cell wall invertase inhibitor *(VIF2)	pmei domain containing protein	Cell wall / vacuolar inhibitor of fructosidase 2	_PMEI	_PMEI	_HG&RGI_M	1	AT5G64620	PF04043	2.12793	0	0	0	7.34439	0	23.7508	1.54171	3.65195	0.0672327	0.111199	0	1	1	5.41268	0.0113924	0.0256605	3.93993	0.0219703	0.0417802
AgUnG00819	xylogalacturonan xylosyltransferase	exostosin domain containing protein	Probable glycosyltransferase At5g03795	_GT47	_GT47	_HG_B	1	AT5G03795	PF03016	21.4409	16.7172	8.02708	35.4577	55.5611	35.9138	112.099	40.745	0.352785	0.528231	0.617747	-2.2196	0.00151955	0.00393525	0.62864	0.271925	0.371908	1.4608	0.00505537	0.0113555
Ag3G02575	EC_3.2 glycosylase	glucan endo beta glucosidase	Glucan endo-1,3-beta-glucosidase 14	_GH17	_GH17	_Cellulose_callose_M	1	AT4G26830	PF07983,PF00332	29.202	0	2.15629	0	36.0841	0	40.6794	0.763535	7.42064	2.79037e-07	1.54419e-06	3.79985	0.0336373	0.060795	7.70892	1.74072e-06	9.94439e-06	5.70989	5.12568e-06	2.18208e-05
AgUnG00820	xylogalacturonan xylosyltransferase	exostosin domain containing protein	Probable glycosyltransferase At5g03795	_GT47	_GT47	_HG_B	1	AT5G03795	PF03016	17.0023	5.79634	4.52035	14.2965	47.1396	10.4584	102.982	37.1357	1.53855	0.0752141	0.122459	-1.63938	0.11807	0.178381	2.1638	0.016162	0.0347517	1.4717	0.0672911	0.110081
Ag4G00203	EC_3.1 hydrolase acting on ester bond & pectin methylesterase	pectinesterase	Pectinesterase/pectinesterase inhibitor U1	_PME1	_PME3	_HG&RGI_M	1	AT3G14310	PF04043,PF01095	1931.14	131.579	1325.51	512.619	2896.13	271.072	8151.73	811.068	3.87402	4.38392e-30	3.21546e-28	1.37084	0.000414219	0.00122071	3.4173	6.72156e-21	3.42452e-19	3.32914	2.7791e-23	1.101e-21
Ag4G00234	EC_2.4 glycosyltransferase & callose synthase	1 3 beta glucan synthase	Callose synthase 10	_GT48	_GSL8	_Callose_B	1	AT2G36850	PF14288,PF02364	6876.42	4205.96	6267.35	6165.84	7121.71	5000.8	7140.19	6062.02	0.709211	2.45776e-06	1.15209e-05	0.0237365	0.89136	0.920662	0.509932	0.00170081	0.00484417	0.236207	0.116106	0.175671
Ag4G00285	regulatory protein of polygalacturonase activity	burp domain containing protein	Polygalacturonase 1 beta-like protein 3	_BURP	PG1<U+03B2>-like	_EXPA_INT	1	AT1G70370	PF03181	108.969	6.09606	33.4585	9.08648	208.543	13.9022	608.907	17.7207	4.14776	3.41498e-11	3.50539e-10	1.86181	0.00892251	0.01909	3.90374	1.00707e-09	1.1015e-08	5.10414	8.05004e-19	2.00119e-17
Ag4G00301	regulatory protein of polygalacturonase activity	burp domain containing protein	Polygalacturonase 1 beta-like protein 3	_BURP	PG1<U+03B2>-like	_EXPA_INT	1	AT1G70370	PF03181	32.9545	2.25734	24.1881	21.8922	158.71	10.5237	422.564	23.2003	3.84563	3.55797e-07	1.93871e-06	0.126647	0.861322	0.89758	3.9213	8.82256e-09	8.07945e-08	4.18516	3.30203e-12	3.61255e-11
Ag4G00811	1,4-beta-glucan synthase *(CSLC) & EC_2.4 glycosyltransferase	glyco trans 2 domain containing protein	Xyloglucan glycosyltransferase 4	_CSLC4	_CSLC4	_XyG_B	1	AT3G28180	PF13632	239.567	44.1812	277.633	166.461	505.176	52.3684	1187.53	128.431	2.43604	2.49993e-14	3.98592e-13	0.737403	0.037514	0.0667726	3.26674	1.32854e-21	7.38836e-20	3.20924	4.80104e-26	2.58503e-24
Ag5G01003	mannan O-acetyltransferase *(MOAT)	protein trichome birefringence 25 26	Protein trichome birefringence-like 25	_TBL	_TBL25	_HM_B	1	AT1G01430	PF14416,PF13839	14.8643	2.85758	63.0564	8.52522	40.3359	0.584667	85.3596	6.78269	2.39471	0.00468117	0.0108063	2.88211	0.000966556	0.00261729	6.03674	2.84147e-06	1.5518e-05	3.64824	1.44909e-06	6.78465e-06
Ag4G01477	not classified	inactive gdsl esterase lipase protein	GDSL esterase/lipase At5g03610	_GDSL	_GDSL	_GDSL	1	AT5G03610	PF00657	53.653	43.756	36.2213	32.4736	53.8877	221.384	127.968	27.6846	0.297823	0.653042	0.728534	0.157116	0.839575	0.880494	-2.03811	0.00392384	0.0101252	2.20727	0.000827512	0.00224591
Ag4G01553	not classified	pectin acetylesterase	Pectin acetylesterase 5	_PAE	_PAE5	_HG&RGI_M	1	AT3G09410	PF03283	348.402	248.568	294.454	268.485	342.43	249.582	397.381	284.401	0.488025	0.00471449	0.0108659	0.130427	0.517467	0.605356	0.455773	0.0144803	0.0315974	0.48262	0.00454915	0.0103509
Ag4G01817	bifunctional alpha-L-arabinofuranosidase and beta-D-xylosidase *(BXL) & EC_3.2 glycosylase	fn3 like domain containing protein	Probable beta-D-xylosidase 7	_GH3	_BXL	_HX_M	1	AT1G78060	PF14310,PF00933,PF01915	608.051	219.326	271.71	326.323	1280.53	229.692	3218.9	655.586	1.46968	1.35003e-11	1.47593e-10	-0.262783	0.300003	0.388742	2.47961	2.80693e-26	2.53813e-24	2.29574	2.22185e-27	1.38521e-25
Ag4G01306	EC_3.2 glycosylase	beta galactosidase	Beta-galactosidase 7	_GH35	_BGAL16	_RGI_M	1	AT1G77410	PF13364,PF02140,PF01301	80.1897	19.49	52.6693	66.7848	208.927	28.0652	531.951	87.3036	2.03499	3.76686e-06	1.7132e-05	-0.343496	0.486608	0.576593	2.8902	4.33792e-10	5.02787e-09	2.60718	1.88048e-10	1.606e-09
Ag10G02433	not classified	exostosin domain containing protein	Probable arabinosyltransferase ARAD1	_GT47	_B clade	_RGI_B	1	AT5G16890	PF03016	41.0082	44.9835	70.1053	53.9061	52.1738	47.5754	69.2283	55.3574	-0.131534	0.690618	0.760962	0.383436	0.301746	0.390573	0.129796	0.710471	0.785144	0.32107	0.307686	0.396248
Ag5G00330	EC_3.2 glycosylase	glucan endo beta glucosidase	Glucan endo-1,3-beta-glucosidase 4	_GH17	_GH17	_Cellulose_callose_M	1	AT5G67460	PF00332,PF07983	1017.01	799.984	586.183	751.107	1705.38	747.566	3784.83	1669.44	0.346187	0.175784	0.25148	-0.357385	0.228634	0.310512	1.18966	1.61304e-05	7.48571e-05	1.18088	3.37699e-06	1.48293e-05
Ag5G00606	not classified	methyltransferase	Probable methyltransferase PMT2	_PMT	_PMT	_HG&RGI_B	1	AT1G26850	PF03141	18.2801	4.24845	7.21484	1.65984	32.9344	1.754	87.1221	18.9619	2.0823	0.00507734	0.0116074	2.07139	0.0420254	0.0736536	4.17706	5.84763e-06	2.9812e-05	2.20011	0.000858424	0.00232156
Ag5G00617	not classified	gdsl esterase lipase	GDSL esterase/lipase At1g74460	_GDSL	_GDSL	_GDSL	1	AT1G74460	PF00657	4.21118	5.93514	16.5169	18.8417	21.9759	1.16933	46.7898	4.47798	-0.46883	0.69501	0.764769	-0.194777	0.881533	0.913179	4.1939	0.00287508	0.00771389	3.38234	0.00317177	0.00749251
Ag5G00672	regulatory protein of polygalacturonase activity	burp domain containing protein	Polygalacturonase 1 beta-like protein 3	_BURP	PG1<U+03B2>-like	_EXPA_INT	1	AT1G70370	PF03181	4898.6	774.13	2432.54	4028.67	8762.11	4236.41	6832.83	1126.55	2.66193	2.25255e-07	1.26818e-06	-0.727802	0.21997	0.300832	1.04839	0.0587911	0.104763	2.60054	4.17735e-07	2.1547e-06
Ag5G00761	not classified	xyloglucan		_GH16	_XTH10	_XyG_M	1	AT2G14620	PF06955,PF00722	12.2567	3.23032	5.14362	11.1282	24.8862	5.16399	60.4906	12.9408	1.92758	0.0116869	0.0241895	-1.16169	0.186217	0.261541	2.25471	0.00357888	0.00934089	2.22406	0.000677299	0.00187474
Ag4G02772	galacturonosyltransferase	hexosyltransferase	Probable galacturonosyltransferase-like 1	_GT8	_GATL1 (Parvus)	_HG_B	1	AT1G19300	PF01501	3274.02	1299.45	2889.6	1174.21	3130.72	1393.66	7666.49	2703.05	1.33302	3.08145e-09	2.33684e-08	1.29861	5.86138e-07	3.00242e-06	1.16782	1.52767e-06	8.83592e-06	1.50395	1.95663e-11	1.93224e-10
Ag6G01549	mannan O-acetyltransferase *(MOAT)	protein trichome birefringence 25 26	Protein trichome birefringence-like 25	_TBL	_TBL25	_HM_B	1	AT1G01430	PF14416,PF13839	49.0425	40.6938	102.112	23.9018	124.882	155.634	116.348	95.3032	0.269975	0.50733	0.598414	2.09863	9.53145e-06	3.92644e-05	-0.317606	0.446619	0.552814	0.28726	0.459309	0.550153
Ag5G01259	beta-like-class expansin	expansin b1	Expansin-like B1	_EXP	_EXLB1	_EXP	1	AT4G17030	PF03330,PF01357	23.4338	8.23186	0	1.28294	8.47334	0	35.5397	19.0092	1.50966	0.408883	0.503762	-2.25785	0.365071	0.457202	5.61807	0.0142211	0.0310977	0.902637	0.618945	0.698125
Ag5G01260	beta-like-class expansin	expansin b1 protein	Expansin-like B1	_EXP	_EXLB1	_EXP	1	AT4G17030	PF03330,PF01357	30.9189	0	20.2943	0	104.348	0	307.1	1.17239	7.50188	1.20124e-09	9.70288e-09	6.97394	1.13873e-06	5.60169e-06	9.24065	2.99408e-11	4.25766e-10	8.02262	5.75038e-19	1.45392e-17
Ag5G01597	pectin methylesterase	pectinesterase	Probable pectinesterase 53	_PME2	_PME53	_HG&RGI_M	1	AT5G19730	PF01095	0	1.47008	0	3.11221	2.00492	2.55609	20.6865	0.376561	-2.82756	0.180095	0.256933	-3.55311	0.13624	0.200863	-0.342546	0.865821	0.907578	5.73092	0.00481895	0.0108874
Ag5G01705	EC_3.2 glycosylase	glucan endo beta glucosidase protein	Glucan endo-1,3-beta-glucosidase 13	_GH17	_GH17	_Cellulose_callose_M	1	AT5G56590	PF07983,PF00332	563.914	471.578	533.52	625.299	895.882	636.042	1281.32	821.672	0.256742	0.0999737	0.156047	-0.228797	0.204977	0.283452	0.493913	0.00297037	0.00793807	0.640998	2.57324e-05	9.59188e-05
Ag5G02213	EC_3.2 glycosylase	polygalacturonase	Polygalacturonase	_GH28	_GH28	_HG_M	1	AT1G23460	PF00295	261.996	22.8339	36.4585	59.1421	502.336	164.832	695.933	294.38	3.51897	9.09822e-06	3.83465e-05	-0.706975	0.441874	0.533343	1.6073	0.0566995	0.101509	1.24116	0.111327	0.16948
Ag5G02226	polygalacturonase *(PGX1-like) & EC_3.2 glycosylase	endo polygalacturonase	Polygalacturonase At1g48100	_GH28	_GH28	_HG_M	1	AT3G26610	PF00295	0.521009	0	1.72504	0	3.61552	0	22.7125	0	1.67111	0.648822	0.724716	3.43146	0.4074	0.49946	4.38912	0.254367	0.352767	7.28578	0.0389993	0.0687272
Ag5G02669	EC_2.4 glycosyltransferase & callose synthase	1 3 beta glucan synthase	Callose synthase 9	_GT48	_GSL10	_Callose_B	1	AT3G07160	PF14288,PF02364	6115.23	2714.46	6178.58	4303.01	6709.85	3127.8	7994.19	4214.7	1.17177	7.79119e-16	1.45111e-14	0.522125	0.00185416	0.00471773	1.10092	2.33105e-12	3.91111e-11	0.923567	1.91979e-10	1.6378e-09
Ag5G02774	EC_3.2 glycosylase	4 hydroxy methoxy oxo dihydro 2h 1 benzoxazin yl glucosidebeta d glucosiase	Beta-glucosidase 40	_GH1	_GH1	_GLUCOSIDASE_M	1	AT1G26560	PF00232	1.75275	0	17.8668	0.567167	5.92157	0	30.1727	0	3.33203	0.0278824	0.0518169	4.95687	0.00116699	0.00310258	5.09949	0.00140023	0.00408985	7.69491	4.36778e-08	2.63501e-07
Ag5G02790	1,2-alpha-fucosidase *(AXY8)	glyco hyd 65n 2 domain containing protein	Alpha-L-fucosidase 2	_GH95	_FUC95A	_XyG_M	1	AT4G34260	PF14498	762.229	311.362	545.559	246.841	768.447	701.654	770.714	120.426	1.29199	1.19336e-08	8.30795e-08	1.14239	1.5099e-05	6.00588e-05	0.131138	0.588791	0.682973	2.67745	3.39737e-31	3.0145e-29
Ag6G00127	regulatory protein *(DEAP1) of exine formation & Fasciclin-type arabinogalactan protein	fasciclin arabinogalactan protein	Fasciclin-like arabinogalactan protein 8	_FLA	_FLA8	_FLA	1	AT2G45470	PF02469	3165.69	275.614	11101.3	1514.99	6066.39	1108.18	12347.2	1900.97	3.52138	5.62993e-21	1.7666e-19	2.87331	2.43079e-11	2.49406e-10	2.45272	1.13623e-09	1.2314e-08	2.69935	4.27459e-13	5.23627e-12
Ag6G00295	alpha-L-fucosidase *(FXG)	gdsl esterase lipase protein	GDSL esterase/lipase At3g26430	_GDSL	_GDSL	_GDSL	1	AT3G26430	PF00657	75.2405	3.03386	14.7728	0	127.362	0.617055	134.702	9.4006	4.58583	4.88695e-11	4.90372e-10	6.52961	2.00838e-06	9.47255e-06	7.67522	1.29718e-10	1.64076e-09	3.84483	2.98231e-10	2.48606e-09
Ag5G02490	not classified	protein trichome birefringence	Protein trichome birefringence-like 10	_TBL	_TBL10	_RGI_B	1	AT3G06080	PF14416,PF13839	21.9166	10.6403	25.0626	12.707	53.867	12.731	125.885	31.5135	1.03945	0.0673097	0.111303	0.994478	0.126018	0.188371	2.09666	0.000427378	0.00142385	1.99915	0.000112513	0.000368781
Ag6G00324	EC_3.2 glycosylase	polygalacturonase	Probable polygalacturonase At1g80170	_GH28	_GH28	_HG_M	1	AT1G23460	PF00295	244.382	3.40331	5.22541	13.8006	240.959	49.5009	301.574	63.7182	6.15477	1.70651e-15	3.06279e-14	-1.4565	0.113664	0.17256	2.28163	0.00201174	0.00561898	2.24197	0.000981694	0.00262084
Ag6G00402	alpha-class expansin	expansin	Expansin-A1	_EXP	_EXPA1	_EXP	1	AT1G69530	PF03330,PF01357	4107.22	56.4423	2676.95	585.593	7225.09	122.581	15690.4	530.741	6.184	7.6206e-48	2.24433e-45	2.19204	5.16237e-06	2.24037e-05	5.88185	2.58093e-38	6.7192e-36	4.8857	8.01305e-32	7.38666e-30
Ag6G01054	not classified	gdsl esterase lipase	GDSL esterase/lipase At1g28590	_GDSL	_GDSL	_GDSL	1	AT1G28590	PF00657	239.783	54.1849	394.425	49.5796	318.801	27.2464	694.896	245.216	2.14521	3.51388e-07	1.91682e-06	2.99576	7.10965e-10	5.84437e-09	3.54989	3.44994e-14	7.45735e-13	1.50266	0.000251052	0.000767343
Ag6G01074	not classified	o fucsyltransferase family prtein	O-fucosyltransferase 8	_GT106	_OFUT8	_GT106_B	1	AT1G29200	PF10250	68.9688	2.71148	5.79838	24.0333	106.551	26.5841	164.898	114.705	4.65471	1.0893e-08	7.62382e-08	-2.06098	0.0241981	0.0457597	2.00186	0.00902396	0.0209759	0.523591	0.452235	0.543388
Ag9G01786	rhamnogalacturonan-I O-acetyltransferase *(TBL)	protein trichome birefringence	Protein trichome birefringence-like 10	_TBL	_TBL10	_RGI_B	1	AT3G06080	PF14416,PF13839	107.953	18.4963	112.094	72.0416	273.039	36.6761	536.405	107.961	2.53909	3.19908e-09	2.4183e-08	0.633505	0.177506	0.251077	2.89182	7.71982e-11	1.01662e-09	2.31237	5.50435e-09	3.82191e-08
Ag7G00080	glycosyltransferase (QUA1) involved in pectin-dependent cell adhesion	hexosyltransferase	Galacturonosyltransferase 8	_GT8	_GAUT8	_HG_B	1	AT3G25140	PF01501	176.808	26.8901	45.2442	41.4202	214.879	61.8041	378.617	80.7532	2.71552	9.18614e-10	7.58025e-09	0.126802	0.807451	0.855515	1.79528	0.000119288	0.000454987	2.22967	1.71581e-07	9.43574e-07
Ag6G02459	pectin acetylesterase *(PAE)	pectin acetylesterase	Pectin acetylesterase 7	_PAE	_PAE7	_HG&RGI_M	1	AT4G19410	PF03283	5190.86	1644.31	1928.84	4446.78	8319.97	3035.22	13344.6	11070.2	1.65844	1.1968e-05	4.92505e-05	-1.20497	0.00588654	0.0132087	1.45473	0.000374302	0.00126474	0.269578	0.476163	0.566389
Ag6G02501	alpha-class expansin	expansin	Expansin-A4	_EXP	_EXPA4	_EXP	1	AT2G39700	PF03330,PF01357	1076.38	82.6399	205.86	350.144	1244.19	179.851	3960.21	592.013	3.70205	8.99396e-21	2.76363e-19	-0.767752	0.0916934	0.144083	2.79072	4.55215e-11	6.26278e-10	2.74177	1.80659e-12	2.05472e-11
Ag7G00089	EC_3.2 glycosylase	glucan endo beta glucosidase	Probable glucan endo-1,3-beta-glucosidase A6	_GH17	_GH17	_Cellulose_callose_M	1	AT3G07320	PF07983,PF00332	2633.57	1392.81	1254.45	354.287	1197.81	532.201	4910.07	1612.29	0.918968	0.0102086	0.0214673	1.8239	1.12014e-05	4.55887e-05	1.17041	0.00253878	0.00691654	1.60662	6.97386e-06	2.89297e-05
Ag7G00924	EC_3.2 glycosylase	glucan endo beta glucosidase protein	Glucan endo-1,3-beta-glucosidase 11	_GH17	_GH17	_Cellulose_callose_M	1	AT1G30080	PF00332	47.9176	7.79717	7.31566	15.7793	84.8261	10.2748	241.794	41.8696	2.6077	0.000211179	0.000672362	-1.09719	0.200686	0.278421	3.03636	5.06765e-05	0.000210738	2.52904	0.000122975	0.000400572
Ag7G01149	not classified	endoglucanase	Endoglucanase 16	_GH9	_GH9	_Cellulose_callose_M	1	AT3G43860	PF00759	5.70486	0.227981	0.535138	0.593902	13.3086	0	51.6129	0	4.32879	0.000352007	0.00106226	-0.186175	0.912304	0.938123	6.26909	3.07598e-06	1.66876e-05	8.47032	5.00357e-13	6.05102e-12
Ag7G01762	regulatory beta-1,3 glucanase *(pdBG)) & EC_3.2 glycosylase	glucan endo beta glucosidase	Glucan endo-1,3-beta-glucosidase 4	_GH17	_GH17	_Cellulose_callose_M	1	AT3G13560	PF07983,PF00332	2060.2	460.836	2316.73	485.025	2747.87	643.958	4424.25	722.762	2.16056	1.17245e-22	4.29976e-21	2.25622	7.64164e-19	2.03872e-17	2.09316	1.21556e-18	4.67497e-17	2.61388	8.18385e-33	8.42972e-31
Ag7G01970	not classified	ring type domain containing protein		_GT92	_GT92	_RGI_B	1	AT3G27330	PF00097,PF13704	556.984	771.857	759.58	708.712	843.214	748.219	875.408	670.171	-0.471404	0.00231911	0.00578276	0.0988523	0.579842	0.663657	0.172249	0.29892	0.401275	0.385287	0.0119112	0.0243097
Ag7G02222	EC_3.1 hydrolase acting on ester bond & pectin methylesterase	pectinesterase	Probable pectinesterase/pectinesterase inhibitor 51	_PME1	_PME51	_HG&RGI_M	1	AT5G09760	PF04043,PF01095	1522.43	816.359	1164.31	747.017	2430.41	1058.16	3504.11	1401.42	0.899234	5.56125e-06	2.44846e-05	0.640269	0.00525492	0.0119408	1.20006	1.79266e-08	1.54436e-07	1.32214	1.75861e-11	1.75129e-10
Ag7G02325	not classified	gdsl esterase lipase	GDSL esterase/lipase At1g29670	_GDSL	_GDSL	_GDSL	1	AT1G29670	PF00657	880.385	456.342	481.464	535.063	1751.93	1238.78	882.558	444.102	0.948304	0.0647871	0.107721	-0.151629	0.798423	0.848205	0.49996	0.36646	0.472145	0.990687	0.0535988	0.0904938
Ag9G00083	beta-galactosidase *(BGAL1) & EC_3.2 glycosylase	beta galactosidase	Beta-galactosidase 3	_GH35	_BGAL3	_RGI_M	1	AT4G36360	PF02140,PF01301	2582.08	867.231	1268.3	784.129	4688	2464.54	4447.92	1417.16	1.57423	6.43542e-07	3.35375e-06	0.694102	0.0578283	0.09715	0.927576	0.00649585	0.0157726	1.65008	1.71924e-07	9.45241e-07
Ag8G00320	EC_3.2 glycosylase	glucan endo beta glucosidase protein	Glucan endo-1,3-beta-glucosidase 13	_GH17	_GH17	_Cellulose_callose_M	1	AT5G56590	PF07983,PF00332	50.4726	5.44969	38.0916	7.91681	60.0231	11.2549	59.0518	9.05267	3.23041	0.000425878	0.00126197	2.26849	0.0297011	0.0545888	2.41505	0.0122338	0.0272602	2.70487	0.00239033	0.00584348
Ag8G00402	not classified	1 >3 beta glucan endohydrolase		_GH17	_GH17	_Cellulose_callose_M	1	AT5G20870	PF07983,PF00332	12.0732	0.911925	4.07335	4.86988	27.9546	4.34248	18.1615	7.79898	3.71407	0.000189066	0.000609825	-0.312549	0.746545	0.806377	2.68307	0.000936954	0.00286566	1.21968	0.0843706	0.13362
Ag8G00644	pectin methylesterase	pectinesterase	Probable pectinesterase 68	_PME2	_PME68	_HG&RGI_M	1	AT5G47500	PF01095	50.7136	29.7766	7.33752	45.3506	195.019	56.3088	448.577	108.183	0.763635	0.0600433	0.100929	-2.65561	4.32238e-06	1.90727e-05	1.79087	1.79768e-05	8.25454e-05	2.05155	5.28867e-08	3.14414e-07
Ag8G00776	EC_3.2 glycosylase	glucan endo beta glucosidase protein	Glucan endo-1,3-beta-glucosidase 11	_GH17	_GH17	_Cellulose_callose_M	1	AT1G30080	PF00332	115.121	14.5055	308.428	40.2216	228.455	28.3852	636.195	88.4571	2.97784	1.9851e-11	2.11177e-10	2.93732	9.34138e-10	7.54283e-09	3.00289	6.05302e-11	8.14323e-10	2.84592	2.24839e-12	2.52329e-11
Ag8G00781	alkaline ceramidase *(TOD1)	transmembrane protein	Probable hexosyltransferase MUCI70	_GT116	_GT116	_RGI_B	1	AT5G46220	PF04765	4.39235	5.79148	5.7918	9.63282	14.8164	8.46754	42.8484	32.9189	-0.42818	0.662272	0.736451	-0.742614	0.502738	0.591526	0.801048	0.418619	0.525931	0.380145	0.664574	0.737021
Ag8G00804	O-acetyltransferase *(RWA)	cas1 acylt domain containing protein 2	Protein REDUCED WALL ACETYLATION 3	_AcylT	RWA3	_HX_B	1	AT2G34410	PF07779	1242.01	1055.62	1746.18	1267.93	1779.51	1456.99	2053.39	1415.91	0.234409	0.0632294	0.105528	0.462066	0.00144872	0.00377037	0.288401	0.0327494	0.0636687	0.53648	1.67618e-05	6.47487e-05
AgUnG00299	E3 ubiquitin ligase *(STUBL2)	pmr5n domain containing protein	Protein trichome birefringence-like 20	_TBL	_TBL20	_XyG_B	1	AT3G02440	PF14416,PF13839	18.9637	2.28971	9.82096	33.7689	79.044	9.31448	114.389	21.3843	3.04541	0.000198212	0.000635604	-1.79645	0.0308987	0.0565092	3.0744	5.19106e-05	0.000215228	2.41941	0.000325393	0.000967359
Ag8G01023	EC_3.1 hydrolase acting on ester bond & pectin methylesterase	pectinesterase	Pectinesterase 2.1	_PME1	_PME18	_HG&RGI_M	1	AT1G11580	PF04043,PF01095	921.866	69.4175	92.0623	167.467	1676.72	225.612	4390.25	489.444	3.73102	5.52775e-12	6.41322e-11	-0.865471	0.168605	0.240743	2.89443	6.00964e-07	3.78408e-06	3.16512	3.35213e-09	2.40944e-08
Ag8G01392	not classified	methyltransferase	Probable methyltransferase PMT2	_PMT	_PMT	_HG&RGI_B	1	AT1G26850	PF03141	5743.8	2169.52	5642.44	2693.57	6684.54	3247.25	7503.81	3148.59	1.40476	7.92476e-12	8.95732e-11	1.06702	6.7783e-06	2.88044e-05	1.04165	2.59728e-06	1.42899e-05	1.25289	9.98995e-10	7.73944e-09
Ag8G01869	class-B endo-1,4-beta-glucanase	endoglucanase	Endoglucanase 8	_GH9	_CEL1	_Cellulose_callose_M	1	AT1G70710	PF00759	74.1921	7.60267	44.6676	2.83584	135.484	0.985713	121.205	34.1772	3.27808	0.000220116	0.000696881	3.96584	0.000276827	0.000848312	7.14618	6.73953e-09	6.28855e-08	1.82652	0.0328158	0.0593148
Ag8G02056	1,6-alpha-xylosidase *(AXYL1/2) & EC_3.2 glycosylase	lysosomal alpha glucosidase	Alpha-xylosidase 1	_GH31	_Vas1	_XyG_M	1	AT1G68560	PF16863,PF01055	140.717	44.7217	84.5569	25.2052	480.734	28.6707	310.346	40.181	1.65004	6.27301e-08	3.8752e-07	1.74646	3.07198e-06	1.3969e-05	4.05731	4.69527e-33	7.41571e-31	2.94835	8.36113e-23	3.16427e-21
Ag8G02212	regulatory protein of polygalacturonase activity	burp domain containing protein	Polygalacturonase-1 non-catalytic subunit beta	_BURP	PG1<U+03B2>-like	_EXPA_INT	1	AT1G70370	PF03181	8044.62	276.581	12376.2	704.441	10941.5	508.838	24465.5	757.276	4.86196	2.1815e-45	4.92208e-43	4.13456	1.2899e-25	7.31076e-24	4.42589	6.44947e-33	1.00523e-30	5.01374	1.19059e-48	3.81167e-46
Ag8G02218	EC_3.2 glycosylase	glucan endo beta glucosidase isoform	Probable glucan endo-1,3-beta-glucosidase At4g16260	_GH17	_GH17	_Cellulose_callose_M	1	AT5G55180	PF07983,PF00332	86.8517	21.6666	24.6603	77.242	245.552	49.8886	774.301	90.2649	1.9961	0.000126066	0.000422138	-1.66478	0.00631688	0.0140771	2.29771	2.54257e-05	0.000113696	3.09994	4.58417e-10	3.72313e-09
Ag8G02239	alpha-L-fucosidase *(FXG) & mRNA unwinding factor *(eIF4B))	gdsl esterase lipase	GDSL esterase/lipase At3g26430	_GDSL	_GDSL	_GDSL	1	AT3G26430	PF00657	1031.26	212.151	599.117	574.428	1708.91	351.821	1347.49	273.816	2.28084	3.24834e-12	3.88669e-11	0.0614106	0.87048	0.905054	2.27994	9.3523e-11	1.21273e-09	2.29868	1.75445e-12	1.99734e-11
Ag10G00959	xylan O-acetyltransferase *(XOAT)	pmr5n domain containing protein	Protein trichome birefringence-like 34	_TBL	_TBL34	_HX_B	1	AT2G38320	PF14416,PF13839	79.3998	2.38817	19.1134	7.78592	115.059	8.72058	210.503	44.9394	5.00884	4.00964e-11	4.07693e-10	1.28498	0.104624	0.160732	3.70898	2.25045e-07	1.56442e-06	2.22753	0.000325102	0.000966736
Ag9G00892	endo-beta-1,4-mannanase	mannan endo beta mannosidase	Mannan endo-1,4-beta-mannosidase 1	_GH5	_MAN7	_HM_M	1	AT5G66460	PF00150	51.2948	4.97671	16.7719	31.5214	78.7061	22.5325	253.47	65.3809	3.35365	1.40013e-07	8.15602e-07	-0.903986	0.190193	0.26621	1.79984	0.00366042	0.00952119	1.95528	0.000413576	0.00120398
AgUnG00549	galacturonosyltransferase	hexosyltransferase	Probable galacturonosyltransferase-like 4	_GT8	_GATL4	_HG_B	1	AT3G06260	PF01501	2.1487	0	4.35348	7.27222	5.06624	3.0205	13.2303	6.95173	3.67388	0.0146101	0.0294276	-0.706309	0.574453	0.658698	0.735824	0.538945	0.639047	0.927925	0.366039	0.457013
Ag9G01380	regulatory beta-1,3 glucanase *(pdBG)) & EC_3.2 glycosylase	glucan endo beta glucosidase	Glucan endo-1,3-beta-glucosidase 4	_GH17	_GH17	_Cellulose_callose_M	1	AT3G13560	PF07983,PF00332	439.026	357.222	307.925	449.645	516.493	463.284	968.13	419.816	0.296434	0.0335568	0.0609518	-0.546422	0.000874817	0.00239294	0.157016	0.2899	0.391564	1.20549	4.83815e-19	1.22852e-17
Ag9G01653	EC_3.2 glycosylase	glucan endo beta glucosidase	Glucan endo-1,3-beta-glucosidase 5	_GH17	_GH17	_Cellulose_callose_M	1	AT4G17180	PF07983,PF00332	95.3687	92.1032	117.09	76.2742	97.6901	119.997	118.577	96.3159	0.0531541	0.863882	0.899404	0.617265	0.086353	0.136815	-0.295382	0.372702	0.478599	0.300547	0.325194	0.414226
Ag2G01135	xylan O-acetyltransferase *(XOAT)	pmr5n domain containing protein	Protein trichome birefringence-like 34	_TBL	_TBL34	_HX_B	1	AT2G38320	PF14416,PF13839	6.02625	0	0	0	4.3375	0	15.0444	0	5.14401	0.0206677	0.0398567	0	1	1	4.65234	0.056463	0.101147	6.69186	0.00244889	0.00596755
Ag9G02274	class-B endo-1,4-beta-glucanase	endoglucanase	Endoglucanase 17	_GH9	_GH9	_Cellulose_callose_M	1	AT4G02290	PF00759	176.308	53.9053	73.0243	143.782	433.304	34.0465	865.009	234.6	1.70907	0.020969	0.0403752	-0.974443	0.254829	0.339644	3.66919	4.94908e-06	2.56225e-05	1.88254	0.0102827	0.021339
Ag3G00160	glucuronosyltransferase *(GUX)	hexosyltransferase	UDP-glucuronate:xylan alpha-glucuronosyltransferase 2	_GT8	_GUX2	_HX_B	1	AT4G33330	PF01501	42.0892	10.216	0	12.5937	70.924	27.2234	79.9299	37.3213	2.03796	0.0021164	0.00533287	-5.5771	6.25277e-05	0.000220471	1.38176	0.0446177	0.0826456	1.0982	0.0810261	0.129074
Ag3G01190	glucuronosyltransferase *(GUX)	udp glucuronate xylan alpha glucuronosyltransferase	UDP-glucuronate:xylan alpha-glucuronosyltransferase 1	_GT8	_GUX1	_HX_B	1	AT3G18660	PF01501	68.6058	9.8426	7.61156	7.30026	149.946	11.6768	285.913	53.9117	2.79986	0.00166529	0.00429718	0.0316276	0.976931	0.987982	3.68437	0.000119804	0.000456609	2.40652	0.00529792	0.0118408
Ag9G02405	alpha-class expansin	expansin a7	Expansin-A7	_EXP	_EXPA7	_EXP	1	AT1G12560	PF03330,PF01357	3.0228	0	0	0	10.4109	0.925582	21.763	1.7934	4.15165	0.0112302	0.0233479	0	1	1	3.48406	0.0257424	0.0518547	3.60326	0.00575077	0.0127507
Ag10G00622	glucuronoxylan glucuronosyltransferase *(IRX7)	exostosin domain containing protein	Probable glucuronoxylan glucuronosyltransferase IRX7	_GT47	_IRX7	_HX_B	1	AT2G28110	PF03016	1756.96	813.47	823.9	479.46	2071.08	717.575	1840.72	410.978	1.11118	2.05172e-07	1.16452e-06	0.77897	0.00179684	0.00458273	1.52944	3.73607e-11	5.24978e-10	2.1629	7.30112e-24	3.03991e-22
Ag4G00032	xylosyltransferase *(IRX10)	exostosin domain containing protein	Probable beta-1,4-xylosyltransferase IRX10L	_GT47	_IRX10	_HX_B	1	AT5G61840	PF03016	50.4539	2.29664	42.6752	6.69143	81.489	12.2638	129.571	36.4606	4.45184	1.01901e-10	9.70315e-10	2.64682	8.13001e-05	0.000279863	2.73448	4.54942e-06	2.37558e-05	1.82791	0.00042375	0.00123043
Ag4G02347	not classified	glycosyltransferase domain containing protein	Probable galacturonosyltransferase 12	_GT8	_GAUT12	_HX_B	1	AT5G54690	PF01501	31.8067	0.455963	0	6.75393	70.0546	9.53281	85.1423	26.934	6.09968	7.8634e-06	3.3554e-05	-4.68695	0.00353407	0.0083843	2.87008	0.00492937	0.0124091	1.65949	0.0717988	0.116331
AgUnG00201	not classified	fas domain containing protein		_FLA	_FLA21	_FLA	1	AT5G06920	PF02469	50.8528	13.2598	60.2301	23.7297	52.6754	11.1823	94.4754	30.4815	1.94425	7.99614e-06	3.40456e-05	1.3486	0.00504121	0.0115115	2.24874	3.36763e-06	1.81077e-05	1.63455	4.52563e-05	0.0001606
AgUnG00215	xylosyltransferase *(IRX9) & component *(Pam18) of inner mitochondrion membrane TIM translocation system & EC_2.4 glycosyltransferase	caebr mitochondrial import inner membrane translocase subunit tim	Beta-1,4-xylosyltransferase IRX9	_GT43	_IRX9	_HX_B	1	AT2G37090	PF03360	172.799	50.8354	49.874	41.7704	327.879	89.0974	497.838	175.487	1.76701	2.74737e-05	0.000105048	0.255308	0.612538	0.69221	1.88089	2.73453e-05	0.000121432	1.50404	0.000243559	0.00074598
AgUnG00265	EC_3.2 glycosylase	glucan endo beta glucosidase	Glucan endo-1,3-beta-glucosidase 14	_GH17	_GH17	_Cellulose_callose_M	1	AT3G15800	PF00332	81.7222	10.6827	49.7704	47.8013	189.271	41.5862	375.058	56.0803	2.9276	1.22004e-08	8.47626e-08	0.0527711	0.925153	0.947879	2.18427	2.27067e-05	0.000102407	2.74038	5.44533e-09	3.78426e-08
Ag9G00937	not classified	hexosyltransferase	Probable galacturonosyltransferase 12	_GT8	_GAUT12	_HX_B	1	AT5G54690	PF01501	205.002	47.894	43.4119	72.1975	332.005	77.2368	466.199	266.221	2.09756	7.59486e-07	3.89627e-06	-0.734581	0.145003	0.211805	2.10334	3.36347e-06	1.80894e-05	0.80828	0.0496895	0.0847574
AgUnG00950	polygalacturonase *(QRT2) & EC_3.2 glycosylase	polygalacturonase qrt	Polygalacturonase	_GH28	_GH28	_HG_M	1	AT3G07970	PF00295	0	0	0.862518	0	3.33475	0	17.1232	2.34479	0	1	1	2.45188	0.458577	0.549666	4.27264	0.15251	0.232563	2.86748	0.261569	0.347104
AgUnG00975	1,6-alpha-xylosidase *(AXYL1/2) & EC_3.2 glycosylase	lysosomal alpha glucosidase	Alpha-xylosidase 1	_GH31	_Vas1	_XyG_M	1	AT1G68560	PF16863,PF01055	114.947	25.0704	64.7944	29.9577	375.25	15.9416	225.723	24.7541	2.18539	1.04078e-14	1.7279e-13	1.10864	0.000824954	0.00227409	4.5436	5.94244e-44	2.46987e-41	3.18982	1.54894e-31	1.40061e-29
AgUnG01208	not classified	endoglucanase	Endoglucanase 16	_GH9	_GH9	_Cellulose_callose_M	1	AT3G43860	PF00759	7.14166	0.227981	1.50154	0.593902	21.7782	0	72.3544	0.397386	4.65495	0.000133956	0.000445723	1.30677	0.379231	0.471225	6.97969	2.5812e-07	1.77301e-06	7.51182	1.97144e-10	1.68005e-09
AgUnG01210	not classified	endoglucanase	Endoglucanase 16	_GH9	_GH9	_Cellulose_callose_M	1	AT3G43860	PF00759	7.41294	0.227981	1.50154	0.593902	22.0212	0	66.3864	0.397386	4.71008	0.000115402	0.000389623	1.30703	0.380508	0.472588	6.99581	2.63089e-07	1.80192e-06	7.38771	4.50594e-10	3.66084e-09
AgUnG01417	not classified	burp domain containing protein	BURP domain protein USPL1	_BURP	BNM2-like	_EXPA_INT	1	AT1G49320	PF03181	43.0314	0.911925	34.8248	0.546336	42.2808	4.49836	69.5385	7.13542	5.54735	3.94929e-06	1.78999e-05	5.93799	9.17977e-05	0.000312289	3.22073	0.00348	0.00911293	3.28039	0.000879186	0.00237311
Ag2G01680	xylan O-acetyltransferase *(XOAT)	pmr5n domain containing protein	Protein trichome birefringence-like 31	_TBL	_TBL31	_HX_B	1	AT1G73140	PF14416,PF13839	55.3183	4.75662	48.234	10.9053	119.283	20.964	270.042	75.8703	3.52629	5.91851e-10	5.01665e-09	2.14518	0.000354133	0.00105985	2.51299	2.47197e-06	1.36671e-05	1.83106	9.71996e-05	0.000323285
Ag2G02216	xylan O-acetyltransferase *(XOAT)	protein trichome birefringence	Protein trichome birefringence-like 33	_TBL	_TBL33	_HX_B	1	AT2G40320	PF14416,PF13839	138.131	9.98639	15.7834	19.6648	344.493	19.9251	823.875	73.1082	3.79173	5.09996e-11	5.11096e-10	-0.31676	0.643262	0.719185	4.11482	7.85343e-12	1.22004e-10	3.4939	6.91052e-11	6.31138e-10
Ag5G01622	xylan O-acetyltransferase *(XOAT)	pmr5n domain containing protein	Protein trichome birefringence-like 3	_TBL	_TBL3	_HX_B	1	AT5G01360	PF14416,PF13839	112.665	19.4827	9.76785	20.8399	307.133	80.3555	644.171	176.274	2.53049	0.000204094	0.000652788	-1.10512	0.189998	0.265999	1.93558	0.00707942	0.0169945	1.86939	0.00470704	0.010658
Ag10G00010	glycosyl transferase *(SIA)	alpha sialyltransferase family gt	Sialyltransferase-like protein 5	_GT29	_GT29	_RGII_B	2	AT1G08660	PF00777	16.5598	10.1053	12.4903	17.9656	16.5454	12.2924	8.15772	12.9952	0.718604	0.1646	0.238285	-0.525168	0.381677	0.473667	0.423034	0.440322	0.546992	-0.668351	0.205079	0.283743
Ag10G00287	not classified	gdsl esterase lipase protein	Esterase	_GDSL	_GDSL	_GDSL	2	AT3G26430	PF00657	4.36222	18.9483	12.311	52.2532	11.1492	16.7418	5.95239	8.36374	-2.138	0.0197812	0.0383092	-2.09416	0.0364017	0.0650421	-0.581589	0.535673	0.636217	-0.49608	0.58287	0.666189
Ag3G00711	not classified	exostosin domain containing protein	Probable glycosyltransferase At5g03795	_GT47	_GT47	_GT47	2	AT4G38040	PF03016	205.236	239.077	236.361	287.847	183.341	201.673	187.117	208.461	-0.220693	0.238988	0.3244	-0.285345	0.186718	0.262135	-0.135115	0.506942	0.610953	-0.156655	0.402054	0.493025
Ag6G00979	EC_3.2 glycosylase	beta galactosidase	Beta-galactosidase 6	_GH35	_BGAL8	_AGP_M	2	AT2G28470	PF02140,PF01301	155.21	167.17	959.259	590.923	226.72	49.6514	182.036	135.885	-0.108433	0.787193	0.839155	0.699167	0.125581	0.187862	2.19196	7.36125e-07	4.56292e-06	0.422085	0.292094	0.379718
Ag2G00185	not classified	protein trichome birefringence	Protein trichome birefringence-like 1	_TBL	_TBL1	_HG&RGI_B	2	AT3G12060	PF14416,PF13839	55.8201	25.5792	83.7696	97.3594	40.2776	41.7333	13.903	50.7236	1.12733	0.013776	0.0279758	-0.219803	0.665519	0.738285	-0.0512996	0.916442	0.945496	-1.87024	7.9679e-05	0.000270092
Ag6G01704	not classified	exostosin domain containing protein	Probable glycosyltransferase At5g03795	_GT47	_GT47	_GT47	2	AT4G16745	PF03016	270.116	286.167	488.135	438.23	228.844	317.348	292.453	422.107	-0.0856623	0.658937	0.733352	0.155851	0.479304	0.569697	-0.473724	0.0236657	0.0481753	-0.529704	0.00557995	0.012415
Ag11G03514	not classified	o fucsyltransferase family prtein	O-fucosyltransferase 16	_GT106	_FUT16	_GT106_B	2	AT1G76270	PF10250	503.357	682.475	816.202	739.453	516.342	709.312	513.157	811.963	-0.439958	0.00289898	0.00706799	0.140834	0.405476	0.497469	-0.458477	0.00390095	0.0100716	-0.662034	6.18017e-06	2.58957e-05
Ag3G01114	not classified	protein trichome birefringence	Protein trichome berefringence-like 7	_TBL	_TBL7	_HG&RGI_B	2	AT1G48880	PF14416,PF13839	15.505	30.1363	42.0638	84.1246	14.6453	19.2757	27.8091	36.9699	-0.958076	0.102224	0.159045	-0.993799	0.124237	0.186273	-0.395545	0.536197	0.636616	-0.412518	0.465579	0.556145
Ag2G00576	Fasciclin-type arabinogalactan protein	fasciclin arabinogalactan protein	Fasciclin-like arabinogalactan protein 2	_FLA	_FLA2	_FLA	2	AT4G12730	PF02469	16266.4	6172.39	18886	35653.6	12870.7	17950.8	6213.25	4745.63	1.39802	2.53599e-08	1.67494e-07	-0.916782	0.00154931	0.00400794	-0.479946	0.0765148	0.130411	0.388705	0.121565	0.182625
Ag2G00622	beta-class expansin	expansin b3 protein	Expansin-B3	_EXP	_EXPB3	_EXP	2	AT4G28250	PF03330,PF01357	3953.8	3014.25	9206.26	19983.1	11073.7	11948.2	3926.22	3163.69	0.391571	0.295163	0.387087	-1.11813	0.00957781	0.0203414	-0.10965	0.785917	0.845635	0.311527	0.404839	0.495969
Ag2G01550	EC_3.2 glycosylase	glucan endo beta glucosidase		_GH17	_GH17	_Cellulose_callose_M	2	AT5G58090	PF07983,PF00332	0	0.21523	0.944304	63.7363	10.7175	8.25012	5.94807	2.30102	-0.455867	0.830756	0.873527	-6.06998	0.00360507	0.00853481	0.373641	0.829415	0.878708	1.36607	0.408439	0.49963
Ag2G01607	EC_3.2 glycosylase	glucan endo beta glucosidase	Glucan endo-1,3-beta-glucosidase 8	_GH17	_GH17	_Cellulose_callose_M	2	AT1G64760	PF07983,PF00332	42.6116	30.5854	70.048	69.8701	54.7691	31.8462	7.38196	26.1246	0.478156	0.311988	0.405137	-0.000391647	0.999412	1	0.788623	0.119721	0.190318	-1.83444	0.000512079	0.00145761
Ag2G02119	EC_3.2 glycosylase	glucan endo 3 beta glucosidase	Glucan endo-1,3-beta-glucosidase	_GH17	_GH17	_Cellulose_callose_M	2	AT5G24318	PF07983,PF00332	720.36	711.103	442.798	4739.45	1757.09	1145.1	1884.63	620.687	0.0189684	0.963132	0.974735	-3.42011	5.54308e-13	7.06028e-12	0.61752	0.16264	0.244642	1.60234	9.18763e-05	0.000307132
Ag2G00481	not classified	rhamnogalacturonan endolyase		_RGL(PL4)	_PL4	_RGI_M	2	AT1G09910	PF14686,PF14683,PF06045	868.937	842.2	935.85	1165.23	764.435	910.661	801.516	868.781	0.0457364	0.727348	0.791966	-0.31624	0.0365415	0.0652329	-0.251861	0.0752039	0.12863	-0.116556	0.372331	0.463379
Ag2G02007	pectate lyase & EC_4.2 carbon-oxygen lyase	pectate lyase	Probable pectate lyase 22	_PLL	_PLL15	_HG_M	2	AT5G63180	PF00544	35.3351	9.53151	32.6053	83.8048	22.4498	6.7598	62.4262	3.03449	1.8992	0.032327	0.0589667	-1.36417	0.172031	0.244883	1.72805	0.0777338	0.132137	4.37127	2.58613e-06	1.15819e-05
Ag6G00706	EC_3.2 glycosylase	pectate lyase 3 domain containing protein	Probable polygalacturonase	_PL3	_PL3	_HG_M	2	AT4G23500	PF12708	366.056	156.606	272.138	455.959	567.1	189.608	186.236	141.335	1.22505	4.84717e-05	0.000177022	-0.743985	0.0317316	0.0578051	1.57877	1.10222e-06	6.58747e-06	0.398411	0.188691	0.26489
Ag11G03215	xylogalacturonan xylosyltransferase	exostosin domain containing protein	Probable glycosyltransferase At3g07620	_GT47	_GT47	_HG_B	2	AT3G07620	PF03016	1901.46	2951.73	7559.28	5349.62	905.922	1815.92	348.424	909.269	-0.634477	0.0179732	0.0352313	0.498702	0.106559	0.163218	-1.00303	0.000550415	0.00177994	-1.38458	3.17286e-07	1.67004e-06
Ag3G00354	not classified			_GH1	_GH1	_GLUCOSIDASE_M	2	AT3G60120	PF00232	7.62954	3.19183	2.71023	17.8478	7.14429	3.75781	0.74738	0	1.25597	0.134443	0.20094	-2.67981	0.00821421	0.0177622	0.929021	0.300645	0.403021	2.32948	0.116913	0.176588
Ag3G00355	not classified	beta glucosidase 26		_GH1	_GH1	_GLUCOSIDASE_M	2	AT4G21760	PF00232	12.3785	2.45262	10.5956	17.3889	12.0449	4.03163	0	0	2.35512	0.0650865	0.108132	-0.705575	0.615474	0.694739	1.57764	0.24222	0.33863	0	1	1
Ag3G00469	not classified	protein o linked mannse beta n acetylglucsamiyltrasferase	Alpha-1,3-arabinosyltransferase XAT3	_GT61	_GT61	_HX_B	2	AT2G41640	PF04577	151.815	83.2614	68.6409	816.053	206.689	340.332	134.764	82.9662	0.867731	0.107553	0.166028	-3.57019	1.08859e-08	7.50358e-08	-0.719162	0.212293	0.304666	0.699776	0.193651	0.270633
Ag3G00972	not classified	protein o linked mannse beta n acetylglucsamiyltrasferase	Alpha-1,3-arabinosyltransferase XAT2	_GT61	_GT61	_HX_B	2	AT3G18180	PF04577	1.94365	0.943489	3.21083	36.6887	8.41705	0	22.8127	5.09036	1.05335	0.50245	0.594256	-3.55208	0.0258294	0.048427	5.60887	0.00228228	0.00628678	2.16369	0.102576	0.157883
Ag3G02112	not classified	inactive gdsl esterase lipase protein	GDSL esterase/lipase At1g28590	_GDSL	_GDSL	_GDSL	2	AT1G28590	PF00657	300.338	189.617	475.415	329.357	292.498	184.419	151.589	67.1831	0.66395	0.0529729	0.0906647	0.529553	0.178504	0.252326	0.667037	0.072002	0.124112	1.17444	0.00079988	0.00217715
Ag3G02858	EC_3.2 glycosylase	glucan endo beta glucosidase	Glucan endo-1,3-beta-glucosidase 8	_GH17	_GH17	_Cellulose_callose_M	2	AT2G19440	PF07983,PF00332	272.618	611.059	673.891	687.526	250.779	521.19	237.533	457.473	-1.164	5.26388e-08	3.28868e-07	-0.0287583	0.906123	0.93286	-1.05496	4.92154e-06	2.54911e-05	-0.945774	1.00138e-05	4.04564e-05
Ag4G00750	not classified	gdsl esterase lipase	GDSL esterase/lipase At5g14450	_GDSL	_GDSL	_GDSL	2	AT5G14450	PF00657	40.1213	40.5681	24.3139	75.7111	60.7785	98.0557	26.5358	34.5885	-0.00973591	0.972384	0.981666	-1.6418	1.99558e-06	9.4234e-06	-0.689184	0.0129561	0.0286675	-0.380696	0.187993	0.264082
Ag4G01412	Fasciclin-type arabinogalactan protein	fasciclin arabinogalactan protein	Fasciclin-like arabinogalactan protein 17	_FLA	_FLA17	_FLA	2	AT5G06390	PF02469	3104.81	467.606	14017.4	10841.7	2311.98	2204.21	1836.43	987.635	2.73157	8.12391e-18	1.86315e-16	0.370634	0.309638	0.399023	0.0690227	0.839987	0.887008	0.894748	0.00474741	0.0107432
Ag4G01723	EC_2.4 glycosyltransferase & mannan synthase *(CSLA)	glucomannan 4 beta mannosyltransferase	Glucomannan 4-beta-mannosyltransferase 1	_GT2	_CSLA9	_HM_B	2	AT5G03760	PF13641	260.936	276.71	435.901	394.822	245.88	239.005	307.894	318.495	-0.0852298	0.59683	0.678748	0.145247	0.424982	0.516824	0.0390966	0.822978	0.873904	-0.0489749	0.756393	0.814018
Ag6G01282	beta-1,3-galactosyltransferase *(B3GALT)	hexosyltransferase	Probable beta-1,3-galactosyltransferase 12	_GT31	_GALT12	_AGP_B	2	AT2G26100	PF01762	262.469	361.793	520.632	507.032	302.019	396.169	346.097	541.368	-0.463006	0.00332022	0.00796551	0.0411566	0.816716	0.862939	-0.390266	0.0202889	0.0423941	-0.64572	2.5633e-05	9.56182e-05
Ag5G00400	EC_2.4 glycosyltransferase	xyloglucan endotransglucosylase hydrolase protein	Probable xyloglucan endotransglucosylase/hydrolase protein 6	_GH16	_XTH6	_XyG_M	2	AT5G65730	PF06955,PF00722	55420.4	32557.9	371664	319015	34150.7	18764.6	3121.71	3012.41	0.767407	0.0832832	0.133688	0.220373	0.666653	0.739439	0.863904	0.0710723	0.12273	0.0513594	0.907786	0.934181
Ag5G01163	EC_3.1 hydrolase acting on ester bond & pectin methylesterase	pectinesterase	Probable pectinesterase/pectinesterase inhibitor 17	_PME1	_PME17	_HG&RGI_M	2	AT2G45220	PF04043,PF01095	1620.74	22.9936	15365.1	11454.5	912.015	462.294	117.064	135.562	6.138	4.98812e-27	2.80673e-25	0.423747	0.505536	0.594287	0.980364	0.100515	0.164249	-0.212688	0.702943	0.769851
Ag5G01226	pectin methylesterase inhibitor	pmei domain containing protein	Putative invertase inhibitor	_PMEI	_PMEI	_HG&RGI_M	2	AT5G46970	PF04043	61.3089	71.5337	726.261	988.327	61.9582	72.8102	40.7607	16.0098	-0.22493	0.634853	0.713114	-0.445019	0.399883	0.491804	-0.230514	0.651413	0.735693	1.34338	0.00677523	0.0147353
Ag5G01946	pectin methylesterase inhibitor	pmei domain containing protein	Pectinesterase inhibitor 9	_PMEI	_PMEI	_HG&RGI_M	2	AT2G01610	PF04043	3.11813	2.99499	4.39437	9.88297	16.0417	3.70233	3.95263	0	0.0632067	0.97765	0.985317	-1.15971	0.65192	0.726601	2.11389	0.377629	0.483695	4.76178	0.0501424	0.085413
Ag5G02214	polygalacturonase *(PGX1-like) & EC_3.2 glycosylase	polygalacturonase	Polygalacturonase At1g48100	_GH28	_GH28	_HG_M	2	AT1G60590	PF00295	0.880861	3.55164	0	15.8219	24.8078	21.9543	0.500121	2.02032	-2.03338	0.28361	0.374426	-5.90904	0.00918999	0.019588	0.176456	0.922687	0.949623	-2.03949	0.308698	0.397293
Ag5G02671	EC_2.4 glycosyltransferase & callose synthase	1 3 beta glucan synthase	Callose synthase 3	_GT48	_GSL12	_Callose_B	2	AT5G13000	PF04652,PF14288,PF02364	2228.95	2248.7	2341.26	2809.77	2113.72	2297.06	2269.55	2460.89	-0.0126723	0.947387	0.963575	-0.262742	0.236109	0.3188	-0.120166	0.562281	0.659325	-0.116674	0.543011	0.629547
Ag6G00016	not classified	ring type domain containing protein	Probable methyltransferase At1g29790	_PMT	_PMT	_HG&RGI_B	2	AT4G01240	PF03141	16.2459	9.78609	80.4429	48.0175	14.9205	9.47086	6.21822	0.419024	0.722097	0.206709	0.28856	0.746133	0.205939	0.2845	0.658446	0.289997	0.391657	3.95656	0.000654783	0.00181836
Ag8G00238	beta-galactosidase *(BGAL1)	beta galactosidase	Beta-galactosidase	_GH35	_BGAL12	_RGI_M	2	AT4G26140	PF01301	280.084	567.845	852.551	861.655	153.23	89.3092	219.896	252.209	-1.01986	0.0504132	0.086861	-0.0153434	0.979607	0.989807	0.779995	0.170842	0.254635	-0.197827	0.704835	0.771459
Ag6G01971	not classified	gdsl esterase lipase protein	Esterase	_GDSL	_GDSL	_GDSL	2	AT3G26430	PF00657	52.7018	31.683	29.6523	105.338	36.6215	93.1267	22.0051	12.3465	0.738904	0.0835663	0.134039	-1.83236	0.000229994	0.000715814	-1.34451	0.00288154	0.00772945	0.833628	0.0705015	0.114558
Ag6G02159	EC_3.2 glycosylase	exopolygalacturonase		_GH28	_GH28	_HG_M	2	AT2G33160	PF13456,PF00295	98.2441	98.2787	122.225	107.815	93.8318	73.7199	74.8018	125.211	-0.00295237	0.991723	0.995505	0.183562	0.575318	0.659435	0.344762	0.26673	0.366133	-0.742616	0.00874301	0.0185302
Ag7G02139	catalytic component *(CesA) of cellulose synthase complex	cellulose synthase a ctlytic subunit [udp forming]	Cellulose synthase A catalytic subunit 6 [UDP-forming]	_CESA6	_CESA6	_CESA_PCW	2	AT5G64740	PF13632,PF14569	12664.2	7115.3	15639.7	18573.6	11401.8	13176	8041.29	5313.32	0.831801	1.25298e-10	1.17609e-09	-0.248076	0.0962057	0.14982	-0.208587	0.134951	0.210171	0.597797	3.84795e-06	1.67291e-05
Ag7G02184	not classified	methyltransferase	Probable methyltransferase PMT26	_PMT	_PMT	_HG&RGI_B	2	AT5G64030	PF03141	46.6191	12.4253	79.8882	51.6606	40.2044	15.9615	0	1.59117	1.90199	0.000121648	0.000408729	0.630744	0.235365	0.318013	1.33424	0.0116892	0.0262318	-3.15176	0.00992838	0.0206817
Ag7G02213	not classified	o fucsyltransferase family prtein	O-fucosyltransferase 38	_GT106	_RRT5	_RGI_B	2	AT5G64600	PF10250	631.033	605.085	1264.17	1096.4	715.52	724.365	718.503	774.501	0.0597771	0.657353	0.732094	0.20696	0.174839	0.248185	-0.01756	0.90315	0.935817	-0.108455	0.414646	0.505656
Ag8G00125	fucosyl transferase (FRB) involved in pectin-dependent cell adhesion	o fucsyltransferase family prtein	O-fucosyltransferase 19	_GT106	_RRT9	_RGI_B	2	AT2G37980	PF10250	1967.74	1554.45	14630.5	17622.3	936.614	2314.07	1198.4	2096.84	0.340244	0.168729	0.242937	-0.268415	0.344973	0.436535	-1.30469	1.05466e-06	6.32553e-06	-0.807203	0.00109517	0.00289282
Ag8G00862	not classified	gdsl esterase lipase	GDSL esterase/lipase At5g45910	_GDSL	_GDSL	_GDSL	2	AT5G45910	PF00657	167.679	54.5453	348.218	203.08	130.136	116.949	13.2428	9.78823	1.62057	0.00041456	0.00123136	0.777705	0.134718	0.198997	0.152841	0.755577	0.821269	0.426363	0.419156	0.510168
Ag8G01797	O-acetyltransferase *(RWA)	cas1 acylt domain containing protein 2	Protein REDUCED WALL ACETYLATION 2	_AcylT	RWA2	_HX_B	2	AT3G06550	PF07779	560.686	237.483	1193.2	822.955	529.907	374.888	225.912	246.872	1.24042	1.27592e-10	1.19478e-09	0.536506	0.0134326	0.0273865	0.498966	0.0155973	0.0336658	-0.129444	0.506931	0.595808
Ag8G02225	not classified	pmei domain containing protein		_PMEI	_PMEI	_HG&RGI_M	2	AT1G70540	PF04043	74.0526	60.2342	110.566	131.853	106.81	51.2893	109.665	97.7797	0.292931	0.314046	0.407452	-0.251773	0.437902	0.529384	1.05533	0.00074426	0.00232892	0.166019	0.55121	0.63726
Ag9G00724	cellulose synthase endo-1,4-beta-glucanase *(KOR)	endoglucanase	Endoglucanase 25	_GH9	_KOR	_Cellulose_callose_M	2	AT5G49720	PF00759	13326.4	6997.01	20307.7	16961.1	11441.7	14224.8	13789.8	8802.37	0.929511	4.9032e-06	2.18062e-05	0.259798	0.26848	0.354566	-0.314093	0.152735	0.232832	0.647645	0.00144985	0.00373109
AgUnG00339	not classified	hexosyltransferase	Probable beta-1,3-galactosyltransferase 2	_GT31	_GALT2	_AGP_B	2	AT1G05170	PF13334,PF01762	12.1083	17.9867	24.8393	27.2293	32.8356	20.1443	20.9984	23.5771	-0.575745	0.444132	0.538096	-0.127459	0.880387	0.91239	0.70428	0.37171	0.477688	-0.165973	0.820109	0.86552
Ag9G01905	bifunctional alpha-L-arabinofuranosidase and beta-D-xylosidase *(BXL) & EC_3.2 glycosylase	fn3 like domain containing protein	Beta-D-xylosidase 1	_GH3	_BXL	_HX_M	2	AT5G49360	PF14310,PF00933,PF01915	9.05272	8.73383	27.6408	133.499	17.3506	29.18	1.493	0.781595	0.0558649	0.961937	0.973816	-2.27278	0.0820678	0.131127	-0.747219	0.543446	0.643095	0.911791	0.530749	0.618038
Ag9G02249	pectin methylesterase inhibitor	pmei domain containing protein	Pectinesterase inhibitor 6	_PMEI	_PMEI	_HG&RGI_M	2	AT3G62820	PF04043	160.931	154.884	310.887	190.349	143.992	151.659	7.23334	4.52223	0.0553153	0.930194	0.950946	0.707326	0.330834	0.421478	-0.0744417	0.9131	0.942993	0.663619	0.372249	0.463301
AgUnG00572	not classified	gdsl esterase lipase protein	Esterase	_GDSL	_GDSL	_GDSL	2	AT3G26430	PF00657	19.4565	30.8699	33.9494	86.1936	19.069	70.3786	13.4302	32.9387	-0.664716	0.328097	0.422328	-1.35176	0.0789161	0.126787	-1.88266	0.00923663	0.0213926	-1.29982	0.0570871	0.0955457
AgUnG01131	not classified	beta galactosidase	Beta-galactosidase	_GH35	_BGAL2	_RGI_M	2	AT3G52840	PF01301	34.8231	58.9904	153.513	104.274	32.3995	11.4432	34.3116	45.2467	-0.759838	0.173916	0.249379	0.55911	0.374043	0.466073	1.49866	0.0190446	0.0401411	-0.398942	0.474561	0.564909
Ag10G00490	regulatory factor SOS5 of SOS *(Salt Overly Sensitive) signalling pathway & Fasciclin-type arabinogalactan protein	fasciclin arabinogalactan protein	Fasciclin-like arabinogalactan protein 4	_FLA	_FLA4	_FLA	3	AT3G46550	PF02469	1494.52	630.996	866.685	730.459	2035.79	1011.8	969.118	543.271	1.24379	1.68273e-08	1.14655e-07	0.245498	0.336512	0.427377	1.00919	2.09325e-05	9.52211e-05	0.834927	0.000155342	0.000495118
Ag10G00590	beta-galactosidase *(BGAL8) & EC_3.2 glycosylase	beta galactosidase	Beta-galactosidase 8	_GH35	_BGAL8	_AGP_M	3	AT2G28470	PF02140,PF01301	6687.79	765.4	1893.53	1763.45	5185.3	1286.4	5393.7	1216.95	3.1275	3.27638e-16	6.32606e-15	0.102705	0.816387	0.86263	2.01092	1.15989e-06	6.90427e-06	2.14798	2.00418e-08	1.27398e-07
Ag10G00621	xyloglucan endotransglucosylase/hydrolase *(XTH) & EC_2.4 glycosyltransferase	xyloglucan endotransglucosylase hydrolase protein	Probable xyloglucan endotransglucosylase/hydrolase protein 32	_GH16	_XTH32	_XyG_M	3	AT2G36870	PF06955,PF00722	27.1159	13.5555	7.11402	37.414	0.752141	12.3175	0.494519	0	1.00211	0.586558	0.66979	-2.40093	0.263381	0.349273	-4.02346	0.0620818	0.109727	1.75307	0.450552	0.541664
Ag6G01862	UDP-glucose glycoprotein glucosyltransferase *(UGGT)	udp glucose glycoprotein glucosyltransferase	UDP-glucose:glycoprotein glucosyltransferase	_GT8	_EBS1	_Glycosylat_B	3	AT1G71220	PF01501,PF06427	5187.03	1575.34	3569.38	2775.16	4243.47	1976.97	3539.85	2339.69	1.71924	2.53486e-17	5.50467e-16	0.363474	0.12092	0.182	1.10172	5.04489e-07	3.22674e-06	0.59739	0.00322588	0.00759911
Ag10G01110	basic chitinase *(CHIB)	basic endochitinase	Endochitinase B	_GH19	_GhiB	_GH19	3	AT3G12500	PF00187,PF00182	627.222	197.546	4.72152	1.7015	0.774755	43.9709	2.87872	0.586196	1.66693	0.382251	0.477029	1.46861	0.527985	0.615334	-5.83094	0.00873935	0.0204044	2.292	0.280552	0.36768
Ag10G01313	not classified	methyltransferase	Probable methyltransferase PMT23	_PMT	_PMT	_HG&RGI_B	3	AT2G40280	PF03141	362.081	152.61	207.258	127.523	434.684	88.9029	157.092	59.8585	1.24557	1.76036e-05	6.99509e-05	0.697178	0.0401867	0.0707959	2.28534	6.71198e-13	1.22224e-11	1.39205	3.26918e-06	1.43932e-05
Ag10G01501	pectin methylesterase	pectinesterase	Probable pectinesterase 53	_PME2	_PME53	_HG&RGI_M	3	AT5G19730	PF01095	130.252	11.5017	70.4861	19.1824	195.525	17.66	64.4857	4.82261	3.50455	2.43289e-07	1.36227e-06	1.87732	0.0152046	0.0304876	3.46726	1.62534e-06	9.3348e-06	3.73	1.61178e-07	8.90293e-07
Ag1G01322	galactinol synthase	galactinol synthase	Galactinol synthase 1	_GT8	_GOLS4	_GT8_osmoprotect	3	AT1G60470	PF01501	889.949	652.916	287.876	708.35	2163.69	1101.89	110.403	25.6469	0.446825	0.432691	0.526902	-1.29992	0.0487067	0.0837684	0.973473	0.113146	0.18145	2.10474	0.000329641	0.000978282
Ag10G01808	EC_3.1 hydrolase acting on ester bond & pectin methylesterase	pectinesterase	Probable pectinesterase/pectinesterase inhibitor 41	_PME1	_PME41	_HG&RGI_M	3	AT4G02330	PF04043,PF01095	99.0386	37.0259	17.6278	71.6592	42.0909	63.9924	32.7755	65.86	1.42258	0.0272969	0.0508685	-2.01729	0.0088242	0.0189035	-0.606659	0.383859	0.490137	-1.00679	0.119459	0.180032
Ag10G02344	not classified	egf domain specific o linked n acetylglucsamie trasferase	Xylan glycosyltransferase MUCI21	_GT61	_GT61	_HX_B	3	AT2G41640	PF04577	2063.02	1173.1	1230.86	631.967	1265.04	1407.63	917.912	300.061	0.814287	0.0121914	0.025111	0.961218	0.0106269	0.0223025	-0.154324	0.660174	0.743073	1.6131	7.94103e-07	3.89505e-06
Ag10G02531	EC_3.2 glycosylase	glucan endo beta glucosidase basic isoform	Glucan endo-1,3-beta-glucosidase	_GH17	_GH17	_Cellulose_callose_M	3	AT4G16260	PF00332	1633.4	139.145	152.057	34.9223	46.1008	23.2221	4.00097	2.35796	3.55318	0.00197143	0.00500161	2.12172	0.111444	0.169658	0.987788	0.430973	0.537972	0.75323	0.553466	0.63943
Ag9G02347	not classified	galactinol synthase		_GT8	_GOLS1	_GT8_osmoprotect	3	AT2G47180	PF01501	16.2975	0.998331	8.18759	1.92441	3.79006	0	2.59683	0	4.05644	0.0312113	0.0571603	2.10203	0.31986	0.409811	4.45895	0.0471766	0.0867278	4.16107	0.0435814	0.0757289
Ag11G04446	basic chitinase *(CHIB)	basic endochitinase	Basic endochitinase	_GH19	_GhiB	_GH19	3	AT3G12500	PF00187,PF00182	1719.22	412.83	23.7434	93.8333	35.1302	957.73	53.1136	109.044	2.05824	0.0638788	0.106454	-1.98231	0.127463	0.190133	-4.76866	7.63791e-05	0.0003054	-1.03767	0.352481	0.442934
Ag9G02349	galactinol synthase	galactinol synthase	Galactinol synthase 1	_GT8	_GOLS1	_GT8_osmoprotect	3	AT2G47180	PF01501	6022.09	299.238	1943.28	2863.19	3498.27	1005.21	342.88	13.7067	4.3311	9.49604e-07	4.78051e-06	-0.559141	0.583385	0.667003	1.79919	0.0592329	0.105423	4.64355	2.49708e-07	1.33721e-06
Ag11G04667	not classified	gdsl esterase lipase protein	Esterase	_GDSL	_GDSL	_GDSL	3	AT3G26430	PF00657	2954.24	706.593	318.535	88.1336	219.041	161.959	118.258	85.9302	2.06383	0.000540629	0.0015652	1.85315	0.00768487	0.0167414	0.43503	0.50234	0.606974	0.459833	0.445974	0.537087
Ag11G04672	not classified	gdsl esterase lipase protein	Esterase	_GDSL	_GDSL	_GDSL	3	AT3G26430	PF00657	2873.76	980.03	280.993	57.2335	204.552	94.5768	77.2957	71.8657	1.55204	0.00984358	0.0207958	2.29577	0.00110578	0.00295456	1.11325	0.0897368	0.149263	0.104025	0.86477	0.900699
Ag11G04711	not classified	cellulose synthase a ctlytic subunit [udp forming]	Cellulose synthase-like protein G3	_CSLG1	_CSLG1	_CSLG_B	3	AT4G23990	PF13632	47.6155	5.58919	24.1686	10.7481	21.3768	0.677185	13.5134	1.15816	3.09602	0.0269807	0.0503465	1.17094	0.465859	0.5566	5.03331	0.00484203	0.0122139	3.5349	0.0184677	0.0358793
Ag11G04883	not classified	gdsl esterase lipase	GDSL esterase/lipase At1g29670	_GDSL	_GDSL	_GDSL	3	AT1G29670	PF00657	2048.85	121.382	896.915	1191.96	418.33	222.739	37.83	0.376561	4.07786	1.21287e-06	5.99821e-06	-0.410241	0.671731	0.743773	0.909587	0.315971	0.419248	6.58895	6.04226e-07	3.02957e-06
Ag1G00332	EC_2.4 glycosyltransferase & callose synthase	1 3 beta glucan synthase	Callose synthase 3	_GT48	_GSL3	_Callose_B	3	AT2G31960	PF04652,PF14288,PF02364	2165.75	1392.45	784.187	1936.48	1843.61	1542.37	1257.9	1879.45	0.637284	0.000186761	0.000603212	-1.30424	5.46826e-11	5.34442e-10	0.257019	0.16295	0.245023	-0.579185	0.000685404	0.00189474
Ag1G00705	1,6-alpha-xylosyltransferase *(XXT)	quality protein xyloglucan 6 xylosyltransferase	Xyloglucan 6-xylosyltransferase 1	_GT34	_XXT1	_XyG_B	3	AT3G62720	PF05637	798.022	620.518	95.822	102.468	104.768	488.456	388.109	699.401	0.36283	0.488461	0.581163	-0.09424	0.878504	0.910917	-2.22146	9.67421e-05	0.000376836	-0.849632	0.104998	0.161087
Ag1G02016	EC_3.2 glycosylase	glucan endo beta glucosidase basic isoform	Glucan endo-1,3-beta-glucosidase, basic vacuolar isoform	_GH17	_GH17	_Cellulose_callose_M	3	AT4G16260	PF00332	1990.45	314.008	478.67	139.387	99.3401	209.704	129	198.771	2.66437	0.000128649	0.000429755	1.78	0.0272078	0.0506308	-1.07706	0.154128	0.234473	-0.624045	0.371852	0.462881
Ag1G02017	EC_3.2 glycosylase	glucan endo beta glucosidase basic isoform protein	Glucan endo-1,3-beta-glucosidase, basic vacuolar isoform	_GH17	_BG1	_Cellulose_callose_M	3	AT3G57270	PF00332	4566.05	169.981	22.4844	41.6425	373.466	497.156	425.3	780.84	4.74748	0.000108077	0.000366879	-0.887089	0.536503	0.623482	-0.412614	0.755342	0.821051	-0.876563	0.474509	0.564892
Ag1G02111	EC_2.4 glycosyltransferase	xyloglucan endotransglucosylase hydrolase protein	Probable xyloglucan endotransglucosylase/hydrolase protein 28	_GH16	_XTH28	_XyG_M	3	AT1G14720	PF06955,PF00722	3454.4	2496.3	876.269	1305.2	2641.53	2310.26	1855.8	1133.85	0.468681	0.110975	0.170477	-0.575797	0.0914967	0.1438	0.193522	0.542457	0.642182	0.710833	0.0158005	0.0312489
Ag8G01329	polysaccharide O-acetyltransferase *(TBR)	protein trichome birefringence	Protein trichome birefringence-like 5	_TBL	_TBL5	_HG&RGI_B	3	AT5G20590	PF14416,PF13839	46.4454	27.0701	1.07028	0.546336	15.1278	2.95572	0	4.87845	0.781713	0.418166	0.512587	0.805145	0.655986	0.730034	2.33403	0.0409955	0.0769347	-4.76848	0.000811159	0.00220608
Ag2G00465	endo-beta-1,4-xylanase	gh domain containing protein	Endo-1,4-beta-xylanase 1	_GH10	_GH10	_HX_M	3	AT1G58370	PF00331,PF02018	160.566	3.17533	7.73424	36.3824	185.964	89.8696	112.812	137.445	5.64912	1.68948e-12	2.09668e-11	-2.26673	0.0111049	0.0231896	1.04817	0.167754	0.250932	-0.284998	0.685024	0.754482
Ag11G03108	galacturonosyltransferase	hexosyltransferase	Probable galacturonosyltransferase-like 2	_GT8	_GATL2	_HG_B	3	AT3G50760	PF01501	504.309	141.606	292.065	78.8737	30.2218	43.8713	112.867	26.9525	1.83339	0.00439545	0.0102211	1.88823	0.0114403	0.0237872	-0.53773	0.45169	0.558128	2.06513	0.00162643	0.00414052
Ag3G00327	not classified	protein trichome birefringence	Protein trichome birefringence-like 39	_TBL	_TBL39	_HG_B	3	AT2G42570	PF14416,PF13839	5719.31	3642.12	367.819	1013.6	2632.87	2669.9	5484.52	2831.27	0.651097	0.126013	0.190114	-1.46325	0.00308166	0.00740742	-0.0201298	0.965083	0.980058	0.953914	0.0249881	0.0466679
Ag2G02516	EC_3.1 hydrolase acting on ester bond & pectin methylesterase	pectinesterase	Probable pectinesterase/pectinesterase inhibitor 41	_PME1	_PME41	_HG&RGI_M	3	AT4G02330	PF04043,PF01095	396.27	6.27314	166.735	27.4738	0.501427	6.88561	6.18596	1.39085	5.98649	3.14583e-06	1.44855e-05	2.6012	0.0741915	0.120084	-3.76258	0.0287329	0.0569489	2.15177	0.12324	0.184731
Ag2G02531	EC_3.2 glycosylase	beta glucosidase	Beta-glucosidase 22	_GH1	_GH1	_GLUCOSIDASE_M	3	AT1G02850	PF00232	1312.32	320.33	867.085	311.228	1609.48	521.455	179.259	22.1972	2.03506	3.48354e-10	3.07713e-09	1.47767	8.17632e-05	0.000281139	1.6259	3.23748e-06	1.74873e-05	3.0102	1.46816e-17	3.19103e-16
Ag11G04575	pectate lyase & EC_4.2 carbon-oxygen lyase	pectate lyase	Probable pectate lyase 13	_PLL	_PLL12	_HG_M	3	AT5G04310	PF00544	1485.73	890.912	862.04	374.653	1346.56	1009.48	1070.08	382.501	0.737957	0.00135196	0.0035751	1.20143	7.81884e-06	3.2791e-05	0.41632	0.0940354	0.155214	1.48406	1.47695e-10	1.27936e-09
Ag6G01216	polygalacturonase *(QRT3)	pectate lyase 3 domain containing protein	Polygalacturonase QRT3	_PL3	_PL3	_HG_M	3	AT4G20050	PF12708	148.354	18.4202	35.1865	139.635	151.577	121.457	28.3663	8.77109	3.01639	3.25821e-07	1.78516e-06	-1.97938	0.00341677	0.00813372	0.31941	0.604555	0.696383	1.686	0.00645037	0.0141117
Ag3G01444	EC_3.2 glycosylase	pectate lyase 3 domain containing protein		_GH28	_GH28	_HG_M	3	AT3G57790	PF00295	1307.5	352.564	699.381	250.516	1206.29	651.352	898.255	264.178	1.89156	5.06929e-26	2.57718e-24	1.48273	1.8552e-12	2.20863e-11	0.889129	3.60048e-06	1.92163e-05	1.76529	1.13183e-22	4.22269e-21
Ag3G01534	not classified	gdsl esterase lipase protein	Esterase	_GDSL	_GDSL	_GDSL	3	AT3G26430	PF00657	299.704	8.04527	10.3873	0.567167	0	0	0	0	5.21967	0.0776468	0.125892	4.18855	0.240755	0.32391	0	1	1	0	1	1
Ag3G01547	not classified	gdsl esterase lipase protein	Esterase	_GDSL	_GDSL	_GDSL	3	AT3G26430	PF00657	16.7086	1.82385	0	0	0	1.01578	1.4818	0	3.19467	0.396474	0.491465	0	1	1	-2.42672	0.566203	0.663137	3.34645	0.391893	0.482929
Ag5G02167	hydroxyproline O-galactosyltransferase *(GALT) & hydroxyproline-O-galactosyltransferase *(GALT)	galectin domain containing protein	Hydroxyproline O-galactosyltransferase GALT6	_GT31	_GALT6	_AGP_B	3	AT5G62620	PF01762,PF00337	331.327	151.196	135.376	222.285	545.577	439.36	234.918	130	1.13348	0.00192277	0.00489073	-0.71063	0.0953253	0.148683	0.312027	0.424222	0.531385	0.853363	0.0196929	0.0379435
Ag3G02650	pectin methylesterase	pectinesterase protein	Probable pectinesterase 15	_PME2	_PME15	_HG&RGI_M	3	AT2G36710	PF01095	47.0975	0.943489	0	4.10975	31.8485	20.7864	29.6981	14.7873	5.65199	7.67658e-05	0.000269192	-3.96097	0.0356995	0.0640142	0.614273	0.648524	0.733199	1.00461	0.421262	0.512326
Ag7G01112	polygalacturonase *(QRT3)	pectate lyase 3 domain containing protein	Polygalacturonase QRT3	_PL3	_PL3	_HG_M	3	AT4G20050	PF12708	233.952	95.961	100.895	283.816	310.82	502.55	116.146	70.8867	1.28727	0.0168172	0.0332254	-1.49192	0.0166953	0.0330433	-0.693554	0.229053	0.323912	0.711512	0.188364	0.26451
Ag7G01526	not classified	rhamnogalacturonan endolyase		_RGL(PL4)	_PL4	_RGI_M	3	AT2G22620	PF14686,PF14683,PF06045	19.3482	2.608	0	1.82927	5.30912	0.338593	6.28572	1.60553	2.8954	0.127119	0.191442	-2.78612	0.264606	0.350623	3.98291	0.0876526	0.146248	1.97433	0.306239	0.394815
Ag8G01810	EC_3.2 glycosylase	polygalacturonase	Polygalacturonase At1g48100	_PL3	_PL3	_HG_M	3	AT1G48100	PF12708	544.977	84.5115	113.605	45.0381	1049.72	91.1094	57.9491	60.0546	2.69054	2.84149e-09	2.17014e-08	1.33337	0.0127755	0.0261776	3.52491	5.61888e-13	1.03432e-11	-0.0532102	0.908407	0.93448
Ag4G01760	not classified	pectinesterase	Probable pectinesterase/pectinesterase inhibitor 17	_PME1	_PME17	_HG&RGI_M	3	AT2G45220	PF04043,PF01095	289.483	21.631	30.8577	8.92885	0	3.32903	47.237	6.11946	3.74186	0.000418313	0.00124189	1.78376	0.154227	0.223241	-4.15674	0.00881511	0.0205429	2.94853	0.0066039	0.0143997
Ag4G02830	EC_3.2 glycosylase	glucan endo beta glucosidase	Glucan endo-1,3-beta-glucosidase 7	_GH17	_GH17	_Cellulose_callose_M	3	AT4G34480	PF00332	316.6	125.26	18.2102	73.9965	38.9788	201.963	144.656	67.4582	1.33761	0.028504	0.0528602	-2.02483	0.00645874	0.0143608	-2.3726	0.000377543	0.00127467	1.10066	0.0729859	0.117969
AgUnG01369	not classified	pectate lyase 3 domain containing protein	Probable polygalacturonase	_PL3	_PL3	_HG_M	3	AT3G42950	PF12708	15.2405	10.0667	7.3817	16.3506	19.706	14.0293	14.9263	11.3482	0.605771	0.23997	0.32546	-1.16035	0.0713854	0.116206	0.489157	0.357761	0.46366	0.393062	0.43135	0.52253
Ag6G01669	mannan O-acetyltransferase *(MOAT)	protein trichome birefringence 25 26	Protein trichome birefringence-like 23	_TBL	_TBL23	_HM_B	3	AT4G11090	PF14416,PF13839	325.026	98.5122	185.032	71.2482	451.599	145.68	144.855	37.2859	1.72091	2.42214e-06	1.13765e-05	1.37462	0.00129828	0.00341334	1.6312	3.09572e-05	0.000135741	1.95612	1.90789e-07	1.04291e-06
Ag5G01427	not classified	pectinesterase	Probable pectinesterase/pectinesterase inhibitor 47	_PME1	_PME47	_HG&RGI_M	3	AT5G04970	PF04043,PF01095	11.134	2.36753	4.31259	0	0	0.292334	0	0.397386	2.23071	0.567921	0.653486	4.74646	0.307329	0.396644	-0.83809	0.851075	0.895887	-1.17037	0.77688	0.830666
Ag5G01947	EC_3.1 hydrolase acting on ester bond & pectin methylesterase	pectinesterase	Probable pectinesterase/pectinesterase inhibitor 17	_PME1	_PME17	_HG&RGI_M	3	AT2G45220	PF04043,PF01095	1092.08	50.1166	12.7481	26.4083	5.17287	35.9019	0	18.0396	4.44569	0.0019011	0.0048429	-1.04909	0.532194	0.619538	-2.79635	0.0769919	0.131095	-6.66189	0.000155657	0.000496056
Ag5G02050	pectin acetylesterase *(PAE)	pectin acetylesterase	Pectin acetylesterase 8	_PAE	_PAE8	_HG&RGI_M	3	AT4G19420	PF03283	286.844	17.6485	37.8462	13.5782	553.263	6.07338	245.747	68.7142	4.02549	5.21682e-11	5.21704e-10	1.48484	0.0420265	0.0736536	6.49616	1.05681e-19	4.71505e-18	1.83927	0.00201106	0.00501412
Ag5G02580	not classified	cellulose synthase protein g2	Cellulose synthase-like protein E6	_CSLG3	_CSLG3	_CSLG_B	3	AT4G24010	PF13632	45.5574	2.30358	17.6715	28.9829	69.6514	4.15745	8.81918	0.596078	4.30249	6.35834e-08	3.92178e-07	-0.718121	0.364031	0.456213	4.04042	4.50092e-07	2.91661e-06	3.88871	0.000308252	0.000921374
Ag6G00149	not classified	methyltransferase	Probable methyltransferase PMT15	_PMT	_PMT	_HG&RGI_B	3	AT2G45750	PF03141	1394.71	827.513	439.052	386.05	1242.57	731.565	578.304	284.324	0.753228	0.000223626	0.000706861	0.184769	0.44316	0.534622	0.764806	0.0005321	0.00172637	1.02412	7.79954e-07	3.82723e-06
Ag4G01006	not classified	protein trichome birefringence	Protein trichome birefringence-like 19	_TBL	_TBL19	_XyG_B	3	AT5G15900	PF14416,PF13839	5870.94	2919.08	2169.21	4208.47	6813.99	3923.21	2613.43	1143.89	1.00811	3.87255e-09	2.89506e-08	-0.956587	1.40522e-06	6.81471e-06	0.796606	1.61246e-05	7.48449e-05	1.19185	4.24082e-12	4.56264e-11
Ag4G01007	not classified	pmr5n domain containing protein	Protein trichome birefringence-like 19	_TBL	_TBL19	_XyG_B	3	AT5G15900	PF14416,PF13839	4024.49	2244.78	1425.14	5665.39	4689.8	4306.61	1556.32	1723.46	0.842292	1.18552e-05	4.8837e-05	-1.99207	3.82822e-19	1.05214e-17	0.122936	0.553213	0.651303	-0.14732	0.444856	0.536041
Ag5G00824	not classified	protein trichome birefringence	Protein trichome birefringence-like 19	_TBL	_TBL19	_XyG_B	3	AT5G15900	PF14416,PF13839	6352.82	2153.21	1918.55	2058.78	6100.82	3837.48	1550.95	1174.86	1.56083	2.04728e-16	4.03511e-15	-0.102193	0.642544	0.718517	0.66892	0.00109256	0.00329185	0.4004	0.0359015	0.0640517
Ag7G00184	not classified			_PMEI	_PMEI2	_HG&RGI_M	3	AT3G17220	PF04043	57.2697	37.2778	12.506	8.36941	9.69323	11.2508	18.5059	30.2073	0.617636	0.323913	0.417601	0.586861	0.464426	0.555469	-0.198181	0.788127	0.847088	-0.703479	0.271782	0.358267
Ag7G01702	EC_3.2 glycosylase	glucan endo beta glucosidase	Glucan endo-1,3-beta-glucosidase 7	_GH17	_GH17	_Cellulose_callose_M	3	AT2G16230	PF07983,PF00332	668.329	245.041	55.4083	315.198	101.107	402.412	352.477	174.089	1.44753	0.0109633	0.0228555	-2.51179	0.000174672	0.000558984	-1.9928	0.00125028	0.00371043	1.01765	0.074136	0.11961
Ag5G02191	xyloglucan O-acetyltransferase *(AXY4)	protein trichome birefringence	Protein ALTERED XYLOGLUCAN 4	_TBL	_TBL27	_XyG_B	3	AT1G70230	PF14416,PF13839	185.646	104.745	25.9693	41.6805	66.4555	95.4288	105.846	146.36	0.825165	0.0553469	0.0940755	-0.680432	0.206257	0.284875	-0.522201	0.2679	0.367463	-0.467166	0.277795	0.364813
Ag7G02231	vacuolar/cell wall invertase inhibitor *(VIF2)	pmei domain containing protein	Cell wall / vacuolar inhibitor of fructosidase 2	_PMEI	_PMEI	_HG&RGI_M	3	AT5G64620	PF04043	946.653	164.736	390.357	43.6984	783.013	137.925	117.045	38.0076	2.52322	3.51308e-12	4.18023e-11	3.15629	2.98189e-13	3.97547e-12	2.50726	1.86016e-10	2.28811e-09	1.62228	1.81139e-05	6.9552e-05
AgUnG01544	not classified	protein trichome birefringence	Protein ALTERED XYLOGLUCAN 4	_TBL	_TBL27	_XyG_B	3	AT1G70230	PF14416,PF13839	70.6103	41.1488	8.11496	16.2827	21.6967	32.7167	44.605	52.1277	0.77775	0.106473	0.164651	-1.0118	0.12837	0.191259	-0.592754	0.272627	0.372695	-0.224457	0.640771	0.716569
Ag8G01802	galactolipid galactosyltransferase *(SFR2)	beta glucosidase sfr chloroplastic	Beta-glucosidase-like SFR2, chloroplastic	_GH1	_GH1	_GLUCOSIDASE_M	3	AT3G06510	PF00232	6760.84	4939.44	3657.33	5895.55	6966.73	6688.72	3860.08	3067.19	0.452966	0.00418719	0.00978291	-0.68862	0.000167962	0.000539186	0.0586994	0.730985	0.801692	0.331664	0.0363117	0.0646763
Ag8G01897	EC_2.4 glycosyltransferase	xyloglucan endotransglucosylase hydrolase protein	Probable xyloglucan endotransglucosylase/hydrolase protein 28	_GH16	_XTH28	_XyG_M	3	AT1G14720	PF06955,PF00722	2811.95	1650.5	374.945	567.441	1842.85	3619.02	1136.51	1150.53	0.768904	0.0152305	0.0304906	-0.598098	0.106006	0.162476	-0.973731	0.00441692	0.0112436	-0.0177637	0.955356	0.970263
AgUnG01545	not classified	protein trichome birefringence	Protein ALTERED XYLOGLUCAN 4	_TBL	_TBL27	_XyG_B	3	AT1G70230	PF14416,PF13839	35.777	16.4381	2.14055	4.13058	12.0063	18.53	11.0436	21.265	1.11789	0.0217464	0.0416992	-1.07284	0.26146	0.347192	-0.629565	0.252844	0.350935	-0.942668	0.0628142	0.103645
Ag9G00414	EC_3.2 glycosylase	beta glucosidase	Furostanol glycoside 26-O-beta-glucosidase	_GH1	_GH1	_GLUCOSIDASE_M	3	AT1G26560	PF00232	4434.55	1550.16	808.98	859.125	3702.85	1371.3	705.185	718.268	1.51653	1.1827e-05	4.87568e-05	-0.0856754	0.830992	0.874047	1.43311	0.000127484	0.000483004	-0.0266654	0.938817	0.95819
Ag9G00415	EC_3.2 glycosylase	beta glucosidase	Furostanol glycoside 26-O-beta-glucosidase	_GH1	_GH1	_GLUCOSIDASE_M	3	AT1G26560	PF00232	171.474	1.70388	75.5763	50.7723	34.6778	5.42536	111.858	3.89821	6.68653	1.11274e-11	1.23186e-10	0.576666	0.549163	0.635575	2.68286	0.00527419	0.0131541	4.83765	4.85287e-08	2.90034e-07
AgUnG00766	beta-galactosidase *(BGAL17) & EC_3.2 glycosylase	beta galactosidase protein	Beta-galactosidase 17	_GH35	_BGAL17	_RGI_M	3	AT1G72990	PF01301	979.404	697.575	549.042	607.409	776.979	732.577	430.913	465.621	0.490643	0.00587323	0.0131989	-0.144815	0.486971	0.576871	0.0846428	0.660266	0.743073	-0.1124	0.532915	0.619981
Ag9G02063	EC_2.4 glycosyltransferase	xyloglucan endotransglucosylase hydrolase protein	Probable xyloglucan endotransglucosylase/hydrolase protein 27	_GH16	_XTH27	_XyG_M	3	AT2G01850	PF06955,PF00722	810.091	305.701	389.754	155.16	826.3	538.699	658.036	186.402	1.4061	1.16614e-10	1.09981e-09	1.32463	3.03593e-07	1.63948e-06	0.616267	0.00842947	0.0197941	1.81964	1.23217e-16	2.39273e-15
Ag9G02273	not classified	pectinesterase	Probable pectinesterase/pectinesterase inhibitor 7	_PME1	_PME41	_HG&RGI_M	3	AT4G02330	PF04043,PF01095	52.4854	0.955128	7.3314	5.32559	11.4477	1.63283	39.9696	8.86354	5.80119	7.38976e-06	3.171e-05	0.475029	0.722024	0.786295	2.83252	0.0344891	0.066478	2.17254	0.0483198	0.0827606
Ag9G02370	not classified	basic endochitinase	Chitinase 10	_GH19	_GH19	_GH19	3	AT1G02360	PF00182	365.251	35.5342	16.6393	1.36584	27.5665	3.29341	184.363	124.895	3.36013	5.17031e-06	2.29124e-05	3.56163	0.00111158	0.00296727	3.09405	0.000721363	0.00226505	0.561543	0.442384	0.533577
Ag3G01436	alpha-1,3-arabinofuranosyltransferase *(ExAD)	egf domain containing protein	Probable glucuronoxylan glucuronosyltransferase F8H	_GT47	_ExAD	_HX_B	3	AT3G57630	PF03016	695.105	559.937	490.732	763.756	508.316	436.837	417.856	581.042	0.311648	0.0444752	0.0780433	-0.635126	0.000438005	0.00128346	0.217744	0.198015	0.288191	-0.47535	0.00227809	0.00560192
AgUnG00312	bifunctional alpha-L-arabinofuranosidase and beta-D-xylosidase *(ASD)	non reducing end alpha l arabinofuranosidase	Alpha-L-arabinofuranosidase 1	_GH51	_ARAF1	_HX_M	3	AT3G10740	PF06964	1473.13	1282.29	316.061	452.289	1203.42	3503.29	846.646	929.194	0.200426	0.568094	0.653602	-0.516794	0.207134	0.285968	-1.54158	4.72274e-05	0.000197959	-0.134202	0.702593	0.769539
AgUnG00449	not classified	gdsl esterase lipase protein	Esterase	_GDSL	_GDSL	_GDSL	3	AT3G26430	PF00657	162.554	4.54012	91.2039	6.3766	35.9018	4.7403	5.54666	2.59627	5.15731	5.35321e-07	2.83087e-06	3.82903	0.00107342	0.00287772	2.94169	0.00880529	0.020526	1.10003	0.315031	0.404091
AgUnG00654	EC_3.1 hydrolase acting on ester bond & pectin methylesterase	pectinesterase	Pectinesterase 2	_PME1	_PME17	_HG&RGI_M	3	AT2G45220	PF04043,PF01095	26.3134	0.430461	0	0	0	0	19.1223	0	5.85965	0.00503404	0.0115206	0	1	1	0	1	1	7.03758	0.00077387	0.00211291
AgUnG01390	EC_3.2 glycosylase	glucan endo beta glucosidase acidic isoform	Glucan endo-1,3-beta-glucosidase, acidic isoform GI9	_GH17	_GH17	_Cellulose_callose_M	3	AT4G16260	PF00332	5930.08	757.076	167.161	69.3488	42.1006	363.594	2.99512	16.1627	2.96961	0.0112394	0.0233633	1.26943	0.349781	0.441249	-3.11017	0.0143705	0.0313897	-2.44076	0.0511433	0.0869055
Ag10G02126	not classified	exostosin domain containing protein	Probable glycosyltransferase At5g03795	_GT47	_GT47	_GT47	4	AT4G38040	PF03016	112.084	346.543	21.0687	119.493	160.202	300.969	208.306	278.298	-1.62871	7.90369e-09	5.65016e-08	-2.49453	1.09121e-10	1.01539e-09	-0.909417	0.00253833	0.00691611	-0.418368	0.131615	0.195401
Ag5G02882	inositol phosphorylceramide glucuronosyltransferase *(IPUT1)	hexosyltransferase	Inositol phosphorylceramide glucuronosyltransferase 1	_GT8	Group E	_Glycosylat_B	4	AT5G18480	PF01501	2105.88	2559.49	2421.56	2357.45	1872.19	3049.72	2065.35	2373.91	-0.281291	0.00598898	0.0134234	0.0390438	0.741571	0.80207	-0.703452	1.83159e-10	2.25656e-09	-0.200778	0.049286	0.0841843
Ag6G01582	not classified	beta galactosidase	7-deoxyloganetic acid glucosyltransferase	_GH35	_BGAL8	_AGP_M	4	AT2G28470	PF02140,PF01301	114.268	385.217	40.1318	163.765	98.9648	302.101	89.4289	148.411	-1.75234	0.00300811	0.0073025	-2.02642	0.00362385	0.00857583	-1.61017	0.011618	0.0260943	-0.731212	0.217076	0.297337
Ag10G02248	not classified	alpha glucosidase	Putative alpha-xylosidase 2	_GH31	_Xylosidase	_XyG_M	4	AT3G45940	PF16863,PF01055	126.928	802.087	122.213	324.862	167.171	1413.02	125.004	459.737	-2.65776	8.58139e-26	4.26209e-24	-1.40697	2.26056e-06	1.05591e-05	-3.07964	2.36569e-30	2.99709e-28	-1.87813	1.05044e-13	1.39574e-12
Ag6G00325	galactinol synthase	galactinol synthase	Galactinol synthase 1	_GT8	_GOLS4	_GT8_osmoprotect	4	AT1G60470	PF01501	231.005	1744.31	156.988	143.335	331.087	668.502	101.429	68.9697	-2.91713	7.53058e-07	3.86916e-06	0.129933	0.849755	0.888339	-1.01376	0.111154	0.17869	0.556046	0.351273	0.441743
Ag10G01453	not classified	beta galactosidase	Beta-galactosidase	_GH35	_BGAL2	_RGI_M	4	AT3G52840	PF01301	20.355	262.033	20.4295	9.0272	85.6001	451.004	14.9102	37.333	-3.68898	1.1324e-09	9.18445e-09	1.1785	0.116882	0.176893	-2.3977	0.000150851	0.000563073	-1.32749	0.0316079	0.0573546
Ag11G03523	not classified	glycosyltransferase family protein 0530710	Glycosyltransferase family 92 protein Os08g0121900	_GT92	_GT92	_RGI_B	4	AT4G37420	PF13704	100.788	469.304	25.9632	28.8908	27.3762	85.3265	76.0558	84.3905	-2.2197	8.01357e-09	5.72008e-08	-0.174234	0.726446	0.789823	-1.6417	0.00017852	0.000654287	-0.149319	0.702475	0.769445
Ag9G02647	not classified	exostosin domain containing protein	Probable glycosyltransferase At5g03795	_GT47	_GT47	_GT47	4	AT5G25820	PF03016	318.053	572.579	398.007	686.879	187.297	514.059	190.036	431.598	-0.847546	1.15636e-07	6.80799e-07	-0.791117	1.74946e-05	6.8802e-05	-1.45697	1.05296e-16	3.16168e-15	-1.18365	3.60614e-13	4.46825e-12
Ag2G00785	not classified	cellulose synthase a ctlytic subunit [udp forming]	Cellulose synthase-like protein G2	_CSLG2	_CSLG2	_CSLG_B	4	AT4G24000	PF13632	14.5087	28.7751	10.2873	5.74597	27.1314	17.8926	2.4894	27.4763	-0.988299	0.361631	0.456199	0.824057	0.526473	0.613873	0.603029	0.604961	0.696715	-3.47463	0.00264505	0.00638385
Ag2G01002	xyloglucan endotransglucosylase/hydrolase *(XTH) & EC_2.4 glycosyltransferase	xyloglucan endotransglucosylase hydrolase protein	Xyloglucan endotransglucosylase/hydrolase protein 31	_GH16	_XTH32	_XyG_M	4	AT2G36870	PF06955,PF00722	7.15257	718.258	10.268	226.127	15.3912	2290.54	7.41946	58.8442	-6.64568	2.52668e-19	6.61432e-18	-4.45333	1.51776e-07	8.62489e-07	-7.21517	2.208e-21	1.1991e-19	-2.99448	4.63643e-05	0.000164163
Ag2G01638	EC_3.2 glycosylase	glucan endo beta glucosidase		_GH17	_GH17	_Cellulose_callose_M	4	AT5G58090	PF07983,PF00332	3.82028	36.1646	3.1006	43.2762	4.26213	19.4685	1.00024	15.5163	-3.23957	0.0437496	0.0769467	-3.78528	0.044625	0.0776447	-2.18876	0.204574	0.295576	-3.96842	0.0208931	0.0400111
Ag2G01911	EC_3.2 glycosylase	glucan endo beta glucosidase protein	Glucan endo-1,3-beta-glucosidase 14	_GH17	_GH17	_Cellulose_callose_M	4	AT2G27500	PF00332	141.7	655.715	82.0262	948.634	379.444	1008.37	423.781	337.079	-2.21001	3.06716e-11	3.17449e-10	-3.52746	2.41559e-19	6.84541e-18	-1.40972	6.92e-05	0.000279287	0.330032	0.315808	0.404838
Ag2G02532	EC_3.2 glycosylase	beta glucosidase	Cyanidin 3-O-glucoside 5-O-glucosyltransferase (acyl-glucose)	_GH1	_GH1	_GLUCOSIDASE_M	4	AT1G02850	PF00232	0	26.5979	0	19.561	1.54951	21.435	2.00048	10.7767	-7.01911	0.000161122	0.000527521	-6.21445	0.00384038	0.00903501	-3.79214	0.0333524	0.0646448	-2.43795	0.137403	0.202754
Ag2G02591	pectin methylesterase inhibitor	pmei domain containing protein	21 kDa protein	_PMEI	_PMEI	_HG&RGI_M	4	AT5G62360	PF04043	2.32504	473.438	6.42166	2.50017	0	26.6364	0	10.177	-7.68851	7.37779e-11	7.18402e-10	1.31492	0.342443	0.433701	-7.14701	3.86859e-06	2.05036e-05	-5.83487	9.03126e-05	0.000302416
Ag2G02593	pectin methylesterase inhibitor	pmei domain containing protein	21 kDa protein	_PMEI	_PMEI	_HG&RGI_M	4	AT5G62360	PF04043	120.458	5158.28	188.611	712.99	43.514	714.924	128.125	223.785	-5.42224	1.55456e-38	2.20534e-36	-1.9198	6.77517e-05	0.000236986	-4.03784	1.46864e-18	5.58485e-17	-0.803366	0.0550239	0.092603
Ag3G00559	not classified	protein trichome birefringence	Protein trichome birefringence-like 43	_TBL	_TBL43	_HG_B	4	AT2G30900	PF14416,PF13839	1136.93	2753.51	492.294	1028.43	472.207	3343.86	250.695	958.331	-1.27611	0.00532549	0.0121104	-1.0632	0.0450096	0.0782301	-2.82388	1.17701e-08	1.05066e-07	-1.9348	2.58259e-05	9.62318e-05
Ag11G04828	not classified	protein trichome birefringence	Protein trichome birefringence-like 38	_TBL	_TBL38	_HG_M	4	AT1G29050	PF14416,PF13839	1319.91	1795.26	395.058	2605.05	267.853	3164.68	136.583	562.313	-0.443633	0.509522	0.600432	-2.72146	0.000467272	0.00136265	-3.56245	9.71354e-07	5.86601e-06	-2.042	0.00249784	0.00607315
Ag8G00857	not classified	protein trichome birefringence	Protein trichome birefringence-like 38	_TBL	_TBL38	_HG_M	4	AT1G29050	PF14416,PF13839	3739.92	13005.8	2158.65	14434.8	4323.94	14208.5	4131.44	7766.74	-1.79801	2.6567e-23	1.05251e-21	-2.74156	3.52183e-39	8.51384e-37	-1.7163	1.42865e-18	5.44148e-17	-0.910594	4.708e-07	2.40434e-06
Ag3G02111	not classified	gdsl esterase lipase	Acetylajmalan esterase	_GDSL	_GDSL	_GDSL	4	AT5G03980	PF00657	233.228	938.977	188.419	582.106	185.848	849.104	43.4554	438.735	-2.00938	3.18312e-11	3.28304e-10	-1.63045	3.83024e-06	1.70568e-05	-2.19177	2.09249e-11	3.04317e-10	-3.34146	8.40682e-26	4.3486e-24
Ag3G02545	alpha-class expansin	expansin a1	Expansin-A11	_EXP	_EXPA11	_EXP	4	AT1G20190	PF03330,PF01357	1.10825	65.807	1.72504	35.7318	13.9047	27.4606	7.27476	27.6276	-5.88948	2.52974e-05	9.73715e-05	-4.32025	0.0060113	0.013467	-0.982309	0.454446	0.560744	-1.9209	0.117901	0.177956
Ag4G00118	EC_3.2 glycosylase	glucan endo beta glucosidase isoform	Glucan endo-1,3-beta-glucosidase 14	_GH17	_GH17	_Cellulose_callose_M	4	AT3G15800	PF00332	805.203	15401.5	252.043	5654.77	985.142	12896.6	597.743	7968.4	-4.25734	7.36517e-46	1.72746e-43	-4.48658	1.42505e-37	2.83704e-35	-3.71042	1.55295e-30	2.01043e-28	-3.73664	1.13418e-35	1.46829e-33
AgUnG00900	not classified	protein trichome birefringence	Protein trichome birefringence-like 38	_TBL	_TBL38	_HG_M	4	AT1G29050	PF14416,PF13839	475.349	3529.02	136.651	1001.37	150.256	507.542	51.9034	486.107	-2.89205	1.84832e-05	7.31393e-05	-2.87449	0.000244609	0.00075742	-1.75615	0.0163834	0.0351798	-3.22751	2.22683e-06	1.012e-05
Ag4G02337	EC_3.2 glycosylase	arath beta glucosidase	Putative beta-glucosidase 41	_GH1	_GH1	_GLUCOSIDASE_M	4	AT5G54570	PF00232	9.59537	172.096	8.88959	34.3754	32.1063	454.68	83.0754	87.6953	-4.16875	2.12632e-09	1.65488e-08	-1.99326	0.0167615	0.0331438	-3.82463	8.38687e-08	6.36022e-07	-0.0778739	0.905685	0.932692
Ag2G01493	polygalacturonase *(QRT2) & EC_3.2 glycosylase	polygalacturonase qrt	Polygalacturonase	_PL3	_PL3	_HG_M	4	AT3G57510	PF12708	7.09022	39.385	0	4.96952	15.5941	39.2025	11.8399	15.1344	-2.47514	0.0364437	0.0655571	-4.2364	0.0187918	0.0365818	-1.33121	0.28864	0.390261	-0.355374	0.761881	0.818433
Ag5G01513	not classified	gdsl esterase lipase	GDSL esterase/lipase At1g28580	_GDSL	_GDSL	_GDSL	4	AT1G28580	PF00657	449.64	1757.9	202.405	293.415	406.03	5708.65	130.209	623.64	-1.96644	5.70332e-06	2.50635e-05	-0.535511	0.289287	0.377001	-3.81347	3.53435e-16	9.90914e-15	-2.25931	2.31415e-07	1.24488e-06
Ag5G02340	bifunctional alpha-L-arabinofuranosidase and beta-D-xylosidase *(BXL) & EC_3.2 glycosylase	fn3 like domain containing protein	Beta-D-xylosidase 1	_GH3	_BXL	_HX_M	4	AT5G49360	PF14310,PF00933,PF01915	225.885	1154.31	225.988	38.4466	334.799	2746.22	61.9686	204.969	-2.35351	0.00147305	0.00385614	2.55496	0.00310763	0.00746531	-3.03604	0.000143071	0.000536059	-1.72627	0.0204849	0.0393089
Ag3G01423	polygalacturonase *(QRT2) & EC_3.2 glycosylase	polygalacturonase qrt	Polygalacturonase	_PL3	_PL3	_HG_M	4	AT3G57510	PF12708	19.8936	135.16	1.41646	2.45442	24.0319	524.912	1.21486	55.87	-2.76565	0.00241212	0.00599073	-0.75976	0.592311	0.674419	-4.4492	5.25763e-06	2.70603e-05	-5.52601	5.71362e-07	2.87758e-06
Ag3G01426	polygalacturonase *(QRT2) & EC_3.2 glycosylase	polygalacturonase qrt	Polygalacturonase	_PL3	_PL3	_HG_M	4	AT3G57510	PF12708	21.3676	83.2461	0	2.13369	21.3965	416.478	0.989039	76.5592	-1.96348	0.0306358	0.0562542	-2.99362	0.0701675	0.114486	-4.28263	1.11736e-05	5.35316e-05	-6.29153	4.00413e-08	2.42862e-07
Ag4G02097	not classified	pmr5n domain containing protein	Protein trichome birefringence-like 16	_TBL	_TBL16	_RGI_B	4	AT5G20680	PF14416,PF13839	2.51672	21.8124	4.14878	5.5485	6.35046	15.6182	4.36892	7.96171	-3.12388	3.64303e-07	1.98362e-06	-0.382543	0.591602	0.673791	-1.29347	0.012753	0.0282815	-0.863999	0.109461	0.166961
Ag3G02714	EC_4.2 carbon-oxygen lyase	pectate lyase	Probable pectate lyase 4	_PLL	_PLL2	_HG_M	4	AT3G55140	PF00544	1262.75	1841.07	1360.3	2444.17	1028.39	2157.53	1676.36	1565.53	-0.543572	0.000190388	0.000613505	-0.845708	5.00879e-07	2.60284e-06	-1.06854	1.08832e-11	1.64962e-10	0.0987794	0.496106	0.585584
Ag5G02134	galacturonosyltransferase	hexosyltransferase	Probable galacturonosyltransferase-like 3	_GT8	_GATL3	_HG_B	4	AT1G13250	PF01501	969.186	1376.87	993.006	1226.35	1459.97	2053.81	1188.55	931.633	-0.506723	0.0136879	0.0278233	-0.305955	0.198288	0.275666	-0.492304	0.0259343	0.0521835	0.351371	0.0870416	0.137245
Ag6G00572	fucosyl transferase (ESMD) involved in pectin-dependent cell adhesion	o fucsyltransferase family prtein	Protein ESMERALDA 1	_GT106	_OFUT17 (ESM1)	_GT106_B	4	AT2G01480	PF10250	229.709	282.48	226.169	260.532	229.239	248.061	233.759	282.019	-0.300183	0.121686	0.184444	-0.198059	0.381544	0.47357	-0.113602	0.587627	0.681924	-0.27049	0.159638	0.230174
Ag6G00627	pectin methylesterase inhibitor	pmei domain containing protein	21 kDa protein	_PMEI	_PMEI	_HG&RGI_M	4	AT1G62760	PF04043	160.08	830.233	74.4307	85.9992	264.405	1518.92	30.8121	88.722	-2.375	4.07351e-06	1.84171e-05	-0.210023	0.729581	0.792286	-2.52234	5.39984e-06	2.77079e-05	-1.52653	0.0040778	0.00938844
Ag4G00772	polygalacturonase *(PGX1-like) & EC_3.2 glycosylase	polygalacturonase	Polygalacturonase At1g48100	_PL3	_PL3	_HG_M	4	AT5G14650	PF12708	0	166.991	0	0.546336	0.516504	10.4774	1.00024	35.0469	-9.66955	3.37643e-14	5.27994e-13	-1.11951	0.532933	0.620155	-4.35183	0.00107731	0.00325046	-5.16124	9.48898e-07	4.58502e-06
Ag6G00194	EC_3.2 glycosylase	pectate lyase 3 domain containing protein	Probable polygalacturonase	_PL3	_PL3	_HG_M	4	AT3G61490	PF12708	154.216	7466.1	11.5399	28.9126	995.426	22626.6	295.064	1261.09	-5.59672	2.89424e-12	3.50728e-11	-1.31028	0.180624	0.255	-4.50659	1.79702e-07	1.27313e-06	-2.09546	0.00884298	0.0187132
Ag6G00800	EC_3.2 glycosylase	polygalacturonase	Polygalacturonase	_GH28	_GH28	_HG_M	4	AT4G18180	PF00295	0	21.1767	4.28111	11.2166	61.4593	39.5722	0.903286	4.20786	-6.68934	4.31365e-05	0.000159083	-1.42265	0.362474	0.454719	0.635134	0.645407	0.730626	-2.17772	0.146772	0.214303
Ag6G01084	not classified	gdsl esterase lipase	GDSL esterase/lipase At1g29670	_GDSL	_GDSL	_GDSL	4	AT1G29670	PF00657	26.8054	51.5203	39.4735	30.1005	21.951	51.0617	30.8824	37.0293	-0.944997	0.0414063	0.073392	0.39416	0.464509	0.555539	-1.21472	0.015384	0.0332655	-0.26101	0.569998	0.654572
Ag6G01367	not classified	beta galactosidase	Beta-galactosidase	_GH35	_BGAL1	_RGI_M	4	AT3G13750	PF02140,PF01301	0.271282	28.7093	1.29378	0.641469	0	0	6.34387	16.4048	-6.40816	0.00326708	0.00785074	1.08556	0.673659	0.745465	0	1	1	-1.36871	0.482209	0.572174
Ag8G00818	not classified	gdsl esterase lipase	GDSL esterase/lipase At1g29660	_GDSL	_GDSL	_GDSL	4	AT1G29660	PF00657	42.4314	186.963	41.6613	111.631	26.6678	177.558	48.9657	165.96	-2.14141	3.5819e-05	0.000134249	-1.42593	0.0183718	0.03587	-2.73586	1.21665e-06	7.2131e-06	-1.7617	0.000620583	0.00173314
Ag8G01092	mannan synthase *(CSLD)	cellulose synthase a ctlytic subunit [udp forming]	Cellulose synthase-like protein D3	_GT2	_CSLD3	_HM_B	4	AT3G03050	PF13632,PF14570	68.5098	371.164	66.7173	96.9824	9.13395	344.327	17.5803	190.102	-2.4392	1.29126e-07	7.56084e-07	-0.542876	0.315671	0.405496	-5.23328	8.43873e-22	4.78282e-20	-3.43741	1.26657e-12	1.463e-11
Ag9G00440	not classified	gdsl esterase lipase	GDSL esterase/lipase At5g14450	_GDSL	_GDSL	_GDSL	4	AT5G14450	PF00657	82.5229	348.631	1.07028	13.3503	106.08	773.946	68.1879	81.6993	-2.07809	0.0108351	0.0226322	-3.76201	0.00673395	0.0149	-2.86714	0.00110226	0.0033177	-0.260753	0.749914	0.808805
Ag9G02553	beta-1,4-galactosyltransferase *(GALS)	glycosyltransferase family protein	Galactan beta-1,4-galactosyltransferase GALS3	_GALS	_GT92	_RGI_B	4	AT4G20170	PF13704	1437.27	4831.12	607.415	2911.11	914.461	4822.73	504.587	2485.04	-1.74907	6.53779e-12	7.48607e-11	-2.26021	2.2844e-14	3.52572e-13	-2.3988	2.97538e-18	1.09797e-16	-2.30052	2.54414e-19	6.60166e-18
AgUnG00559	PNP precursor polypeptide	expansin eg domain containing protein		_EXP	_EXP	_EXP	4	AT2G18660	PF03330	1822.37	4753.98	1016.9	1586.48	574.32	2614.45	412.93	782.97	-1.38319	1.24926e-05	5.11602e-05	-0.642192	0.0798862	0.128154	-2.18653	1.82698e-10	2.25315e-09	-0.923415	0.00376179	0.0087356
Ag10G00524	not classified	gdsl esterase lipase	GDSL esterase/lipase At1g33811	_GDSL	_GDSL	_GDSL	5	AT1G33811	PF00657	1466.14	48.0607	3418.22	217.653	1288.97	70.9123	199.799	4.39545	4.93233	1.21589e-16	2.45782e-15	3.9733	5.0662e-09	3.67156e-08	4.18333	6.87015e-11	9.1245e-10	5.51149	1.03206e-16	2.02071e-15
Ag10G01780	polysaccharide O-acetyltransferase *(TBR)	protein trichome birefringence	Protein trichome birefringence-like 6	_TBL	_TBL6	_HG&RGI_B	5	AT3G62390	PF14416,PF13839	429.882	357.423	467.578	329.525	442.726	344.683	265.384	348.925	0.2656	0.166334	0.240296	0.506295	0.0228293	0.0434592	0.360317	0.0819211	0.138154	-0.394721	0.040712	0.0714027
Ag10G02736	polysaccharide O-acetyltransferase *(TBR)	protein trichome birefringence	Protein trichome birefringence-like 5	_TBL	_TBL5	_HG&RGI_B	5	AT5G20590	PF14416,PF13839	737.231	467.09	1884.82	867.07	579.668	620.707	564.724	383.2	0.659339	0.000831288	0.00230698	1.12013	6.52432e-07	3.32261e-06	-0.0988227	0.642228	0.728035	0.559016	0.00467884	0.0106053
Ag10G01398	pectin methylesterase inhibitor	pmei domain containing protein	Pectinesterase inhibitor 3	_PMEI	_PMEI3	_HG&RGI_M	5	AT5G20740	PF04043	1398.61	224.224	7644.03	375.131	1705.76	90.5585	3639.5	197.562	2.64103	1.10598e-09	8.9886e-09	4.34858	2.83267e-18	7.05667e-17	4.23432	3.45599e-19	1.41899e-17	4.20308	2.8372e-22	1.00173e-20
Ag10G03014	polysaccharide O-acetyltransferase *(TBR)	protein trichome birefringence	Protein trichome birefringence	_TBL	_TBR	_HG&RGI_B	5	AT5G06700	PF14416,PF13839	1235.78	110.014	6870.91	992.983	1497.16	180.284	1489.76	302.181	3.48925	1.1954e-37	1.6091e-35	2.79066	5.59159e-20	1.71594e-18	3.05166	9.78051e-26	8.46333e-24	2.30151	5.35796e-18	1.21586e-16
Ag10G01553	alpha-class expansin	expansin	Expansin-A4	_EXP	_EXPA4	_EXP	5	AT2G39700	PF03330,PF01357	1857.57	98.2698	22162.5	830.713	1524.53	189.692	1593.01	399.993	4.23981	2.75321e-15	4.82086e-14	4.73754	1.27063e-14	2.02711e-13	3.00754	1.91677e-07	1.34828e-06	1.99368	0.000183398	0.000577087
Ag10G01629	beta-1,6-galactosyltransferase *(GALT29)	beta galactoside alpha sialyltransferase	Beta-1,6-galactosyltransferase GALT29A	_GT29	_GT29	_AGP_B	5	AT1G08280	PF00777	434.544	473.066	806.622	566.647	464.726	520.641	426.463	443.139	-0.122998	0.42588	0.520105	0.509022	0.00382978	0.00901453	-0.163207	0.32488	0.428835	-0.0551906	0.719486	0.783262
Ag10G01749	not classified	gdsl esterase lipase	GDSL esterase/lipase At1g06990	_GDSL	_GDSL	_GDSL	5	AT2G31550	PF00657	4.05106	2.42946	179.598	48.8437	8.15851	6.29081	13.005	9.94421	0.698622	0.50087	0.592713	1.87783	0.0604782	0.100929	0.376984	0.710102	0.784803	0.385662	0.669627	0.741269
Ag10G01885	EC_3.2 glycosylase	glucan endo beta glucosidase	Glucan endo-1,3-beta-glucosidase 14	_GH17	_GH17	_Cellulose_callose_M	5	AT2G26600	PF00332	1595.78	1072.61	1952.77	1352.55	1107.63	1397.25	1414.58	1851.27	0.573344	0.00156976	0.00407643	0.529903	0.0112744	0.0234981	-0.334825	0.0873809	0.145867	-0.388136	0.0317207	0.0575286
Ag10G02113	Fasciclin-type arabinogalactan protein	fasciclin arabinogalactan protein	Fasciclin-like arabinogalactan protein 17	_FLA	_FLA17	_FLA	5	AT5G06390	PF02469	16553.2	5949.49	30905.5	14623.3	12445.6	10867.8	7974.9	3407.99	1.47633	4.21816e-10	3.67398e-09	1.07959	7.57205e-05	0.000262406	0.195605	0.443479	0.549931	1.2265	2.15265e-07	1.16595e-06
Ag10G02305	not classified	methyltransferase	Probable methyltransferase PMT7	_PMT	_PMT	_HG&RGI_B	5	AT5G04060	PF03141	1863.94	717.453	4011.08	1571.94	1821.99	1007.89	2459.44	1021.03	1.37737	6.08937e-18	1.41991e-16	1.35173	1.26589e-13	1.77773e-12	0.854028	6.61896e-07	4.13092e-06	1.26828	1.17827e-15	2.03162e-14
Ag10G02519	EC_3.1 hydrolase acting on ester bond & pectin methylesterase	pectinesterase	Probable pectinesterase/pectinesterase inhibitor 34	_PME1	_PME34	_HG&RGI_M	5	AT3G49220	PF04043,PF01095	12403	1066.74	27327.4	4891.65	8148.75	1926.07	6552.52	1263.4	3.53929	4.61404e-76	4.96869e-73	2.48194	1.91051e-29	1.61649e-27	2.08068	7.7683e-24	5.4129e-22	2.37473	2.61265e-35	3.27493e-33
Ag10G02667	pectin methylesterase inhibitor	pmei domain containing protein	21 kDa protein	_PMEI	_PMEI	_HG&RGI_M	5	AT5G62350	PF04043	6674.91	686.638	21512.2	3714.64	11729.6	1136.53	8729.43	630.092	3.28155	7.65521e-20	2.12863e-18	2.5338	9.83738e-10	7.91635e-09	3.36733	4.28466e-18	1.54502e-16	3.79215	5.65653e-26	2.99796e-24
Ag2G00186	not classified	protein trichome birefringence	Protein trichome birefringence	_TBL	_TBR	_HG&RGI_B	5	AT5G06700	PF14416,PF13839	86.0346	54.2187	262.004	157.589	60.8349	61.6709	45.313	106.425	0.666883	0.0294986	0.0544107	0.733105	0.0284488	0.0525814	-0.0129473	0.968942	0.982924	-1.23358	5.34021e-05	0.00018671
Ag10G02818	1,4-beta-glucan synthase *(CSLC) & EC_2.4 glycosyltransferase	glyco trans 2 domain containing protein	Probable xyloglucan glycosyltransferase 12	_CSLC7	_CSLC7	_XyG_B	5	AT4G07960	PF13632	858.528	35.3053	9600.44	1924.1	929.601	128.443	1510.97	233.99	4.60195	3.24301e-22	1.13991e-20	2.31898	1.25436e-05	5.05822e-05	2.85505	1.28225e-08	1.13307e-07	2.69076	5.61736e-09	3.88784e-08
Ag10G02855	not classified	o fucsyltransferase family prtein	O-fucosyltransferase 31	_GT106	_FUT31	_GT106_B	5	AT4G24530	PF10250	739.403	659.498	1324.48	842.788	722.886	719.733	767.349	852.941	0.164777	0.195502	0.275156	0.650794	7.29831e-06	3.08262e-05	0.00694155	0.959596	0.976495	-0.152626	0.225043	0.306264
Ag2G01453	not classified	protein trichome birefringence	Protein trichome birefringence-like 1	_TBL	_TBR	_HG&RGI_B	5	AT5G06700	PF14416,PF13839	2606.75	1368.67	5454.78	1826.88	1277.53	1096.87	994.789	872.37	0.929453	2.58648e-07	1.44281e-06	1.57781	3.07319e-14	4.64923e-13	0.219624	0.261885	0.360989	0.189174	0.297402	0.385392
Ag11G03107	not classified	cchc type domain containing protein	Probable hexosyltransferase MUCI70	_GT116	_GT116	_RGI_B	5	AT5G42660	PF04765	400.074	262.857	489.862	355.386	375.093	361.095	224.907	256.274	0.608168	8.29106e-05	0.000288688	0.46118	0.00902659	0.0192865	0.0549341	0.739249	0.808395	-0.189479	0.225489	0.30675
Ag7G00316	not classified	exostosin domain containing protein	Probable glycosyltransferase At5g03795	_GT47	_GT47	_GT47	5	AT5G25820	PF03016	11.4634	2.87145	26.1898	2.91014	6.16807	0	0	0	2.00338	0.197882	0.277957	3.16806	0.0757343	0.122265	5.15958	0.0102756	0.0234594	0	1	1
Ag11G03253	Fasciclin-type arabinogalactan protein	fas domain containing protein	Fasciclin-like arabinogalactan protein 7	_FLA	_FLA7	_FLA	5	AT2G04780	PF02469	38.3372	0.911925	290.992	29.4245	41.0717	1.26417	158.292	8.7222	5.37619	2.12311e-08	1.4257e-07	3.30545	6.24069e-06	2.67212e-05	5.03264	3.63789e-07	2.41078e-06	4.17613	2.26719e-10	1.9176e-09
Ag3G00644	not classified	protein trichome birefringence	Protein trichome birefringence-like 8	_TBL	_TBL8	_HG&RGI_B	5	AT3G11570	PF14416,PF13839	11.6806	1.99666	24.594	4.15141	3.81718	1.85116	6.27813	4.86861	2.58089	0.0246498	0.046547	2.56709	0.0392251	0.06937	1.03849	0.423197	0.53039	0.37119	0.733243	0.794951
Ag11G03726	Fasciclin-type arabinogalactan protein	fasciclin arabinogalactan protein	Fasciclin-like arabinogalactan protein 1	_FLA	_FLA2	_FLA	5	AT4G12730	PF02469	8995.55	1160.3	92883.2	4186.74	9783.29	2520.62	14915	1565.47	2.9549	1.31201e-19	3.55233e-18	4.47154	1.28864e-32	1.47483e-30	1.95655	2.71072e-08	2.2478e-07	3.25204	1.88341e-23	7.61432e-22
Ag11G04373	EC_3.2 glycosylase	glucan endo beta glucosidase	Glucan endo-1,3-beta-glucosidase 14	_GH17	_GH17	_Cellulose_callose_M	5	AT2G27500	PF00332	3019.95	3171.89	6392.88	1378	1294.01	1485.25	1326.99	1001.79	-0.0709284	0.798175	0.847392	2.2136	4.96419e-12	5.60032e-11	-0.198866	0.507896	0.611908	0.405476	0.144954	0.212099
Ag11G04435	catalytic component *(CesA) of cellulose synthase complex	cellulose synthase a ctlytic subunit [udp forming]	Cellulose synthase A catalytic subunit 1 [UDP-forming]	_CESA1	_CESA1	_CESA_PCW	5	AT4G32410	PF13632,PF14569	22439.1	10815.1	44194.4	26530.9	22407.3	17394	18609.1	10884.7	1.05301	5.36105e-17	1.12796e-15	0.736179	3.80151e-07	2.02385e-06	0.365407	0.00707496	0.0169865	0.773704	7.40397e-10	5.84886e-09
Ag11G04817	not classified	gdsl esterase lipase	GDSL esterase/lipase At5g45950	_GDSL	_GDSL	_GDSL	5	AT5G45950	PF00657	3015.69	23.0693	11631	272.599	2385.01	39.4912	295.671	2.81839	7.03409	3.50771e-13	4.75136e-12	5.4151	9.56763e-07	4.75691e-06	5.91589	1.31419e-08	1.15914e-07	6.71907	7.11708e-11	6.48503e-10
Ag11G04884	not classified	gdsl esterase lipase	GDSL esterase/lipase At5g45670	_GDSL	_GDSL	_GDSL	5	AT5G45670	PF00657	1.68353	0	128.555	1.28294	0	0	0.741779	0	3.30257	0.454849	0.548528	6.65191	0.180516	0.25489	0	1	1	2.3474	0.598405	0.680074
Ag7G00317	not classified	exostosin domain containing protein	Probable glycosyltransferase At5g03795	_GT47	_GT47	_GT47	5	AT5G25820	PF03016	1097.4	937.039	1531.28	1219.44	1016.08	849.556	825.132	1175.28	0.227608	0.0811057	0.13065	0.328231	0.0285127	0.0526865	0.258049	0.0676067	0.117779	-0.51054	8.77772e-05	0.000294843
Ag11G05063	class-C endo-1,4-beta-glucanase	endoglucanase	Endoglucanase 6	_GH9	_GH9	_Cellulose_callose_M	5	AT1G64390	PF09478,PF00759	1495.06	186.105	9716.86	909.564	2095.09	503.423	4217.04	871.067	3.00528	8.44345e-12	9.52541e-11	3.41729	1.29814e-11	1.37973e-10	2.05758	1.37086e-05	6.47081e-05	2.27541	1.94942e-07	1.06243e-06
Ag1G00035	regulatory protein *(CTL) of cellulose-hemicellulose network assembly	chitinase protein	Chitinase-like protein 1	_GH19	_CTL1	_GH19	5	AT1G05850	PF00182	86879.2	46341.4	314951	158649	85062	91643.5	65923.5	34527.4	0.906716	3.08859e-05	0.00011699	0.989286	8.22694e-05	0.000282716	-0.107511	0.647351	0.732222	0.933046	1.80514e-05	6.93457e-05
Ag1G00280	not classified	xyloglucan endotransglucosylase hydrolase protein	Probable xyloglucan endotransglucosylase/hydrolase protein	_GH16	_XTH5	_XyG_M	5	AT5G13870	PF06955,PF00722	7663.83	127.004	44150.6	192.425	4692.24	62.3294	3085.69	203.615	5.91565	1.30871e-48	4.02657e-46	7.84078	4.8169e-64	1.03743e-60	6.23083	6.04655e-45	2.65275e-42	3.92126	1.62078e-22	5.91648e-21
Ag1G00281	not classified	xyloglucan endotransglucosylase hydrolase protein	Probable xyloglucan endotransglucosylase/hydrolase protein	_GH16	_XTH5	_XyG_M	5	AT5G13870	PF06955,PF00722	6870.41	53.1234	75045.6	124.777	2589.13	53.0561	1573.3	81.5173	7.01515	6.13211e-58	2.74105e-55	9.23019	7.67218e-77	3.63523e-73	5.60813	2.76428e-32	4.09304e-30	4.26984	5.89835e-23	2.26479e-21
Ag1G00282	not classified	xyloglucan endotransglucosylase hydrolase protein	Xyloglucan endotransglucosylase/hydrolase protein 4	_GH16	_XTH4	_XyG_M	5	AT2G06850	PF06955,PF00722	19.9182	0	788.603	0	5.88035	0	9.16019	0	6.86655	0.000641315	0.00182416	12.2578	1.18534e-07	6.85929e-07	5.09122	0.0221265	0.045539	5.97466	0.00306982	0.00727562
Ag1G00297	catalytic component *(CesA) of cellulose synthase complex	cellulose synthase a ctlytic subunit [udp forming]	Cellulose synthase A catalytic subunit 3 [UDP-forming]	_CESA3	_CESA3	_CESA_PCW	5	AT5G05170	PF13632,PF14569	41028.4	20078.7	84399.2	44884.4	37648.3	30496.8	30729.4	17579	1.03098	6.28437e-12	7.21333e-11	0.911018	1.42572e-07	8.13899e-07	0.303943	0.0606186	0.107453	0.805763	7.81045e-08	4.51635e-07
Ag1G00450	not classified	gdsl esterase lipase	GDSL esterase/lipase At1g54790	_GDSL	_GDSL	_GDSL	5	AT1G54790	PF00657	2.86997	10.6048	34.273	22.8835	7.94607	8.28624	17.2195	28.6989	-1.91014	0.0150809	0.0302345	0.583693	0.42907	0.520806	-0.0678823	0.928553	0.953755	-0.736514	0.2503	0.334547
Ag1G00492	O-fucosyltransferase *(PAGR)	o fucsyltransferase family prtein	Protein PECTIC ARABINOGALACTAN SYNTHESIS-RELATED	_GT106	_ OFUT26	_AGP_B	5	AT3G26370	PF10250	571.873	505.244	1020.64	674.079	624.491	610.896	834.131	716.624	0.178605	0.174308	0.249805	0.598699	6.08857e-05	0.000215226	0.0321229	0.819351	0.871123	0.219201	0.0878557	0.138353
Ag3G01202	not classified	protein trichome birefringence	Protein trichome berefringence-like 7	_TBL	_TBL7	_HG&RGI_B	5	AT1G48880	PF14416,PF13839	341.037	159.489	583.11	228.604	240.724	208.666	232.558	172.431	1.09868	3.05204e-12	3.67595e-11	1.35179	1.85827e-14	2.90782e-13	0.208245	0.21943	0.313031	0.430845	0.00604605	0.0133268
Ag1G00782	O-fucosyltransferase *(PAGR)	o fucsyltransferase family prtein	Protein PECTIC ARABINOGALACTAN SYNTHESIS-RELATED	_GT106	_ OFUT26	_AGP_B	5	AT3G26370	PF10250	2097.73	1804.94	3065.9	2041.36	1956.81	1976.03	2174.45	1835.03	0.2173	0.0204563	0.039481	0.586583	5.2546e-08	3.23678e-07	-0.013843	0.891085	0.926314	0.245106	0.00859745	0.0182544
Ag1G01267	not classified	gdsl esterase lipase	GDSL esterase/lipase At5g14450	_GDSL	_GDSL	_GDSL	5	AT5G14450	PF00657	56.9986	20.9437	361.312	78.3753	69.5816	32.0779	76.9518	33.5176	1.45083	5.77833e-05	0.000208173	2.20642	3.50461e-09	2.60929e-08	1.11931	0.00286348	0.00768711	1.20001	0.000417239	0.00121375
Ag1G01397	not classified	methyltransferase	Probable methyltransferase PMT2	_PMT	_PMT	_HG&RGI_B	5	AT1G26850	PF03141	2345.14	1702.66	3110.37	2058.24	2421.72	2198.02	1897.86	1524.15	0.46211	0.000143293	0.000473665	0.595584	2.09932e-05	8.12664e-05	0.13993	0.284973	0.386384	0.31641	0.00923794	0.0194314
Ag1G01693	not classified	o fucsyltransferase family prtein	O-fucosyltransferase 7	_GT106	_RRT6	_RGI_B	5	AT1G22460	PF10250	290.347	260.794	422.186	355.11	381.548	288.299	312.176	321.332	0.151265	0.360046	0.454514	0.250668	0.182502	0.257207	0.403867	0.0218541	0.0450606	-0.0418547	0.796565	0.846594
Ag10G01018	component *(GAUT7) of GAUT1:GAUT7 galacturonosyltransferase complex	hexosyltransferase	Probable galacturonosyltransferase 7	_GT8	_GAUT7	_HG_B	5	AT2G38650	PF01501	1326.64	678.371	2514.85	1152.23	1569.4	849.385	1510.19	940.833	0.967311	2.94022e-12	3.55573e-11	1.12599	1.06299e-12	1.29677e-11	0.884943	2.78482e-09	2.80984e-08	0.682789	6.47359e-07	3.22807e-06
Ag1G02009	not classified	gdsl esterase lipase	GDSL esterase/lipase At4g16230	_GDSL	_GDSL	_GDSL	5	AT3G50400	PF00657	316.504	67.3484	661.361	66.9835	103.261	84.7792	11.3648	2.88989	2.23276	0.00318257	0.00767177	3.30315	0.000155291	0.000502116	0.284167	0.728634	0.799799	1.99264	0.02167	0.0412755
Ag9G00247	not classified	protein trichome birefringence	Protein trichome birefringence-like 13	_TBL	_TBL13	_HG&RGI_B	5	AT2G14530	PF14416,PF13839	494.816	402.573	947.532	457.666	589.126	480.522	651.898	408.859	0.298562	0.0408492	0.0725347	1.05103	2.57499e-10	2.26025e-09	0.295183	0.0585609	0.104408	0.673423	2.89244e-06	1.2854e-05
Ag2G00090	Fasciclin-type arabinogalactan protein	fasciclin arabinogalactan protein	Fasciclin-like arabinogalactan protein 2	_FLA	_FLA2	_FLA	5	AT4G12730	PF02469	30366.4	2135.79	83751.5	9670.45	29900.2	5730.32	28251.2	2859.01	3.82983	2.16989e-43	4.28391e-41	3.11446	2.05613e-22	8.2843e-21	2.38348	1.65431e-15	4.20643e-14	3.30469	8.84592e-33	9.03314e-31
Ag2G00150	not classified	endoglucanase	Endoglucanase 11	_GH9	_GH9	_Cellulose_callose_M	5	AT2G32990	PF00759	3915.14	67.2241	23280.3	2380.85	5414.62	498.636	3867.28	547.42	5.86339	4.301e-39	6.49013e-37	3.2896	9.76278e-11	9.13829e-10	3.44114	5.28501e-13	9.77417e-12	2.82046	1.60364e-10	1.38152e-09
AgUnG01639	not classified	protein trichome birefringence	Protein trichome birefringence-like 9	_TBL	_TBL9	_HG&RGI_B	5	AT5G06230	PF14416,PF13839	112.63	10.6049	1424.19	372.338	70.4023	10.7928	16.7321	4.02064	3.42452	3.76333e-10	3.30334e-09	1.93532	0.000792147	0.00219264	2.71283	5.64895e-06	2.88612e-05	2.06383	0.000829533	0.00225088
Ag2G00461	1,4-beta-glucan synthase *(CSLC) & EC_2.4 glycosyltransferase	glyco trans 2 domain containing protein	Probable xyloglucan glycosyltransferase 12	_CSLC12	_CSLC12	_XyG_B	5	AT4G07960	PF13632	1880.43	226.241	9175.97	2280.15	1580.74	358.418	1401.79	473.171	3.05715	2.99627e-48	8.9854e-46	2.00876	1.61852e-17	3.72638e-16	2.14083	1.60141e-21	8.82299e-20	1.56681	3.29273e-14	4.77097e-13
Ag2G01774	beta-1,3-galactosyltransferase *(B3GALT)	hexosyltransferase	Probable beta-1,3-galactosyltransferase 14	_GT31	_GALT14	_AGP_B	5	AT1G53290	PF01762	1007.31	864.498	1706.16	864.822	1001.43	831.743	1050.76	669.996	0.220475	0.104527	0.162128	0.980309	3.39454e-10	2.92464e-09	0.268428	0.0672225	0.117273	0.649159	1.7112e-06	7.91954e-06
Ag10G01787	galacturonosyltransferase	hexosyltransferase	Probable galacturonosyltransferase-like 7	_GT8	_GATL7	_HG_B	5	AT3G62660	PF01501	1763.07	976.933	3245.27	1894.42	1630.09	1542.22	1577.34	360.143	0.851457	4.91704e-08	3.08663e-07	0.77614	1.4432e-05	5.75411e-05	0.0796927	0.635211	0.722284	2.13031	2.32385e-41	4.62642e-39
Ag2G00762	EC_2.4 glycosyltransferase & mannan synthase *(CSLA)	glucomannan 4 beta mannosyltransferase	Glucomannan 4-beta-mannosyltransferase 9	_GT2	_CSLA9	_HM_B	5	AT5G03760	PF13641	252.947	89.2387	3163.9	1330.33	580.891	143.056	864.408	199.542	1.5034	5.875e-05	0.000211334	1.25005	0.00298022	0.00718841	2.02164	4.26171e-07	2.7745e-06	2.11494	8.55292e-09	5.763e-08
Ag2G00996	EC_3.2 glycosylase	alpha l fucosidase	Alpha-L-fucosidase 1	_GH29	_FUC1	_Glycosylat_B	5	AT2G28100	PF01120	653.672	598.702	1000.8	620.392	685.584	813.953	570.085	485.116	0.127635	0.438404	0.532381	0.688863	0.000276794	0.000848312	-0.246923	0.162474	0.244439	0.232748	0.157937	0.228068
Ag2G01029	EC_2.4 glycosyltransferase & mannan synthase *(CSLA)	glyco trans 2 domain containing protein	Glucomannan 4-beta-mannosyltransferase 2	_GT2	_CSLA2	_HM_B	5	AT5G22740	PF13632	4845.98	1745.36	22929.3	10857.5	4426.52	3754.37	8305.44	3171.15	1.47319	1.05329e-06	5.25888e-06	1.07851	0.00193291	0.00489395	0.237728	0.465477	0.571645	1.38908	4.06742e-06	1.76002e-05
Ag2G01033	EC_2.4 glycosyltransferase & mannan synthase *(CSLA)	glucomannan 4 beta mannosyltransferase	Glucomannan 4-beta-mannosyltransferase 2	_GT2	_CSLA2	_HM_B	5	AT5G22740	PF13632	9938.48	2621.23	24745.4	10853.5	10225.7	5844.13	8637.58	2748.4	1.92285	2.59333e-17	5.6211e-16	1.189	5.63031e-06	2.43009e-05	0.807168	0.000992913	0.0030198	1.65202	3.49273e-13	4.34364e-12
Ag1G00653	not classified	protein trichome birefringence	Protein trichome birefringence-like 13	_TBL	_TBL13	_HG_B	5	AT2G14530	PF14416,PF13839	15.8079	0.98462	49.4745	0.641469	21.6745	6.115	13.5996	3.18234	4.05953	0.000200729	0.000642971	6.36643	3.74852e-06	1.67389e-05	1.81855	0.0532535	0.096146	2.10039	0.0198749	0.0382654
Ag1G00667	not classified	of protein trichome birefringence	Protein trichome birefringence-like 12	_TBL	_TBL12	_HG_B	5	AT5G64470	PF14416,PF13839	489.431	344.438	807.826	412.261	454.38	445.574	530.142	428.177	0.506705	0.00146458	0.00383482	0.970216	9.5755e-08	5.64312e-07	0.0291596	0.864513	0.906487	0.308616	0.049511	0.0844893
Ag1G01314	polysaccharide O-acetyltransferase *(TBR)	protein trichome birefringence	Protein trichome birefringence-like 2	_TBL	_TBL2	_HG_B	5	AT1G60790	PF14416,PF13839	590.859	169.948	2358.77	920.574	659.835	303.643	679.991	247.795	1.79938	6.24227e-14	9.41347e-13	1.3575	4.7577e-07	2.4838e-06	1.119	1.24559e-05	5.91722e-05	1.45596	7.86892e-10	6.1955e-09
Ag2G01251	not classified	expansin b15	Putative expansin-B14	_EXP	_EXPB2	_EXP	5	AT1G65680	PF03330,PF01357	6.27366	1.4975	37.0117	5.61829	8.77419	12.8665	2.95408	0	2.08279	0.365772	0.460172	2.72032	0.291453	0.379343	-0.549867	0.819565	0.871312	4.34155	0.0787043	0.125849
Ag2G00038	not classified	protein trichome birefringence	Protein trichome birefringence-like 41	_TBL	_TBL41	_HG_B	5	AT3G14850	PF14416,PF13839	780.852	9.7207	3276.84	93.4467	772.691	41.206	841.817	17.9114	6.33898	9.85093e-35	1.02359e-32	5.13234	2.7531e-21	9.77866e-20	4.23239	2.75711e-16	7.84138e-15	5.55074	6.40341e-30	5.14248e-28
Ag2G01741	not classified	gdsl esterase lipase	GDSL esterase/lipase At4g26790	_GDSL	_GDSL	_GDSL	5	AT4G26790	PF00657	440.997	17.9633	2199.03	54.7913	720.923	43.4886	107.947	1.12968	4.62263	7.09489e-17	1.46927e-15	5.32588	7.51316e-18	1.79611e-16	4.04748	4.06096e-12	6.62136e-11	6.52823	2.56701e-16	4.81895e-15
Ag2G02072	hydroxyproline-O-galactosyltransferase *(HPGT) & hydroxyproline-O-galactosyltransferase *(HPGT)	hexosyltransferase	Hydroxyproline O-galactosyltransferase HPGT1	_GT31	_GALT11	_AGP_B	5	AT5G53340	PF13334,PF01762	492.438	351.005	1019.85	426.68	497.685	379.189	632.327	436.419	0.489641	5.81099e-06	2.54988e-05	1.25951	1.60522e-25	9.03306e-24	0.392674	0.000698481	0.00220166	0.534806	2.84158e-07	1.50671e-06
AgUnG00447	not classified	exostosin domain containing protein	Probable glycosyltransferase At5g03795	_GT47	_GT47	_GT47	5	AT4G38040	PF03016	662.918	425.645	1455.1	488.702	791.14	472.46	849.546	433.869	0.639276	3.60723e-06	1.64661e-05	1.57386	1.15504e-23	5.26232e-22	0.743939	5.03561e-07	3.22167e-06	0.969762	1.11185e-12	1.29439e-11
Ag11G03480	not classified	hexosyltransferase	Probable galacturonosyltransferase 15	_GT8	_GAUT15	_HG_B	5	AT3G58790	PF01501	120.747	47.524	500.921	74.5287	57.4844	54.2056	180.197	109.941	1.34175	0.000537589	0.00155754	2.74841	3.04991e-10	2.64769e-09	0.0831928	0.844154	0.890421	0.712473	0.0585278	0.0975436
Ag2G02589	pectin methylesterase inhibitor	pmei domain containing protein	21 kDa protein	_PMEI	_PMEI	_HG&RGI_M	5	AT5G62360	PF04043	71.4921	2.0716	243.012	27.8835	11.3873	0.600861	16.3322	0.784889	5.10427	6.46969e-08	3.98216e-07	3.12104	0.00096496	0.00261327	4.20664	0.00203496	0.00567646	4.3729	6.74169e-05	0.000231777
Ag2G02590	pectin methylesterase inhibitor	pmei domain containing protein	21 kDa protein	_PMEI	_PMEI	_HG&RGI_M	5	AT5G62360	PF04043	789.463	931.013	2955.98	220.102	266.815	322.505	339.974	22.7871	-0.238151	0.678925	0.750977	3.74675	1.79538e-08	1.19613e-07	-0.273984	0.660344	0.743123	3.89815	4.23726e-11	3.99462e-10
Ag2G02595	pectin methylesterase inhibitor	pmei domain containing protein	21 kDa protein	_PMEI	_PMEI	_HG&RGI_M	5	AT3G47380	PF04043	1686.54	3376.03	10610.8	3657.56	1274.13	5574.13	2187.33	1133.99	-1.00124	0.021886	0.0419329	1.53654	0.00229645	0.00571303	-2.12916	6.3777e-06	3.22713e-05	0.947686	0.0300729	0.0548845
Ag2G03037	alpha-class expansin	expansin	Expansin-A11	_EXP	_EXPA11	_EXP	5	AT1G20190	PF03330,PF01357	15667.1	15.4054	81768.6	1098.47	11795.6	13.9794	3891.17	12.6247	9.98408	3.73027e-77	4.41869e-74	6.21795	2.6539e-26	1.57578e-24	9.71261	3.45446e-61	4.54664e-58	8.26253	3.57297e-53	1.65975e-50
Ag11G04111	not classified	hexosyltransferase	Probable galacturonosyltransferase 6	_GT8	_GAUT6	_HG_B	5	AT1G06780	PF01501	808.415	592.053	1563.42	763.193	675.518	477.626	932.764	747.478	0.448333	0.00144869	0.0037995	1.03488	1.18449e-10	1.09445e-09	0.498877	0.00113124	0.0033933	0.319707	0.0216278	0.0412083
Ag11G04517	not classified	hexosyltransferase	Hexosyltransferase GAUT11	_GT8	_GAUT11	_HG_B	5	AT1G18580	PF01501	674.248	601.368	1381.29	648.322	607.218	581.744	786.537	609.73	0.164318	0.292433	0.384143	1.08993	1.05817e-09	8.48079e-09	0.0619183	0.713664	0.78793	0.367361	0.0177549	0.0346484
Ag6G00314	polysaccharide O-acetyltransferase *(TBR)	protein trichome birefringence	Protein trichome birefringence-like 2	_TBL	_TBL2	_HG_B	5	AT1G60790	PF14416,PF13839	2075.64	827.917	5083.84	1790.51	1902.18	1266.6	1510.17	909.711	1.32624	8.88279e-33	8.15667e-31	1.50541	6.78444e-33	8.0365e-31	0.586453	8.74083e-07	5.33159e-06	0.731058	4.30377e-11	4.05249e-10
Ag3G00685	Fasciclin-type arabinogalactan protein	fasciclin arabinogalactan protein	Fasciclin-like arabinogalactan protein 17	_FLA	_FLA17	_FLA	5	AT5G06390	PF02469	6094.27	3221.57	11045.7	6692.71	3816.07	7001.04	4274.76	2823.77	0.919753	6.30789e-08	3.8937e-07	0.722782	0.000225392	0.000702694	-0.875397	1.83487e-06	1.0437e-05	0.598251	0.00043533	0.00126081
Ag3G00763	not classified	o fucsyltransferase family prtein	Rhamnogalacturonan I rhamnosyltransferase 1	_GT106	_RRT1	_RGI_B	5	AT5G15740	PF10250	1238.27	452.999	4639.6	1510.25	1045.81	532.759	1324.69	562.868	1.45157	4.21578e-16	8.07405e-15	1.6192	1.33177e-15	2.42141e-14	0.973776	4.30767e-07	2.80135e-06	1.2348	3.30285e-12	3.61255e-11
Ag3G00822	1,4-beta-glucan synthase *(CSLC) & EC_2.4 glycosyltransferase	glyco trans 2 domain containing protein	Xyloglucan glycosyltransferase 4	_CSLC4	_CSLC4	_XyG_B	5	AT3G28180	PF13632	5451.36	1898.82	19115.4	5400.95	2291.52	1318.3	1900.66	1240.91	1.52138	2.4956e-07	1.39409e-06	1.82341	8.2716e-08	4.93235e-07	0.797373	0.0124514	0.027687	0.615064	0.0373009	0.0661646
Ag3G01037	not classified	gdsl esterase lipase	GDSL esterase/lipase At5g37690	_GDSL	_GDSL	_GDSL	5	AT5G37690	PF00657	26.7105	3.24457	115.338	11.4635	10.6188	0	5.72562	1.21461	3.0541	0.0466572	0.081324	3.33054	0.0534814	0.0907223	5.94462	0.00290776	0.00778745	2.2425	0.165457	0.237137
Ag3G01106	not classified	methyltransferase	Probable methyltransferase PMT25	_PMT	_PMT	_HG&RGI_B	5	AT2G34300	PF03141	4410.61	1847.72	6700.03	3551.83	3578.42	2513.81	2990.86	2191.99	1.25504	4.99518e-25	2.25841e-23	0.915423	5.33605e-11	5.22814e-10	0.509073	0.000101842	0.000394624	0.448234	0.000219892	0.000679733
Ag3G01143	catalytic component *(CesA) of cellulose synthase complex	cellulose synthase a ctlytic subunit [udp forming]	Cellulose synthase A catalytic subunit 6 [UDP-forming]	_CESA6	_CESA6	_CESA_PCW	5	AT5G64740	PF13632,PF14569	11738	5692	23038.3	15791.6	11667	9415.37	9420.22	5381.26	1.04428	4.86581e-12	5.69264e-11	0.544868	0.00176529	0.00450711	0.30941	0.0578486	0.103324	0.80783	9.01684e-08	5.15114e-07
Ag1G01711	not classified	hexosyltransferase	Probable galacturonosyltransferase 4	_GT8	_GAUT4	_HG_B	5	AT5G47780	PF01501	5641.71	2550.66	9437.88	6696.43	6026.76	3761.64	5757.73	3617.96	1.14519	4.53759e-25	2.07129e-23	0.495042	9.82636e-05	0.000332186	0.679954	1.19078e-08	1.06215e-07	0.670363	1.22752e-09	9.40836e-09
Ag3G01208	pectin methylesterase	pectinesterase protein	Pectinesterase 2	_PME2	_PPME1	_HG&RGI_M	5	AT1G69940	PF01095	3.62341	1.32963	17.4543	1.09267	4.81563	0	0.903286	0	1.43457	0.458937	0.552783	3.97987	0.0726311	0.117913	4.80384	0.0363521	0.0695147	2.65871	0.225938	0.30722
Ag4G02385	beta-1,3-galactosyltransferase *(B3GALT)	hexosyltransferase	Probable beta-1,3-galactosyltransferase 2	_GT31	_GALT2	_AGP_B	5	AT1G05170	PF13334,PF01762	376.549	306.251	610.214	318.98	418.694	331.023	448.522	391.918	0.296795	0.0970198	0.152128	0.934625	5.14363e-06	2.23305e-05	0.33901	0.0776628	0.132054	0.193845	0.271245	0.357679
Ag3G01580	fucosyl transferase (ESMD) involved in pectin-dependent cell adhesion	o fucsyltransferase family prtein	O-fucosyltransferase 11	_GT106	_FUT11	_GT106_B	5	AT1G38131	PF10250	576.271	436.178	1363.3	901.217	625.356	721.836	816.508	669.616	0.401556	0.00157788	0.00409571	0.596391	2.6134e-05	9.94763e-05	-0.20717	0.12384	0.195823	0.285978	0.0206351	0.0395682
Ag3G01656	not classified	o fucsyltransferase family prtein	O-fucosyltransferase 39	_GT106	_FUT39	_GT106_B	5	AT5G65470	PF10250	14715.9	6857.99	26591.1	17362.1	14200.3	12292.5	10632.1	7408.71	1.10161	2.17592e-10	1.97207e-09	0.614987	0.00212567	0.00533127	0.208166	0.266466	0.365814	0.521117	0.00266933	0.0064359
Ag3G02511	not classified	methyltransf 11 domain containing protein	Probable methyltransferase At1g29790	_PMT	_PMT	_HG&RGI_B	5	AT3G27230	PF03141	1353.86	941.442	3347.74	1870.09	1428.14	1341.03	1623.59	1038.89	0.524076	0.000932878	0.0025588	0.83967	3.53716e-06	1.58891e-05	0.0912911	0.591939	0.685786	0.644175	4.35559e-05	0.000154961
Ag3G02516	not classified	endoglucanase	Endoglucanase 24	_GH9	_GH9	_Cellulose_callose_M	5	AT1G75680	PF00759	16842.2	2500.93	70276.1	12449.3	15814.5	5974.56	13323.7	3161.09	2.75164	1.58291e-29	1.10621e-27	2.497	6.62651e-19	1.77992e-17	1.4044	9.47553e-08	7.11295e-07	2.07548	1.66472e-17	3.60501e-16
Ag3G02540	not classified	gdsl esterase lipase	GDSL esterase/lipase At5g42170	_GDSL	_GDSL	_GDSL	5	AT5G42170	PF00657	10.2813	13.0876	31.0565	7.84981	8.95979	6.37494	4.23998	3.34911	-0.352832	0.657543	0.732146	1.98315	0.0294326	0.0541777	0.481567	0.588113	0.68242	0.325858	0.712627	0.777586
Ag9G00795	not classified	protein trichome birefringence	Protein trichome birefringence-like 38	_TBL	_TBL38	_HG_M	5	AT1G29050	PF14416,PF13839	550.673	253.903	3556.71	793.479	444.998	300.386	609.768	594.331	1.11735	1.35885e-08	9.38009e-08	2.16391	1.09303e-22	4.49563e-21	0.565994	0.00768278	0.0182396	0.0371232	0.847531	0.887269
Ag4G00369	1,2-alpha-fucosyltransferase *(FUT)	fucosyltransferase	Galactoside 2-alpha-L-fucosyltransferase	_GT37	_FUT1	_XyG_B	5	AT2G03220	PF03254	829.491	705.359	2368.89	1352.59	889.656	983.946	1094.52	1009.78	0.233362	0.0886776	0.141007	0.808821	1.86329e-07	1.04038e-06	-0.145372	0.322214	0.42591	0.116017	0.390759	0.481909
Ag4G00376	1,6-alpha-xylosyltransferase *(XXT)	quality protein xyloglucan 6 xylosyltransferase	Probable xyloglucan 6-xylosyltransferase 3	_GT34	_XXT3	_XyG_B	5	AT5G07720	PF05637	2484.79	1134.48	6660.93	1757.5	1101.62	941.909	1624.53	938.358	1.13081	1.90429e-10	1.74457e-09	1.92207	4.59454e-21	1.60308e-19	0.226121	0.240943	0.337224	0.79182	8.4569e-06	3.45674e-05
Ag4G00450	endo-beta-1,4-mannanase	mannan endo 4 beta mannosidase	Mannan endo-1,4-beta-mannosidase 7	_GH5	_MAN7	_HM_M	5	AT5G66460	PF00150	1262.72	93.401	36340.8	2912.98	794.262	171.248	1842.01	476.693	3.7564	3.92564e-23	1.52965e-21	3.64105	2.2981e-17	5.23e-16	2.21341	5.38819e-08	4.24373e-07	1.94998	1.7463e-07	9.58564e-07
Ag4G00902	alpha-class expansin	expansin	Expansin-A15	_EXP	_EXPA15	_EXP	5	AT2G03090	PF03330,PF01357	9602.55	515.133	97995.6	7941.35	14513.4	1319.82	23924.4	4085.9	4.22028	2.78231e-45	6.10331e-43	3.62524	4.52243e-26	2.652e-24	3.459	6.00997e-27	5.83533e-25	2.54973	9.98782e-18	2.20729e-16
Ag4G00987	not classified	o fucsyltransferase family prtein	Rhamnogalacturonan I rhamnosyltransferase 1	_GT106	_RRT1	_RGI_B	5	AT5G15740	PF10250	128.944	62.1699	434.62	124.123	126.991	102.087	114.538	75.043	1.04951	2.56965e-06	1.20145e-05	1.80464	4.63115e-14	6.82664e-13	0.316384	0.174864	0.259762	0.607254	0.00530171	0.0118482
Ag3G00550	not classified	hexosyltransferase	Probable galacturonosyltransferase 15	_GT8	_GAUT15	_HG_B	5	AT3G58790	PF01501	1089.8	306.026	3074.8	1025.89	1203.16	658.885	727.859	465.935	1.8318	1.124e-15	2.05309e-14	1.58395	1.17552e-09	9.35168e-09	0.868696	0.000388052	0.0013055	0.643441	0.0046696	0.0105894
Ag4G01175	EC_2.4 glycosyltransferase	xyloglucan endotransglucosylase hydrolase protein	Probable xyloglucan endotransglucosylase/hydrolase protein 7	_GH16	_XTH7	_XyG_M	5	AT4G37800	PF06955,PF00722	25512.1	152.496	335000	3471.07	11893.4	223.805	3297.74	15.4628	7.38672	4.24855e-39	6.45208e-37	6.59261	3.01632e-24	1.4734e-22	5.73163	5.12649e-21	2.68105e-19	7.73715	6.68817e-40	1.27782e-37
Ag4G01250	fucosyl transferase (ESMD) involved in pectin-dependent cell adhesion	o fucsyltransferase family prtein	O-fucosyltransferase 11	_GT106	_FUT11	_GT106_B	5	AT1G38131	PF10250	599.459	392.25	926.863	481.402	590.211	388.579	523.854	355.441	0.611856	4.63889e-06	2.07397e-05	0.945396	5.38922e-10	4.51791e-09	0.602379	2.99243e-05	0.000131675	0.560284	2.62723e-05	9.77412e-05
Ag4G01373	alpha-class expansin	expansin	Expansin-A13	_EXP	_EXPA13	_EXP	5	AT3G03220	PF03330,PF01357	976.547	597.113	3631.43	1563.61	1116.82	1310.41	1056.83	679.454	0.709928	0.00386508	0.00913211	1.21556	1.58628e-05	6.28647e-05	-0.230289	0.383351	0.489602	0.637243	0.0093198	0.0195688
Ag10G02432	not classified	exostosin domain containing protein		_GT47	_B clade	_RGI_B	5	AT5G16890	PF03016	32.3467	31.0907	38.3626	34.333	37.4253	33.1557	28.9939	39.2595	0.0592509	0.885234	0.915851	0.149026	0.752794	0.811283	0.171807	0.694481	0.771931	-0.438646	0.277139	0.364033
Ag4G01836	not classified	gdsl esterase lipase	GDSL esterase/lipase At5g42170	_GDSL	_GDSL	_GDSL	5	AT5G42170	PF00657	162.667	28.3407	613.317	44.9216	98.4057	16.2616	4.36731	0.376561	2.523	1.38345e-05	5.61221e-05	3.7669	1.20497e-08	8.25058e-08	2.59358	5.60068e-05	0.000230477	3.46933	0.00407279	0.00937873
Ag4G01947	regulatory protein *(CTL) of cellulose-hemicellulose network assembly	chitinase protein	Chitinase-like protein 1	_GH19	_CTL1	_GH19	5	AT1G05850	PF00182	8091.97	6228.13	30668.5	16680.9	8285.94	11441.4	6960.6	4807.16	0.377761	0.218338	0.301261	0.878526	0.0131204	0.0268123	-0.4655	0.160117	0.241721	0.533997	0.0818623	0.130231
Ag6G00116	mannan O-acetyltransferase *(MOAT)	protein trichome birefringence 25 26	Protein trichome birefringence-like 23	_TBL	_TBL23	_HM_B	5	AT4G11090	PF14416,PF13839	1354.49	693.033	3616.82	1345.24	1480.38	986.779	1571.78	798.614	0.967315	2.47505e-09	1.91247e-08	1.42654	1.34863e-14	2.14864e-13	0.58575	0.000781764	0.00243823	0.976778	1.40584e-09	1.06852e-08
Ag4G00945	not classified	hexosyltransferase	Probable galacturonosyltransferase 14	_GT8	_GAUT14	_HG_B	5	AT5G15470	PF01501	2982.45	1274.22	4831.3	2277.37	2058.48	1528.65	2027.1	1147.42	1.22704	9.21115e-30	6.61277e-28	1.08532	1.92404e-18	4.90661e-17	0.42954	0.00024226	0.000860478	0.820908	3.74226e-14	5.3732e-13
Ag4G02508	not classified	o fucsyltransferase family prtein	O-fucosyltransferase 39	_GT106	_OFUT39	_GT106_B	5	AT5G65470	PF10250	231.315	26.1803	1379.8	216.271	168.91	27.4681	87.8398	61.3026	3.14779	1.04292e-08	7.31868e-08	2.67363	1.39837e-05	5.5876e-05	2.62826	1.03809e-05	5.01192e-05	0.518386	0.338969	0.428935
Ag4G02509	not classified	o fucsyltransferase family prtein		_GT106	_FUT31	_GT106_B	5	AT4G24530	PF10250	28.8726	4.43599	111.213	26.3644	21.6753	1.91129	7.20998	0	2.70736	4.74643e-07	2.5366e-06	2.07633	2.70737e-05	0.000102657	3.5264	2.25723e-06	1.26242e-05	5.6348	5.72797e-07	2.88297e-06
Ag1G01226	not classified	exostosin domain containing protein	Probable arabinosyltransferase ARAD1	_GT47	_B clade	_RGI_B	5	AT1G67410	PF03016	99.8644	132.476	220.568	140.875	145.839	104.537	198.532	176.858	-0.406548	0.0716519	0.117466	0.644672	0.0109138	0.0228368	0.485585	0.0443049	0.0821627	0.165978	0.440753	0.531935
Ag4G02727	bifunctional alpha-L-arabinofuranosidase and beta-D-xylosidase *(BXL) & EC_3.2 glycosylase	fn3 like domain containing protein	Probable beta-D-xylosidase 7	_GH3	_BXL	_HX_M	5	AT1G78060	PF14310,PF00933,PF01915	2204.87	87.9796	32752.3	678.067	1297.13	37.4398	1651.6	175.5	4.64656	2.39706e-47	6.84202e-45	5.59422	7.30182e-54	7.20781e-51	5.10677	5.17831e-45	2.3147e-42	3.23446	1.69879e-24	7.72476e-23
Ag4G01016	galacturonosyltransferase	hexosyltransferase	Probable galacturonosyltransferase-like 2	_GT8	_GATL2	_HG_B	5	AT3G50760	PF01501	1970.69	1053.8	4020.21	2404.15	1348.27	470.977	681.983	313.936	0.903398	0.00994836	0.0209854	0.741612	0.0664564	0.109372	1.51788	6.41221e-05	0.000260661	1.11916	0.00149062	0.00382312
Ag5G00039	1,6-alpha-xylosyltransferase *(XXT)	quality protein xyloglucan 6 xylosyltransferase	Xyloglucan 6-xylosyltransferase 2	_GT34	_XXT1	_XyG_B	5	AT3G62720	PF05637	5007	2543.6	17879.2	6340.21	4155.86	3753.41	4026.19	2202.07	0.977169	1.41014e-08	9.72282e-08	1.49562	4.59513e-14	6.78275e-13	0.147184	0.428587	0.535699	0.87052	4.35972e-07	2.2434e-06
Ag5G00048	EC_3.2 glycosylase	polygalacturonase	Exopolygalacturonase	_GH28	_GH28	_HG_M	5	AT4G18180	PF00295	3.03773	9.5604	29.5456	8.32045	4.59527	6.9009	1.90353	3.93847	-1.64942	0.112004	0.171836	1.82249	0.099152	0.153721	-0.585486	0.590763	0.684724	-1.0409	0.34276	0.432946
Ag5G00066	alpha-class expansin	expansin	Expansin-A5	_EXP	_EXPA1	_EXP	5	AT1G69530	PF03330,PF01357	14841.8	866.243	339038	34878.9	12105.8	473.509	3900.85	45.6198	4.09873	1.46014e-11	1.58972e-10	3.28102	2.8079e-06	1.28918e-05	4.67607	1.03731e-12	1.83682e-11	6.41757	1.4513e-25	7.28447e-24
Ag5G00110	not classified	o fucsyltransferase family prtein	Rhamnogalacturonan I rhamnosyltransferase 1	_GT106	_RRT1	_RGI_B	5	AT5G15740	PF10250	178.597	47.5173	556.1	104.187	234.687	56.444	223.395	74.3022	1.90871	1.07587e-10	1.02036e-09	2.41734	1.22675e-13	1.72789e-12	2.06022	7.55816e-11	9.96996e-10	1.58965	2.73477e-08	1.70274e-07
Ag5G00141	not classified	o fucsyltransferase family prtein	O-fucosyltransferase 13	_GT106	_FUT13	_GT106_B	5	AT1G52630	PF10250	707.657	753.298	2015.74	1165.53	634.204	868.705	759.189	1151.44	-0.0908261	0.654838	0.729991	0.790583	0.000676602	0.0019035	-0.453532	0.0385228	0.0729998	-0.600852	0.00294587	0.00701906
Ag5G00596	1,6-alpha-xylosyltransferase *(XXT)	quality protein xyloglucan 6 xylosyltransferase	Probable xyloglucan 6-xylosyltransferase 3	_GT34	_XXT3	_XyG_B	5	AT5G07720	PF05637	511.025	548.882	828.675	492.934	434.487	542.18	355.59	433.498	-0.102617	0.490757	0.583195	0.748907	1.22036e-05	4.93207e-05	-0.318367	0.0480968	0.0881966	-0.286001	0.0567158	0.0950519
Ag5G01301	not classified	methyltransferase	Probable methyltransferase PMT21	_PMT	_PMT	_HG&RGI_B	5	AT4G19120	PF03141	1969.06	1155.26	8618.24	2652.31	2110.9	1224.35	2816.31	1694.54	0.769319	4.21895e-07	2.27835e-06	1.7001	1.3986e-22	5.71282e-21	0.786116	1.66748e-06	9.56287e-06	0.732969	1.23228e-06	5.83438e-06
Ag5G01320	not classified	xyloglucan endotransglucosylase hydrolase protein	Probable xyloglucan endotransglucosylase/hydrolase protein 8	_GH16	_XTH8	_XyG_M	5	AT1G11545	PF06955,PF00722	458.546	4.98322	1898.47	99.3343	364.415	19.8113	221.621	10.7533	6.54727	2.90992e-48	8.83831e-46	4.25665	1.38308e-29	1.1872e-27	4.18973	7.46175e-27	7.21536e-25	4.37009	4.73464e-31	4.13905e-29
Ag5G01414	not classified	sgnh hydro domain containing protein	GDSL esterase/lipase CPRD49	_GDSL	_GDSL	_GDSL	5	AT3G11210	PF00657	785.864	752.1	1550.15	782.548	636.121	744.655	519.481	493.571	0.0632403	0.619649	0.699552	0.98604	1.30394e-11	1.38465e-10	-0.226049	0.101375	0.165439	0.0737563	0.567689	0.652332
Ag5G01440	not classified	methyltransferase	Probable methyltransferase PMT23	_PMT	_PMT	_HG&RGI_B	5	AT2G40280	PF03141	1358.27	245.169	3270.51	517.536	732.59	303.875	805.633	250.327	2.4705	1.41784e-19	3.83009e-18	2.66	1.6877e-17	3.87631e-16	1.26904	1.68773e-05	7.80175e-05	1.68605	6.31791e-10	5.04135e-09
Ag5G01476	EC_3.1 hydrolase acting on ester bond & pectin methylesterase	pectinesterase	Pectinesterase/pectinesterase inhibitor PPE8B	_PME1	_PME44	_HG&RGI_M	5	AT4G33220	PF04043,PF01095	912.589	69.5619	23741.2	1605.74	772.982	192.294	1210.7	241.189	3.71257	5.9628e-24	2.49144e-22	3.88619	5.20624e-21	1.79798e-19	2.00711	2.90526e-07	1.96867e-06	2.32751	1.05596e-10	9.35905e-10
Ag5G01477	EC_3.1 hydrolase acting on ester bond & pectin methylesterase	pectinesterase	Probable pectinesterase/pectinesterase inhibitor 12	_PME1	_PME12	_HG&RGI_M	5	AT2G26440	PF04043,PF01095	708.424	260.64	2772.1	530.789	308.766	241.328	162.464	88.8832	1.44254	6.03665e-06	2.63767e-05	2.38498	6.62557e-11	6.36006e-10	0.356407	0.303277	0.405677	0.869014	0.00780342	0.016734
Ag5G01528	fucosyl transferase (FRB) involved in pectin-dependent cell adhesion	o fucsyltransferase family prtein	O-fucosyltransferase 35	_GT106	_RRT7	_RGI_B	5	AT5G35570	PF10250	2501.2	1622.04	4716.26	2159.07	1998.03	1693.89	1934.76	2218.49	0.624936	1.70143e-05	6.78023e-05	1.12735	1.5342e-11	1.61829e-10	0.237918	0.129793	0.203382	-0.197244	0.173783	0.246918
Ag6G01682	not classified	protein trichome birefringence 25 26	Protein trichome birefringence-like 23	_TBL	_TBL23	_HM_B	5	AT4G11090	PF14416,PF13839	260.021	57.5288	558.014	154.74	259.562	90.725	163.423	33.6686	2.17932	1.81698e-07	1.03926e-06	1.85	9.33277e-05	0.000316902	1.517	0.000701708	0.00221017	2.27462	7.68612e-08	4.44995e-07
Ag4G02561	not classified	exostosin domain containing protein		_GT47	_B clade	_RGI_B	5	AT5G16890	PF03016	110.68	108.586	202.78	91.3917	98.5704	93.4379	67.8941	68.6785	0.0281536	0.895227	0.923701	1.14939	2.48644e-06	1.15231e-05	0.0767763	0.741952	0.810559	-0.014848	0.946759	0.963929
Ag5G01755	not classified	gdsl esterase lipase	GDSL esterase/lipase At4g16230	_GDSL	_GDSL	_GDSL	5	AT3G50400	PF00657	171.63	0	345.747	27.3339	136.568	20.6953	13.6514	0.376561	9.97447	6.6133e-16	1.24149e-14	3.66038	7.30691e-06	3.08516e-05	2.71882	0.000429838	0.00143084	5.11267	3.91488e-05	0.000140782
Ag5G01760	O-acetyltransferase *(RWA)	cas1 acylt domain containing protein 2	Protein REDUCED WALL ACETYLATION 2	_AcylT	RWA2	_HX_B	5	AT3G06550	PF07779	3705.34	1870.56	7911.42	3544.3	3223.37	2513.24	3243.34	1748.55	0.986229	9.88644e-23	3.64261e-21	1.1587	6.72197e-24	3.185e-22	0.359354	0.000903933	0.0027726	0.891375	6.69711e-19	1.67697e-17
Ag5G00814	glycosyltransferase (QUA1) involved in pectin-dependent cell adhesion	hexosyltransferase	Probable galacturonosyltransferase 9	_GT8	_GAUT9	_HG_B	5	AT3G02350	PF01501	3493.24	2411.42	7045.33	3539	3161.4	2894.5	3723.79	2280.27	0.534652	0.000183827	0.000594141	0.993175	1.57458e-09	1.22992e-08	0.12747	0.408699	0.515546	0.70753	7.20371e-07	3.55548e-06
Ag5G02145	not classified	o fucsyltransferase family prtein	O-fucosyltransferase 1	_GT106	_FUT01	_GT106_B	5	AT1G04910	PF10250	803.067	564.572	1644.65	859.837	1096.4	600.719	1296.53	820.674	0.507659	2.38637e-05	9.24689e-05	0.935429	5.76018e-12	6.44308e-11	0.868181	1.53393e-11	2.28269e-10	0.659853	1.82657e-08	1.16892e-07
Ag6G01683	not classified	protein trichome birefringence	Protein trichome birefringence-like 23	_TBL	_TBL26	_HM_B	5	AT4G01080	PF14416,PF13839	139.782	38.9578	471.163	69.0062	139.062	22.9974	103.297	18.6769	1.84437	1.33523e-05	5.44178e-05	2.77326	6.35781e-09	4.54642e-08	2.59484	3.66982e-08	2.98154e-07	2.46223	1.57518e-08	1.01849e-07
Ag5G02248	alpha-L-fucosidase *(FXG)	gdsl esterase lipase protein	GDSL esterase/lipase At3g26430	_GDSL	_GDSL	_GDSL	5	AT3G26430	PF00657	141.781	98.3446	644.055	72.6483	401.917	89.8346	447.533	133.623	0.527238	0.175622	0.251293	3.1461	1.98448e-12	2.34837e-11	2.16108	2.36684e-07	1.64004e-06	1.74368	5.31879e-06	2.25618e-05
Ag10G01412	not classified	pmr5n domain containing protein	Protein trichome birefringence-like 16	_TBL	_TBL16	_RGI_B	5	AT5G20680	PF14416,PF13839	1407.81	1055.31	4208.96	1978.65	1271.81	1170.89	1287.41	1140.28	0.416476	0.0010263	0.00278831	1.08867	4.64434e-14	6.8341e-13	0.119732	0.381676	0.487981	0.175021	0.166114	0.237864
Ag5G02598	not classified	methyltransferase	Probable methyltransferase PMT8	_PMT	_PMT	_HG&RGI_B	5	AT1G04430	PF03141	9698.31	3344.78	23833.9	7712.62	7650.18	5277.64	9819.58	4087.29	1.53598	4.51967e-40	7.18628e-38	1.62776	2.67383e-34	3.72622e-32	0.53576	1.8271e-05	8.379e-05	1.26448	8.3675e-28	5.52185e-26
Ag6G00060	not classified	gdsl esterase lipase	GDSL esterase/lipase At3g48460	_GDSL	_GDSL	_GDSL	5	AT3G48460	PF00657	22.0607	20.3891	46.434	14.3084	8.87901	21.3798	9.41123	4.83599	0.115291	0.909947	0.93524	1.70247	0.147667	0.215086	-1.26619	0.25631	0.354832	0.965118	0.363514	0.454484
Ag6G00089	not classified	o fucsyltransferase	O-fucosyltransferase 30	_GT106	_OFUT30	_GT106_B	5	AT4G17430	PF10250	229.478	188.356	310.644	247.546	300.705	209.389	271.567	267.546	0.286488	0.114599	0.175135	0.323935	0.117575	0.177709	0.52303	0.00684131	0.0165048	0.0211531	0.904784	0.931927
Ag6G00220	not classified	gdsl esterase lipase	GDSL esterase/lipase At4g01130	_GDSL	_GDSL	_GDSL	5	AT4G01130	PF00657	5.50657	0.499165	41.9041	8.76123	1.25357	1.16933	2.25054	0	3.53391	0.105892	0.163891	2.25672	0.311981	0.40167	0.0877934	0.969437	0.983299	3.94565	0.075623	0.12162
Ag6G00503	1,6-alpha-xylosidase *(AXYL1/2) & EC_3.2 glycosylase	lysosomal alpha glucosidase	Alpha-xylosidase 1	_GH31	_Vas1	_XyG_M	5	AT1G68560	PF16863,PF01055	4365.66	66.3699	13798	525.377	5998.86	103.546	2691.72	227.717	6.03881	6.14419e-64	4.04339e-61	4.71487	1.06329e-31	1.12962e-29	5.85371	1.27031e-52	1.00317e-49	3.56295	2.49066e-24	1.10292e-22
Ag10G00081	pectate lyase & EC_4.2 carbon-oxygen lyase	pectate lyase	Probable pectate lyase P59	_PLL	_PLL8	_HG_M	5	AT1G14420	PF04431,PF00544	7.11114	0	39.5903	2.13369	7.80628	0	4.44747	2.34479	5.38027	0.0125653	0.0258027	4.22141	0.0593266	0.0992589	5.49905	0.0197786	0.0414705	0.920141	0.637512	0.713815
Ag5G00532	beta-galactosidase *(BGAL1) & EC_3.2 glycosylase	beta galactosidase	Beta-galactosidase 3	_GH35	_BGAL3	_RGI_M	5	AT4G36360	PF02140,PF01301	3554.38	475.968	24123.8	5592.45	2817.36	899.245	5105.71	1551.8	2.90127	6.17805e-41	1.05298e-38	2.10891	1.43883e-17	3.33535e-16	1.64728	1.51687e-12	2.61544e-11	1.71806	1.20411e-15	2.07242e-14
Ag6G01042	not classified	gdsl esterase lipase	GDSL esterase/lipase At5g45960	_GDSL	_GDSL	_GDSL	5	AT5G45960	PF00657	142.477	0.998331	485.016	9.72934	98.1956	1.20172	20.7304	0.390798	7.22858	8.61006e-13	1.10799e-11	5.63561	6.45124e-11	6.21286e-10	6.31843	2.72947e-09	2.75752e-08	5.70843	4.81999e-06	2.06194e-05
Ag6G01085	not classified	gdsl esterase lipase	GDSL esterase/lipase At1g29670	_GDSL	_GDSL	_GDSL	5	AT1G29670	PF00657	3188.57	385.752	13389	632.767	967.259	379.044	1240.09	19.2513	3.04726	1.62911e-12	2.02493e-11	4.40324	8.42317e-19	2.23214e-17	1.35181	0.00376892	0.00977479	6.01018	6.27354e-40	1.20834e-37
Ag10G00745	pectate lyase & EC_4.2 carbon-oxygen lyase	pectate lyase	Probable pectate lyase 15	_PLL	_PLL25	_HG_M	5	AT4G13710	PF00544	116.803	2.73404	3422.99	32.2027	136.814	7.4055	209.448	40.5011	5.40508	2.32209e-13	3.24367e-12	6.73146	2.5547e-21	9.10125e-20	4.18724	5.39062e-09	5.1558e-08	2.36931	0.00011246	0.000368659
Ag7G02185	not classified	pmr5n domain containing protein	Protein trichome birefringence-like 16	_TBL	_TBL16	_RGI_B	5	AT5G20680	PF14416,PF13839	469.588	78.9129	1695.09	209.245	314.829	96.2128	519.848	269.59	2.57141	9.13824e-12	1.02361e-10	3.0179	1.79463e-12	2.13974e-11	1.70927	2.68891e-05	0.000119738	0.947136	0.0105927	0.0219019
Ag8G00365	not classified	pmr5n domain containing protein	Protein trichome birefringence-like 16	_TBL	_TBL16	_RGI_B	5	AT5G20680	PF14416,PF13839	1109.71	517.192	2132.05	644.966	531.143	636.689	718.186	589.977	1.10114	5.46253e-12	6.34065e-11	1.72456	4.37709e-21	1.53172e-19	-0.260939	0.132554	0.207019	0.283598	0.0755242	0.121511
Ag10G01408	EC_3.2 glycosylase	pectate lyase 3 domain containing protein	Probable polygalacturonase	_PL3	_PL3	_HG_M	5	AT3G42950	PF12708	520.175	456.464	935.955	478.58	513.412	465.834	433.619	369.299	0.189578	0.206417	0.288186	0.967523	1.72633e-08	1.15434e-07	0.140546	0.384893	0.491192	0.231751	0.123318	0.184778
Ag6G01613	methyltransferase *(QUA)	methyltransferase	Probable pectin methyltransferase QUA3	_PMT	_PMT	_HG&RGI_B	5	AT4G00740	PF03141	5495.27	2578.54	17358.8	4607.18	6223.7	3673.91	5423.65	2488.53	1.09173	7.04075e-12	8.03093e-11	1.91371	1.6242e-25	9.09667e-24	0.760591	9.48511e-06	4.62275e-05	1.12393	1.61949e-12	1.8517e-11
Ag9G00983	beta-1,3-galactosyltransferase *(B3GALT)	hexosyltransferase	Probable beta-1,3-galactosyltransferase 2	_GT31	_GALT2	_AGP_B	5	AT1G05170	PF13334,PF01762	1811.63	940.091	3452.94	1504.41	1848.36	1071.8	1580.87	848.945	0.946242	1.42205e-12	1.78253e-11	1.19893	4.49644e-15	7.58187e-14	0.785886	4.87893e-08	3.86966e-07	0.897063	1.82356e-11	1.81065e-10
Ag4G02562	not classified	exostosin domain containing protein	Probable arabinosyltransferase ARAD1	_GT47	_B clade	_RGI_B	5	AT5G16890	PF03016	148.401	176.138	254.844	144.934	172.492	146.888	218.154	170.794	-0.247355	0.154573	0.226077	0.815187	4.08766e-05	0.000149816	0.23356	0.211768	0.30408	0.353163	0.035661	0.0637091
Ag6G01902	bifunctional alpha-L-arabinofuranosidase and beta-D-xylosidase *(BXL) & EC_3.2 glycosylase	fn3 like domain containing protein	Beta-xylosidase/alpha-L-arabinofuranosidase 2	_GH3	_BXL	_HX_M	5	AT1G02640	PF14310,PF00933,PF01915	0	0	23.6144	0	0	0	0	0	0	1	1	7.19623	0.264929	0.350991	0	1	1	0	1	1
Ag6G01999	pectin acetylesterase *(PAE)	pectin acetylesterase	Pectin acetylesterase 10	_PAE	_PAE10	_HG&RGI_M	5	AT5G26670	PF03283	3409.79	2449.74	8458.37	4827.41	3884.67	4903.03	3328.33	1313.37	0.477213	0.00395832	0.00931956	0.809067	2.18556e-05	8.44392e-05	-0.335764	0.0598805	0.106408	1.34146	6.19087e-16	1.10944e-14
Ag7G00478	1,5-alpha-arabinosyltransferase *(ARAD)	exostosin domain containing protein	Probable arabinosyltransferase ARAD1	_GT47	_ARAD1	_RGI_B	5	AT2G35100	PF03016	787.218	946.197	1404.34	881.079	810.458	1125.96	742.223	892.119	-0.264964	0.0149392	0.0299783	0.671411	7.20029e-08	4.3383e-07	-0.473805	4.86591e-05	0.000203102	-0.265161	0.0144158	0.0287916
Ag9G01936	hydroxyproline O-galactosyltransferase *(GALT)	beta galactosyltransferase galt	Hydroxyproline O-galactosyltransferase GALT3	_GT31	_GALT3	_AGP_B	5	AT3G06440	PF00337,PF01762	643.851	549.229	747.778	641.362	750.164	405.843	625.174	614.462	0.228412	0.150809	0.221255	0.221743	0.226455	0.308012	0.885258	2.82626e-07	1.91964e-06	0.0249461	0.874568	0.907989
Ag6G02487	catalytic component *(CesA) of cellulose synthase complex	cellulose synthase a ctlytic subunit [udp forming]	Cellulose synthase A catalytic subunit 1 [UDP-forming]	_CESA1	_CESA1	_CESA_PCW	5	AT4G32410	PF13632,PF14569	19446.4	13477.7	41568.3	23079.3	18633.8	19863.7	15591.1	11329.8	0.528969	1.33939e-05	5.45777e-05	0.848883	1.39318e-09	1.09738e-08	-0.0921817	0.482233	0.588043	0.460613	0.000150289	0.000480888
Ag6G02523	regulatory factor SOS5 of SOS *(Salt Overly Sensitive) signalling pathway & Fasciclin-type arabinogalactan protein	fasciclin arabinogalactan protein	Fasciclin-like arabinogalactan protein 4	_FLA	_FLA4	_FLA	5	AT3G46550	PF02469	1311.78	686.388	3815.42	891.335	1093.97	587.256	1650.99	659.875	0.934071	6.42483e-05	0.000229267	2.09787	5.94873e-15	9.821e-14	0.898363	0.000383012	0.00129093	1.32309	1.40793e-08	9.18373e-08
Ag6G02555	not classified	gdsl esterase lipase	GDSL esterase/lipase At5g45950	_GDSL	_GDSL	_GDSL	5	AT5G45950	PF00657	78.1565	3.07176	275.73	1.17149	62.6642	0.617055	11.6965	0	4.68185	7.44615e-10	6.22466e-09	7.88391	2.75156e-14	4.17331e-13	6.65259	7.73775e-08	5.90958e-07	6.32676	2.31372e-07	1.24488e-06
Ag6G02639	1,2-alpha-fucosidase *(AXY8)	glyco hyd 65n 2 domain containing protein	Alpha-L-fucosidase 2	_GH95	_FUC95A	_XyG_M	5	AT4G34260	PF14498	732.299	82.8417	2752.77	440.896	645.767	81.1024	324.445	68.0716	3.14469	7.00483e-26	3.50108e-24	2.64263	2.91412e-15	5.05406e-14	2.99303	2.96599e-20	1.41099e-18	2.25256	6.66121e-14	9.18572e-13
Ag11G03728	pectate lyase & EC_4.2 carbon-oxygen lyase	pectate lyase	Putative pectate lyase 21	_PLL	_PLL14	_HG_M	5	AT5G55720	PF00544	319.554	6.93289	2643.4	24.5514	598.652	17.4356	118.919	22.4045	5.52627	1.97976e-08	1.33359e-07	6.74924	1.02377e-09	8.22733e-09	5.09984	9.82475e-07	5.93014e-06	2.40807	0.0120634	0.0245826
Ag9G02891	glycosyltransferase (QUA1) involved in pectin-dependent cell adhesion	hexosyltransferase	Galacturonosyltransferase 8	_GT8	_GAUT8	_HG_B	5	AT3G25140	PF01501	6038.64	3652.07	22074.4	8775.38	5857.47	5018.08	6077.72	3605.9	0.725575	4.71449e-06	2.10319e-05	1.33083	3.07248e-13	4.08704e-12	0.223246	0.191946	0.280929	0.753133	1.99523e-06	9.12729e-06
Ag7G00287	not classified	burp domain containing protein	BURP domain-containing protein 3	_BURP	RD22-like	_EXPA_INT	5	AT5G25610	PF03181	1.42342	4.35637	19.2774	6.21531	3.59682	0	0.500121	0.188281	-1.62966	0.203761	0.284953	1.63654	0.202097	0.280091	4.38035	0.00940149	0.0217307	1.02268	0.566533	0.651328
Ag7G00288	not classified	burp domain containing protein	BURP domain protein RD22	_BURP	RD22-like	_EXPA_INT	5	AT5G25610	PF03181	32042.4	444.346	120711	4288.37	28892.3	2282.57	1963.8	25.7173	6.17239	1.02094e-13	1.50138e-12	4.81496	4.94002e-07	2.57294e-06	3.6619	4.35065e-05	0.000184023	6.25526	8.89866e-14	1.20056e-12
Ag10G00849	1,2-beta-galactosyltransferase *(MUR3-like)	exostosin domain containing protein	Xyloglucan galactosyltransferase MUR3	_GT47	_MUR3	_XyG_B	5	AT2G20370	PF03016	2459.31	1329.72	9640.72	3468.02	2057.33	1721.88	2303.51	1725.87	0.887101	3.81999e-13	5.15667e-12	1.47489	3.13395e-26	1.85153e-24	0.256939	0.0510832	0.0927863	0.41648	0.000613441	0.00171562
Ag11G04996	not classified	exostosin domain containing protein	Probable xyloglucan galactosyltransferase GT19	_GT47	_GT19	_XyG_B	5	AT4G22580	PF03016	404.614	255.55	782.272	400.42	331.028	211.514	426.35	318.277	0.663323	0.00365497	0.00867983	0.965758	0.000208228	0.000655127	0.646921	0.00913128	0.0211797	0.421487	0.0625907	0.103348
Ag2G01940	galactosyltransferase *(XLT2)	exostosin domain containing protein	Xyloglucan galactosyltransferase XLT2	_GT47	_GT18	_XyG_B	5	AT5G62220	PF03016	1517.66	344.085	9798.85	2162.31	680.005	527.902	927.549	699.224	2.14071	2.80809e-14	4.44696e-13	2.18001	1.26037e-11	1.34139e-10	0.365508	0.229012	0.323873	0.407489	0.145946	0.213287
Ag7G00800	not classified	gdsl esterase lipase	GDSL esterase/lipase At5g45960	_GDSL	_GDSL	_GDSL	5	AT5G45960	PF00657	4.10469	0	127.958	6.21801	2.81452	0	0.739136	0.838048	4.59094	0.0243623	0.0460849	4.36079	0.0307333	0.0562416	4.02799	0.0730307	0.125603	-0.167816	0.934432	0.954661
Ag7G00851	not classified	gdsl esterase lipase	GDSL esterase/lipase At1g29670	_GDSL	_GDSL	_GDSL	5	AT1G29670	PF00657	82.2376	7.93399	273.11	22.232	35.8057	1.35437	24.4471	0	3.38335	2.10324e-05	8.23192e-05	3.61572	4.4051e-05	0.000160363	4.79225	9.94215e-06	4.8207e-05	7.39198	6.72511e-09	4.60342e-08
Ag7G00875	not classified	s adenoyl l methionine uperfamiy protein	Probable methyltransferase At1g29790	_PMT	_PMT	_HG&RGI_B	5	AT1G29790	PF03141	1458.05	1158.73	3241.23	1746.12	1815.96	1628	1736.91	1031.48	0.331636	0.0424174	0.0749654	0.892469	1.95008e-06	9.22428e-06	0.158062	0.368533	0.474171	0.751579	4.02589e-06	1.74418e-05
Ag1G00075	EC_3.2 glycosylase	pectate lyase 3 domain containing protein	Probable polygalacturonase	_PL3	_PL3	_HG_M	5	AT4G23820	PF12708	4695.57	1007.25	12207.3	2076.28	4935.73	1973.12	3722.31	940.702	2.22129	3.81566e-20	1.09175e-18	2.55574	4.0931e-20	1.29293e-18	1.32286	3.80134e-07	2.50728e-06	1.98435	2.12838e-16	4.02743e-15
Ag7G01135	beta-1,4-galactosyltransferase *(GALS)	glycosyltransferase family protein	Galactan beta-1,4-galactosyltransferase GALS2	_GALS	_GT92	_RGI_B	5	AT5G44670	PF13704	3699.1	848.837	8179.45	3354.49	3497.49	2470.95	3315.87	1266.62	2.12373	3.92e-31	3.12689e-29	1.28591	8.74566e-10	7.08838e-09	0.501293	0.010771	0.0244467	1.38834	2.64973e-14	3.89663e-13
Ag7G01195	not classified	endoglucanase	Endoglucanase 24	_GH9	_GH9	_Cellulose_callose_M	5	AT4G39010	PF00759	230.702	18.9243	1044.16	286.389	412.688	31.897	39.0664	2.14833	3.61305	7.21022e-08	4.40251e-07	1.86629	0.0130807	0.0267358	3.69676	2.51608e-07	1.73381e-06	4.17528	1.292e-07	7.21562e-07
Ag7G01389	glycosyl transferase *(SIA)	beta alpha sialyltransferase	Sialyltransferase-like protein 1	_GT29	_GT29	_RGII_B	5	AT1G08660	PF00777	1520.3	1022.63	2343.68	1384.36	1657.85	1128.25	1504.73	1298.48	0.572376	2.78626e-05	0.000106501	0.759938	1.26763e-06	6.18822e-06	0.554874	0.000163661	0.000605542	0.212757	0.117336	0.177159
Ag7G01513	not classified	o fucsyltransferase family prtein	O-fucosyltransferase 31	_GT106	_FUT31	_GT106_B	5	AT4G24530	PF10250	3206.27	1898.7	7127.82	4512.52	3594.24	2756.94	4232.02	2575.1	0.756113	7.88643e-06	3.3622e-05	0.659531	0.000701656	0.00196744	0.38261	0.0359757	0.0689285	0.716668	2.16883e-05	8.19355e-05
Ag1G01252	pectate lyase & EC_4.2 carbon-oxygen lyase	pectate lyase	Probable pectate lyase 22	_PLL	_PLL15	_HG_M	5	AT5G63180	PF00544	7376.35	372.428	37097	21955.6	11337.2	2784.17	14692.1	2139.63	4.30826	3.01185e-35	3.33429e-33	0.756706	0.0581032	0.0975456	2.02584	6.00063e-08	4.6856e-07	2.77956	9.66481e-16	1.68732e-14
Ag2G01262	pectate lyase & EC_4.2 carbon-oxygen lyase	pectate lyase	Probable pectate lyase 10	_PLL	_PLL25	_HG_M	5	AT4G13710	PF00544	269.693	53.3818	2051.87	242.446	204.41	307.66	445.738	52.6508	2.34072	1.31548e-08	9.10729e-08	3.08069	2.78649e-11	2.83934e-10	-0.58961	0.175554	0.260641	3.08126	4.95746e-14	6.95777e-13
Ag7G01564	not classified	o fucsyltransferase family prtein	Protein EMBRYO SAC DEVELOPMENT ARREST 30	_GT106	_FUT22	_GT106_B	5	AT3G03810	PF10250	1609.94	878.697	3447.31	1603.41	1569.35	1116.79	1542.36	976.701	0.873742	1.38645e-12	1.73975e-11	1.10432	3.78629e-15	6.44403e-14	0.491242	0.000213288	0.000766885	0.659351	7.63696e-08	4.42365e-07
Ag7G01683	cellulose synthase endo-1,4-beta-glucanase *(KOR)	endoglucanase	Endoglucanase 25	_GH9	_KOR	_Cellulose_callose_M	5	AT5G49720	PF00759	14066.1	7054.72	23896.5	11536.4	11463.6	10776.9	10937.9	5621.47	0.995674	7.02618e-15	1.18391e-13	1.05062	1.06648e-12	1.29969e-11	0.0891395	0.518576	0.621406	0.960322	6.12295e-14	8.48793e-13
Ag7G02099	not classified	methyltransferase	Probable methyltransferase PMT25	_PMT	_PMT	_HG&RGI_B	5	AT2G34300	PF03141	15763.9	9700.14	33814.1	21109	14070.9	13348	14160.6	8931.92	0.700576	5.7661e-10	4.89974e-09	0.679772	1.82931e-07	1.02333e-06	0.0760945	0.532994	0.633735	0.664824	4.06352e-09	2.8823e-08
Ag5G00728	pectate lyase & EC_4.2 carbon-oxygen lyase	pectate lyase	Probable pectate lyase 18	_PLL	_PLL19	_HG_M	5	AT4G24780	PF00544	1218.49	533.752	3832.93	1948.96	789.103	829.521	314.694	280.111	1.19118	0.0189423	0.0368713	0.975637	0.0953919	0.148748	-0.0719044	0.895633	0.92994	0.168067	0.741388	0.801727
Ag7G02404	not classified	o fucsyltransferase family prtein	Rhamnogalacturonan I rhamnosyltransferase 1	_GT106	_RRT1	_RGI_B	5	AT5G15740	PF10250	789.565	535.411	1489.36	989.217	865.994	662.325	657.138	454.666	0.560759	0.000680688	0.00192597	0.590738	0.00169824	0.00435565	0.387009	0.029148	0.0576079	0.531316	0.00129638	0.00336982
Ag7G02457	fucosyl transferase (ESMD) involved in pectin-dependent cell adhesion	o fucsyltransferase family prtein	O-fucosyltransferase 9	_GT106	_FUT09	_GT106_B	5	AT1G35510	PF10250	1027.14	787.036	2730.71	1586.93	895.412	1275.72	1031.98	1369.72	0.383833	0.0651775	0.108268	0.783195	0.00103054	0.00277342	-0.510244	0.0228686	0.04681	-0.408357	0.0487533	0.0834367
Ag7G02460	not classified	gdsl esterase lipase	GDSL esterase/lipase At1g29670	_GDSL	_GDSL	_GDSL	5	AT1G29670	PF00657	16.4483	0	76.8201	6.99176	5.15798	0.338593	0.985515	0.419024	6.59008	0.000694547	0.00196205	3.45807	0.0721742	0.117272	3.93944	0.0674155	0.11754	1.28955	0.530577	0.617898
Ag7G02488	not classified	fas domain containing protein		_FLA	_FLA21	_FLA	5	AT5G06920	PF02469	10.2229	1.83765	181.907	6.4305	0	1.16933	14.3529	1.40261	2.46928	0.0781211	0.126583	4.82238	0.00145231	0.00377805	-2.66915	0.153939	0.23426	3.35988	0.0168156	0.0330384
Ag8G00024	alpha-class expansin	expansin	Expansin-A8	_EXP	_EXPA8	_EXP	5	AT2G40610	PF03330,PF01357	441.327	160.652	951.684	58.791	164.19	31.552	25.9677	2.15601	1.45779	0.0723411	0.118441	4.01624	1.92246e-05	7.50205e-05	2.38286	0.00722003	0.017297	3.58445	0.000114844	0.000375848
Ag8G00176	alpha-class expansin	expansin	Expansin-A4	_EXP	_EXPA4	_EXP	5	AT2G39700	PF03330,PF01357	1842.21	97.4418	31947.9	873.933	1114.99	299.287	2560.58	302.889	4.24062	3.58542e-16	6.88906e-15	5.19206	2.77962e-18	6.9391e-17	1.89836	0.000680268	0.0021517	3.07951	2.50917e-09	1.83982e-08
Ag7G00055	pectate lyase & EC_4.2 carbon-oxygen lyase	pectate lyase	Probable pectate lyase 15	_PLL	_PLL25	_HG_M	5	AT4G13710	PF00544	1645.28	1.54486	4777.46	35.9495	932.279	1.35437	127.091	4.95988	10.0223	3.39115e-25	1.56608e-23	7.05235	2.43433e-14	3.72798e-13	9.4911	1.38252e-17	4.64586e-16	4.68021	3.16659e-08	1.94857e-07
Ag6G01483	not classified	protein trichome birefringence	Protein trichome birefringence-like 19	_TBL	_TBL19	_XyG_B	5	AT5G15900	PF14416,PF13839	1334.28	664.025	4857.17	1560.18	1388.61	853.74	1947.75	843.418	1.00599	4.30398e-16	8.23632e-15	1.63831	7.60995e-32	8.2323e-30	0.701859	1.27518e-07	9.32706e-07	1.20754	4.44013e-23	1.71601e-21
Ag8G00400	EC_3.1 hydrolase acting on ester bond & pectin methylesterase	pectinesterase	Probable pectinesterase/pectinesterase inhibitor 32	_PME1	_PME1	_HG&RGI_M	5	AT3G43270	PF04043,PF01095	69.7172	4.86231	1473.89	79.5007	62.0617	9.17021	68.504	17.2495	3.8405	1.01536e-10	9.67225e-10	4.21091	3.5712e-13	4.68727e-12	2.74952	5.38465e-06	2.7636e-05	1.98679	0.000157988	0.000503145
Ag8G00401	not classified	pectinesterase inhibitor	Pectinesterase/pectinesterase inhibitor PPE8B	_PME1	_PME32	_HG&RGI_M	5	AT3G43270	PF04043,PF01095	60.198	3.76672	855.299	70.9036	51.2594	17.6586	29.9817	12.2831	4.01021	1.52275e-11	1.65256e-10	3.5917	3.96761e-11	3.95443e-10	1.52998	0.00501202	0.0125757	1.28528	0.0125103	0.0253912
Ag8G00587	class-C endo-1,4-beta-glucanase	endoglucanase	Endoglucanase 6	_GH9	_GH9	_Cellulose_callose_M	5	AT1G64390	PF09478,PF00759	14386.6	5754.16	49107.3	20554.6	20169.2	7612.86	10235.4	3498.13	1.32208	8.92769e-11	8.563e-10	1.25647	9.178e-08	5.42776e-07	1.40562	1.71865e-10	2.13287e-09	1.54885	3.14105e-14	4.56812e-13
Ag8G01422	pectate lyase & EC_4.2 carbon-oxygen lyase	pectate lyase	Probable pectate lyase 1	_PLL	_PLL26	_HG_M	5	AT1G04680	PF00544	3782.33	131.49	15237.9	688.209	6942.67	151.703	7250.33	317.439	4.84677	1.96596e-49	6.21009e-47	4.46837	4.77435e-33	5.71258e-31	5.51712	9.62832e-55	8.44831e-52	4.51342	4.53091e-44	1.08426e-41
Ag8G00819	not classified	gdsl esterase lipase	GDSL esterase/lipase At5g45670	_GDSL	_GDSL	_GDSL	5	AT5G45670	PF00657	888.206	0	3148.17	7.76327	565.728	0	114.716	0	12.3462	6.28603e-18	1.46002e-16	8.65587	3.79639e-13	4.96359e-12	11.6794	2.97664e-13	5.70085e-12	9.622	1.84912e-11	1.83372e-10
Ag8G00863	not classified	gdsl esterase lipase	GDSL esterase/lipase At5g45910	_GDSL	_GDSL	_GDSL	5	AT5G45910	PF00657	1024.01	44.2657	8528.58	351.358	1241.19	55.0479	107.952	0.390798	4.53354	1.66545e-12	2.06794e-11	4.60116	3.32588e-10	2.87253e-09	4.494	8.75525e-11	1.14156e-09	8.09081	1.32445e-11	1.34379e-10
Ag8G01366	not classified	o fucsyltransferase family prtein	Rhamnogalacturonan I rhamnosyltransferase 1	_GT106	_RRT4	_RGI_B	5	AT1G14020	PF10250	1.4681	0	67.5869	0	2.08559	0.617055	0.992878	0.976994	3.0946	0.213661	0.296187	8.71336	0.00173692	0.0044409	1.74908	0.504034	0.608443	0.0142785	0.995222	1
Ag9G01661	pectate lyase & EC_4.2 carbon-oxygen lyase	pectate lyase	Probable pectate lyase 15	_PLL	_PLL25	_HG_M	5	AT4G13710	PF00544	1967.51	84.0845	10021	1417.36	3019.26	207.802	2894.59	244.895	4.55041	2.63177e-52	9.89672e-50	2.8217	3.05652e-17	6.85071e-16	3.86247	3.9435e-34	6.76997e-32	3.56266	2.91159e-34	3.39795e-32
Ag8G01487	not classified	methyltransferase	Probable methyltransferase PMT8	_PMT	_PMT	_HG&RGI_B	5	AT1G04430	PF03141	9179.96	3073.54	19172.4	6755.22	7111.93	3879.79	7443.27	2627.51	1.57866	4.38303e-35	4.78518e-33	1.5049	1.33288e-24	6.74728e-23	0.874383	2.30151e-10	2.78616e-09	1.50225	6.35677e-32	5.92906e-30
Ag9G02522	polygalacturonase *(QRT3)	pectate lyase 3 domain containing protein	Polygalacturonase QRT3	_PL3	_PL3	_HG_M	5	AT4G20050	PF12708	141.006	16.231	1531.53	12.0519	92.7798	49.1481	63.0956	24.3272	3.1226	8.65125e-09	6.13276e-08	6.99244	1.60715e-28	1.22035e-26	0.915462	0.107113	0.173299	1.3721	0.010206	0.0211949
Ag8G02158	not classified	o fucsyltransferase family prtein	O-fucosyltransferase 1	_GT106	_FUT01	_GT106_B	5	AT1G04910	PF10250	1033.16	619.127	2345.7	933.45	835.407	839.821	911.111	708.216	0.739168	2.92269e-14	4.6161e-13	1.32905	3.68608e-34	5.04779e-32	-0.00778718	0.940481	0.962334	0.363202	0.000158911	0.000505947
AgUnG00151	EC_3.2 glycosylase	pectate lyase 3 domain containing protein	Probable polygalacturonase	_PL3	_PL3	_HG_M	5	AT1G19170	PF12708	372.522	407.999	552.669	459.058	384.412	430.972	346.729	453.91	-0.129832	0.365126	0.459531	0.268152	0.101909	0.157326	-0.164715	0.284378	0.38571	-0.388973	0.00617055	0.0135634
Ag9G00554	not classified	gdsl esterase lipase	GDSL esterase/lipase At3g48460	_GDSL	_GDSL	_GDSL	5	AT3G48460	PF00657	836.325	7.77009	6882.78	139.546	452.773	13.5048	143.943	15.7504	6.75585	2.78116e-24	1.19147e-22	5.62413	3.21275e-15	5.53552e-14	5.06883	4.68994e-13	8.7008e-12	3.18641	6.08662e-07	3.04988e-06
Ag9G00613	not classified	pmei domain containing protein	Pectinesterase 1	_PMEI	_PMEI	_HG&RGI_M	5	AT3G47670	PF04043	1466.08	947.287	4517.12	1227.81	933.667	1193.97	1279.8	495.708	0.6304	0.00304063	0.00737109	1.87922	1.56329e-14	2.474e-13	-0.35426	0.123308	0.195129	1.3681	1.46423e-10	1.26973e-09
Ag9G00740	not classified	endochitinase ep	Endochitinase EP3	_GH19	_EP3	_GH19	5	AT3G54420	PF00187,PF00182	1254.45	359.301	3378.28	878.209	357.668	198.712	56.6405	24.2661	1.804	8.43041e-06	3.57418e-05	1.94373	3.05187e-05	0.000114583	0.849374	0.0538385	0.0970469	1.21856	0.00496031	0.0111744
Ag9G01025	not classified	o fucsyltransferase family prtein	O-fucosyltransferase 5	_GT106	_FUT05	_GT106_B	5	AT1G17270	PF10250	1921.77	1466.78	3388.81	1875.07	1955.36	1858.83	1652.97	1755.96	0.389753	0.000572007	0.00164659	0.854124	4.69254e-11	4.63598e-10	0.0735447	0.545796	0.644954	-0.0872061	0.439235	0.530319
Ag9G01105	not classified	gdsl esterase lipase	GDSL esterase/lipase APG	_GDSL	_GDSL	_GDSL	5	AT3G16370	PF00657	406.616	0	2392.37	5.02118	392.165	1.16933	75.2958	3.64139	11.219	2.27106e-09	1.7629e-08	8.89171	1.57395e-06	7.57587e-06	8.3658	6.53842e-06	3.30211e-05	4.37256	0.00670406	0.014598
Ag5G00306	galactosyltransferase *(XLT2)	exostosin domain containing protein	Xyloglucan galactosyltransferase XLT2	_GT47	_XLT2	_XyG_B	5	AT5G62220	PF03016	41.5692	12.619	934.077	40.1558	52.1589	15.986	189.708	65.267	1.71168	0.0346023	0.0625964	4.54055	5.47753e-07	2.82596e-06	1.70931	0.0492949	0.0899728	1.53948	0.0492909	0.0841865
Ag9G01237	glycosyl transferase *(SIA)	cmp n acetyleuramiate beta galactosamide alpha 3 sialyltrasferase	Sialyltransferase-like protein 2	_GT29	_GT29	_RGII_B	5	AT3G48820	PF00777	639.811	629.042	1301.61	768.337	658.689	468.134	696.429	761.9	0.0241246	0.880764	0.912622	0.761402	3.46236e-05	0.000128516	0.492275	0.0047667	0.0120392	-0.129549	0.416812	0.507931
Ag9G01326	cutin synthase *(CD)	gdsl esterase lipase	GDSL esterase/lipase At5g33370	_GDSL	_GDSL	_GDSL	5	AT5G33370	PF00657	945.633	5.65174	24562.1	44.9231	1546.77	2.72816	543.121	3.2026	7.38397	8.68753e-07	4.40909e-06	9.0943	9.42469e-08	5.56254e-07	9.14072	3.89165e-08	3.14773e-07	7.40768	1.01974e-06	4.90732e-06
Ag9G01404	EC_2.4 glycosyltransferase & callose synthase	1 3 beta glucan synthase	Callose synthase 3	_GT48	_GSL12	_Callose_B	5	AT5G13000	PF04652,PF14288,PF02364	3727.35	2125.83	7047.26	4396.73	5839.74	2860.57	6466.41	4516.83	0.809868	8.26511e-08	5.00278e-07	0.680742	8.94451e-05	0.00030525	1.02939	2.54534e-10	3.06099e-09	0.517701	0.000574665	0.00161864
Ag3G01889	glucuronosyltransferase *(GUX)	udp glucuronate xylan alpha glucuronosyltransferase	Putative UDP-glucuronate:xylan alpha-glucuronosyltransferase 3	_GT8	_GUX3	_HX_B	5	AT1G77130	PF01501	1102.44	641.812	1823.13	730.938	963.824	666.819	676.777	655.533	0.780685	3.74669e-10	3.29028e-09	1.31832	2.6104e-20	8.34587e-19	0.531155	8.08288e-05	0.000321456	0.0457338	0.714472	0.779235
Ag9G02661	not classified	burp domain containing protein	BURP domain protein RD22	_BURP	RD22-like	_EXPA_INT	5	AT5G25610	PF03181	53883.8	31872.3	247352	114872	37704.5	26468.3	3663.3	919.63	0.757551	0.156841	0.228915	1.10653	0.073296	0.118829	0.510466	0.377115	0.483193	1.99405	0.000196867	0.000615463
Ag9G02688	pectin acetylesterase *(PAE)	pectin acetylesterase	Pectin acetylesterase 8	_PAE	_PAE8	_HG&RGI_M	5	AT4G19420	PF03283	23.5152	0	227.525	31.3765	28.043	5.60433	18.8527	0.419024	7.10536	7.05069e-08	4.31177e-07	2.85954	0.00287665	0.00696695	2.32265	0.015436	0.0333603	5.56724	2.207e-05	8.33242e-05
Ag9G02689	pectin acetylesterase *(PAE)	pectin acetylesterase	Pectin acetylesterase 8	_PAE	_PAE8	_HG&RGI_M	5	AT4G19420	PF03283	1170.75	115.573	6634.22	1355.55	1083.9	426.295	1077.03	250.444	3.34228	3.01792e-32	2.61896e-30	2.29121	5.52322e-13	7.04255e-12	1.34619	7.05729e-06	3.53252e-05	2.1044	3.8555e-14	5.52909e-13
AgUnG00181	not classified	o fucsyltransferase family prtein	Rhamnogalacturonan I rhamnosyltransferase 1	_GT106	_RRT1	_RGI_B	5	AT5G15740	PF10250	165.106	60.6475	604.745	219.699	234.558	136.422	185.34	97.6126	1.4482	2.06815e-07	1.17245e-06	1.46068	1.62333e-06	7.78508e-06	0.784338	0.0069266	0.0166868	0.924378	0.000634722	0.00176804
Ag4G00651	beta-1,3-galactosyltransferase	beta galactosyltransferase galt	Beta-1,3-galactosyltransferase GALT1	_GT31	_GALT1	_Glycosylat_B	5	AT1G26810	PF00337,PF01762	1524.49	953.102	1804.34	1224.4	950.792	965.329	934.259	1025.32	0.677869	1.03051e-05	4.29839e-05	0.559645	0.00157613	0.00406932	-0.0222978	0.893528	0.928364	-0.134558	0.381834	0.473111
Ag4G01527	not classified	exostosin domain containing protein	Probable glucuronoxylan glucuronosyltransferase F8H	_GT47	_GT47	_HX_B	5	AT1G21480	PF03016	881.629	687.713	1243.8	773.778	965.598	612.206	891.736	658.795	0.358106	0.0127641	0.0261587	0.686248	3.32584e-05	0.00012381	0.65762	2.3212e-05	0.000104527	0.436742	0.0022908	0.00562863
AgUnG00628	not classified	haloacid dehalogenase epoxide hydrolase	Probable hexosyltransferase MUCI70	_GT116	_GT116	_RGI_B	5	AT2G02910	PF04765	181.979	227.702	303.09	227.126	243.076	210.671	270.951	215.858	-0.321747	0.108416	0.167078	0.420186	0.0665384	0.1095	0.205649	0.337347	0.442187	0.32835	0.0947819	0.147671
AgUnG00730	not classified	gdsl esterase lipase	GDSL esterase/lipase APG	_GDSL	_GDSL	_GDSL	5	AT3G16370	PF00657	19204.3	8.02576	107464	1642.91	15992.9	34.0538	1962.9	11.5523	11.2218	3.52666e-49	1.09934e-46	6.03143	4.31245e-13	5.59509e-12	8.87274	3.18625e-29	3.77427e-27	7.407	2.79995e-23	1.10741e-21
Ag6G02220	not classified	exostosin domain containing protein	Probable glucuronoxylan glucuronosyltransferase F8H	_GT47	_GT47	_HX_B	5	AT1G21480	PF03016	1991.87	1826	2748.04	1727.69	2035.05	1604.9	1740.75	1468.27	0.126039	0.15512	0.226765	0.669631	5.77331e-11	5.61245e-10	0.342501	0.000352715	0.00120077	0.245541	0.00565513	0.0125622
Ag9G01220	xylosyltransferase *(IRX10)	exostosin domain containing protein	Probable beta-1,4-xylosyltransferase IRX10L	_GT47	_IRX10	_HX_B	5	AT5G61840	PF03016	1692.75	1079.6	3669.64	2293.41	1789.44	1586.17	1834.57	1242.26	0.649286	1.95426e-05	7.69592e-05	0.678017	9.84456e-05	0.000332659	0.174287	0.286685	0.388194	0.562387	0.000204519	0.000637033
AgUnG00848	xyloglucan endotransglucosylase/hydrolase *(XTH) & EC_2.4 glycosyltransferase	xyloglucan endotransglucosylase hydrolase protein	Probable xyloglucan endotransglucosylase/hydrolase protein 32	_GH16	_XTH32	_XyG_M	5	AT2G36870	PF06955,PF00722	2259.78	17.699	52089.1	745.87	879.721	8.03875	1073.88	2.00857	6.99459	1.58088e-13	2.26162e-12	6.12588	1.32084e-08	9.00487e-08	6.76541	1.0514e-10	1.35226e-09	9.06952	2.36661e-18	5.55121e-17
Ag2G01137	xylan O-acetyltransferase *(XOAT)	pmr5n domain containing protein	Protein trichome birefringence-like 35	_TBL	_TBL35	_HX_B	5	AT5G01620	PF14416,PF13839	494.121	382.101	740.694	406.698	455.454	421.175	475.608	412.767	0.370968	0.0095689	0.0202788	0.863306	1.4273e-07	8.14602e-07	0.112504	0.465695	0.571824	0.204525	0.149314	0.217432
AgUnG01071	pectin methylesterase inhibitor	pmei domain containing protein	Pectinesterase inhibitor 7	_PMEI	_PMEI	_HG&RGI_M	5	AT2G01610	PF04043	182.043	155.688	224.419	151.873	528.27	358.128	90.9883	84.9452	0.226494	0.673773	0.746296	0.56146	0.366166	0.458283	0.560705	0.331361	0.435957	0.0983793	0.855918	0.894072
Ag3G00449	EC_3.2 glycosylase	beta galactosidase	Beta-galactosidase 3	_GH35	_BGAL10	_XyG_M	5	AT5G63810	PF01301	2984.5	200.151	44827.9	2830.02	2102.56	187.792	1220.52	131.665	3.89854	3.51676e-24	1.49848e-22	3.98554	1.35304e-19	3.9428e-18	3.48398	5.44857e-17	1.69177e-15	3.21263	7.87377e-17	1.56754e-15
AgUnG01303	mannan synthesis accessory protein *(MSR)	o fucsyltransferase family prtein	Protein MANNAN SYNTHESIS-RELATED 1	_GT106	_MSR1	_HM_B	5	AT3G21190	PF10250	9463.34	2439.86	47468.1	10469.3	8662.62	5216.39	10420.8	3245.32	1.95564	3.42446e-32	2.95014e-30	2.18083	2.39931e-30	2.25564e-28	0.731859	4.13849e-05	0.00017596	1.683	2.43541e-24	1.08453e-22
AgUnG01358	galactoglucomannan galactosyltransferase *(MUCI10)	xyloglucan 6 xylosyltransferase	Putative glycosyltransferase 7	_GT34	_MAGT1	_HM_B	5	AT2G22900	PF05637	1100.33	245.633	13386.9	2302.21	1224.96	730.396	2151.27	989.603	2.16358	4.43603e-11	4.48354e-10	2.53973	1.29911e-11	1.38014e-10	0.746006	0.0342887	0.0661618	1.12017	0.000579967	0.0016326
Ag10G00665	fucosyl transferase (FRB) involved in pectin-dependent cell adhesion	o fucsyltransferase family prtein	O-fucosyltransferase 19	_GT106	_RRT9	_RGI_B	6	AT2G37980	PF10250	843.191	1384.48	166.648	94.9837	26.0933	105.929	92.8188	305.964	-0.715486	0.214293	0.296977	0.81228	0.227791	0.309545	-2.02276	0.00163766	0.00468685	-1.72124	0.00305666	0.00724951
Ag5G01377	not classified	exostosin domain containing protein	Probable glycosyltransferase At5g03795	_GT47	_GT47	_GT47	6	AT4G38040	PF03016	1459.98	2178.02	2353.86	1322.38	1049.54	1499.05	1183.84	1425.11	-0.577117	0.00029924	0.000918778	0.831577	6.5325e-06	2.78699e-05	-0.513879	0.00297806	0.00795505	-0.267719	0.0940781	0.146671
Ag1G00327	not classified	o fucsyltransferase family prtein	O-fucosyltransferase 20	_GT106	_OFUT20	_GT106_B	6	AT2G44500	PF10250	159.178	298.544	12.2574	6.12018	40.9047	551.2	19.0795	36.7666	-0.906913	0.241176	0.326853	1.01434	0.303375	0.392403	-3.75236	8.04249e-06	3.9761e-05	-0.94526	0.234088	0.316395
Ag1G00360	EC_2.4 glycosyltransferase	xyloglucan endotransglucosylase hydrolase protein	Probable xyloglucan endotransglucosylase/hydrolase protein 30	_GH16	_XTH30	_XyG_M	6	AT1G32170	PF06955,PF00722	919.1	1918.11	146.328	121.988	50.5395	488.687	82.8245	274.995	-1.06143	0.0208351	0.0401566	0.263006	0.626402	0.704223	-3.27361	1.05975e-10	1.36227e-09	-1.73101	0.000207026	0.000643487
Ag1G00839	EC_3.1 hydrolase acting on ester bond & pectin methylesterase	pectinesterase	Pectinesterase 2	_PME1	_PME36	_HG&RGI_M	6	AT3G60730	PF04043,PF01095	35.4846	36.5436	32.076	18.9282	22.884	24.0465	16.2411	23.9991	-0.0416194	0.928029	0.949347	0.750025	0.175561	0.248928	-0.0735413	0.88605	0.922456	-0.559866	0.243844	0.327341
Ag10G01454	not classified	beta galactosidase	Beta-galactosidase 2	_GH35	_BGAL2	_RGI_M	6	AT3G52840	PF01301	254.871	363.542	309.283	51.1202	259.45	750.748	281.376	123.096	-0.512	0.183606	0.261172	2.59641	1.24902e-08	8.53739e-08	-1.5327	0.000216288	0.000776377	1.19277	0.00205687	0.00511434
Ag2G01038	fucosyl transferase (FRB) involved in pectin-dependent cell adhesion	o fucsyltransferase family prtein	O-fucosyltransferase 19	_GT106	_RRT9	_RGI_B	6	AT2G37980	PF10250	1271.6	1795.8	452.782	221.308	154.51	270.32	489.273	893.843	-0.498088	0.179353	0.256013	1.03358	0.016975	0.0335158	-0.807663	0.047134	0.0866697	-0.869341	0.019435	0.037507
Ag3G00558	not classified	protein trichome birefringence	Protein trichome birefringence-like 43	_TBL	_TBL43	_HG_B	6	AT2G30900	PF14416,PF13839	49.8523	174.539	81.4908	40.4491	18.8898	120.864	6.82016	29.3975	-1.80575	9.07603e-09	6.41851e-08	1.00168	0.0073504	0.0160822	-2.67606	1.7301e-13	3.40996e-12	-2.11207	3.68513e-07	1.91583e-06
Ag3G00342	beta-1,3-galactosyltransferase *(B3GALT)	hexosyltransferase	Beta-1,3-galactosyltransferase 7	_GT31	_GALT7	_AGP_B	6	AT1G77810	PF13334,PF01762	484.062	543.624	72.6289	107.147	13.1155	276.492	24.313	127.699	-0.167378	0.775501	0.829716	-0.558634	0.418056	0.510077	-4.39962	3.71933e-11	5.22935e-10	-2.39355	7.66875e-05	0.000260848
Ag3G01412	not classified	egf domain specific o linked n acetylglucsamie trasferase	Xylan glycosyltransferase MUCI21	_GT61	_GT61	_HX_B	6	AT2G41640	PF04577	1478.73	2308.09	1287.91	358.58	53.318	221.96	421.934	535.217	-0.642423	0.229149	0.313602	1.84428	0.00285189	0.00691264	-2.05765	0.000461057	0.00152024	-0.343095	0.521708	0.609953
Ag3G01891	not classified	endoglucanase	Endoglucanase 7	_GH9	_GH9	_Cellulose_callose_M	6	AT1G65610	PF00759	8.97321	15.4818	16.5383	8.22671	1.03711	4.78746	0.494519	4.90412	-0.786927	0.301252	0.393568	0.995852	0.259076	0.344373	-2.21167	0.0451455	0.0835154	-3.33816	0.00808915	0.0172867
Ag4G00204	EC_3.1 hydrolase acting on ester bond & pectin methylesterase	pectinesterase	Pectinesterase 3	_PME1	_PME1	_HG&RGI_M	6	AT1G53840	PF04043,PF01095	4791.26	5520.37	6820.12	2338.94	1940.96	1615.1	1843.65	983.543	-0.204426	0.403076	0.498136	1.5439	4.64387e-08	2.88989e-07	0.264795	0.317496	0.420753	0.906496	0.000221771	0.000684647
Ag4G01283	EC_3.1 hydrolase acting on ester bond & pectin methylesterase	pectinesterase	Probable pectinesterase/pectinesterase inhibitor 51	_PME1	_PME51	_HG&RGI_M	6	AT5G09760	PF04043,PF01095	1598.57	1187.28	1679.75	531.152	206.612	319.489	299.868	430.034	0.429046	0.240745	0.32638	1.66118	8.64627e-05	0.000295796	-0.628943	0.115599	0.184722	-0.520533	0.15753	0.227606
Ag4G00825	galacturonosyltransferase	hexosyltransferase	Probable galacturonosyltransferase-like 10	_GT8	_GATL10	_HG_B	6	AT3G28340	PF01501	6670.11	4972.84	7256	557.686	280.915	283.439	1737.94	484.35	0.423623	0.483857	0.576641	3.70134	1.20814e-07	6.9844e-07	-0.0133235	0.983811	0.99286	1.84322	0.00234789	0.00575103
Ag4G02057	endo-beta-1,4-mannanase	mannan endo beta mannosidase	Mannan endo-1,4-beta-mannosidase 2	_GH5	_MAN2	_HM_M	6	AT2G20680	PF00150	2239.96	3248.62	2616.49	2174.32	1824.15	2204.36	1575.29	1577.56	-0.536141	1.24961e-18	3.09672e-17	0.266328	0.000179691	0.000573573	-0.273099	4.08942e-05	0.000174312	-0.00177502	0.977256	0.986753
Ag4G02391	not classified	gdsl esterase lipase	GDSL esterase/lipase At5g55050	_GDSL	_GDSL	_GDSL	6	AT5G55050	PF00657	1241.56	965.85	1241.69	258.334	211.522	595.769	746.694	675.806	0.362284	0.306963	0.399706	2.2651	3.77441e-08	2.38262e-07	-1.49354	0.000110301	0.000424323	0.143814	0.685451	0.754882
Ag1G01227	not classified	exostosin domain containing protein		_GT47	_B clade	_RGI_B	6	AT1G67410	PF03016	51.9041	46.3934	53.0219	33.431	49.8297	70.2731	38.645	43.9003	0.167156	0.576762	0.661313	0.670352	0.0608298	0.101394	-0.494953	0.116407	0.185886	-0.181658	0.545992	0.632368
Ag5G00313	not classified	o fucsyltransferase family prtein	O-fucosyltransferase 16	_GT106	_OFUT16	_GT106_B	6	AT1G76270	PF10250	1924.52	2106.59	1795.81	1468.42	1670.05	1723.1	1497.4	1681.61	-0.129951	0.185634	0.263565	0.290683	0.0111378	0.0232562	-0.0449116	0.672975	0.753863	-0.167431	0.0889645	0.139765
Ag5G00598	not classified	pectinesterase inhibitor	Putative pectinesterase/pectinesterase inhibitor 26	_PMEI	_PMEI	_HG&RGI_M	6	AT3G47670	PF04043	1229.17	1234	1566.17	1022.14	1257.47	1017.6	399.338	416.535	-0.0055891	0.976614	0.984678	0.615059	0.00524891	0.0119294	0.305875	0.137735	0.213623	-0.0614104	0.751923	0.810528
Ag5G00601	not classified	pmei domain containing protein		_PME1	_PME26	_HG&RGI_M	6	AT3G14300	PF04043,PF01095	1209.33	2280.58	528.248	423.828	299.768	447.583	311.811	128.44	-0.915124	0.00651101	0.0144566	0.316837	0.418286	0.510331	-0.578458	0.11459	0.18343	1.27907	0.000187477	0.000588359
Ag5G02172	not classified	glycosyltransferase family protein 0530710	Glycosyltransferase family 92 protein RCOM_0530710	_GT92	_GT92	_RGI_B	6	AT1G27200	PF13704	845.83	1101.91	1028.87	579.041	591.249	621.092	578.735	714.462	-0.382461	0.000895866	0.00246618	0.827214	8.6858e-10	7.04952e-09	-0.0706737	0.577612	0.673138	-0.303993	0.00909897	0.0191714
Ag6G02695	mannan synthase *(CSLD)	cellulose synthase a ctlytic subunit [udp forming]	Cellulose synthase-like protein D1	_GT2	_CSLD1	_HM_B	6	AT2G33100	PF13632	3.13668	10.961	10.9636	6.21219	3.10685	6.16358	3.71593	1.20062	-1.80939	0.254464	0.341753	0.824758	0.647006	0.722279	-0.992138	0.563514	0.660477	1.64006	0.32446	0.413534
Ag7G00286	not classified	burp domain containing protein	BURP domain-containing protein 5	_BURP	RD22-like	_EXPA_INT	6	AT5G25610	PF03181	2390.52	3692.24	182.721	286.991	2363.43	1672.49	103.071	692.626	-0.627181	0.380282	0.474972	-0.65112	0.432592	0.524062	0.49882	0.518312	0.621267	-2.7489	0.00013004	0.000421619
Ag8G00299	fucosyl transferase (FRB) involved in pectin-dependent cell adhesion	o fucsyltransferase family prtein	O-fucosyltransferase 35	_GT106	_RRT7	_RGI_B	6	AT5G35570	PF10250	1399.35	1339.15	1137.37	888.331	485.3	942.948	490.028	755.853	0.0631794	0.781724	0.834979	0.356841	0.176974	0.250489	-0.958701	0.000111311	0.000427678	-0.625623	0.00647264	0.0141552
Ag8G02220	polygalacturonase *(PGX1-like) & EC_3.2 glycosylase	polygalacturonase	Polygalacturonase At1g48100	_GH28	_GH28	_HG_M	6	AT1G60590	PF00295	331.815	1195.69	669.32	114.476	2585.09	2396.22	152.561	180.703	-1.84941	0.0156416	0.0312055	2.54738	0.00402596	0.00943505	0.109476	0.894456	0.929003	-0.244722	0.74979	0.808745
Ag9G01939	polygalacturonase *(PGX3-like) & EC_3.2 glycosylase	polygalacturonase	Polygalacturonase At1g48100	_PL3	_PL3	_HG_M	6	AT1G48100	PF12708	14.1417	54.3136	44.4914	9.32753	83.8622	6.89767	6.68712	11.658	-1.94421	0.0672823	0.111265	2.25622	0.067824	0.111229	3.61248	0.00195113	0.0054768	-0.805843	0.460059	0.550829
Ag10G00410	not classified	o fucsyltransferase family prtein	O-fucosyltransferase 20	_GT106	_OFUT20	_GT106_B	7	AT2G44500	PF10250	3192.5	1367.6	3455.9	710.386	2374.33	1916.56	2434.15	576.396	1.22297	0.00137652	0.00363518	2.28201	2.40934e-07	1.32251e-06	0.308819	0.45438	0.560719	2.0783	5.63368e-08	3.33252e-07
Ag3G00680	not classified	exostosin domain containing protein	Probable glycosyltransferase At5g03795	_GT47	_GT47	_GT47	7	AT4G38040	PF03016	36.2925	8.84236	39.4862	15.1401	67.4019	15.627	29.4517	22.9444	2.03045	0.00315923	0.00762314	1.38575	0.074202	0.120093	2.1016	0.00354091	0.00925299	0.358669	0.5878	0.67053
Ag10G00655	EC_2.4 glycosyltransferase & mannan synthase *(CSLA)	glyco trans 2 domain containing protein	Glucomannan 4-beta-mannosyltransferase 2	_GT2	_CSLA2	_HM_B	7	AT5G22740	PF13632	20403.4	2011.66	33077.9	10099.2	19384.6	6458.95	14282.1	2888.28	3.34245	2.5724e-58	1.17198e-55	1.71165	8.27143e-13	1.02919e-11	1.58563	1.40095e-12	2.42261e-11	2.30592	1.01921e-28	7.42956e-27
Ag10G00775	1,4-beta-glucan synthase *(CSLC) & EC_2.4 glycosyltransferase	glyco trans 2 domain containing protein	Probable xyloglucan glycosyltransferase 6	_CSLC6	_CSLC6	_XyG_B	7	AT3G07330	PF13632	994.035	704.522	1208.51	758.421	1086.5	818.806	777.633	628.386	0.497141	0.000104017	0.000354673	0.670376	5.65292e-06	2.43896e-05	0.408756	0.00298223	0.00796401	0.307912	0.0163389	0.0322168
Ag10G01739	EC_3.2 glycosylase	glucan endo beta glucosidase	Glucan endo-1,3-beta-glucosidase 9	_GH17	_GH17	_Cellulose_callose_M	7	AT5G58480	PF07983,PF00332	17.3613	0.658442	61.2155	0.567167	30.1428	0	35.0145	0.794771	4.65582	4.88444e-06	2.1735e-05	6.7217	2.85538e-08	1.8442e-07	7.44913	1.9609e-08	1.6765e-07	5.46603	2.36095e-09	1.7376e-08
Ag10G02171	bifunctional alpha-L-arabinofuranosidase and beta-D-xylosidase *(ASD)	non reducing end alpha l arabinofuranosidase	Alpha-L-arabinofuranosidase 1	_GH51	_ARAF1	_HX_M	7	AT3G10740	PF06964	2748.23	559.029	3942.93	620.956	3561.49	507.287	4278.34	1020.38	2.2974	1.11696e-23	4.54671e-22	2.6666	5.67486e-24	2.69966e-22	2.8114	7.61023e-30	9.39031e-28	2.06802	1.11334e-19	3.00069e-18
Ag10G02386	EC_3.2 glycosylase	glucan endo beta glucosidase	Glucan endo-1,3-beta-glucosidase 6	_GH17	_GH17	_Cellulose_callose_M	7	AT5G58090	PF07983,PF00332	138.95	85.7428	190.575	99.3923	211.948	130.735	115.812	88.4509	0.698378	0.00062549	0.00178407	0.93038	6.1039e-05	0.000215639	0.697259	0.000972198	0.00296198	0.390131	0.0537015	0.0906542
Ag5G01673	not classified	exostosin domain containing protein	Probable glycosyltransferase At5g03795	_GT47	_GT47	_GT47	7	AT5G37000	PF03016	2495.05	1328.12	2280.68	1369.03	3006.74	1218.99	1927.82	1234.87	0.909652	0.000105411	0.000358755	0.736436	0.00658421	0.0146068	1.30198	2.77776e-07	1.88994e-06	0.642684	0.00614862	0.0135202
Ag10G02434	mannan synthase *(CSLD)	cellulose synthase a ctlytic subunit [udp forming]	Cellulose synthase-like protein D3	_GT2	_CSLD3	_HM_B	7	AT3G03050	PF13632,PF14570	4173.63	1497.18	4422.57	1726.71	3084.29	2112.71	2737.15	1575.54	1.47925	6.90344e-21	2.1435e-19	1.3569	9.20307e-14	1.30949e-12	0.545681	0.00135017	0.00396467	0.796781	4.38359e-07	2.2547e-06
Ag10G02613	pectin acetylesterase *(PAE)	pectin acetylesterase	Pectin acetylesterase 9	_PAE	_PAE9	_HG&RGI_M	7	AT5G23870	PF03283	129.4	3.34319	349.137	17.4622	135.542	14.2084	231.679	11.4985	5.29834	2.98321e-17	6.41336e-16	4.32163	6.13925e-13	7.77781e-12	3.2502	1.70452e-08	1.47164e-07	4.33351	2.67338e-16	5.01317e-15
Ag9G02346	galactinol synthase	galactinol synthase	Galactinol synthase 2	_GT8	_GOLS1	_GT8_osmoprotect	7	AT2G47180	PF01501	711.328	122.721	1015.74	380.479	325.295	417.08	410.154	74.937	2.53568	0.000274787	0.000851423	1.41666	0.0775098	0.124782	-0.358585	0.633152	0.720539	2.45207	0.000446602	0.0012903
Ag11G03602	not classified	pectinesterase	Probable pectinesterase/pectinesterase inhibitor 7	_PME1	_PME7	_HG&RGI_M	7	AT1G02810	PF04043,PF01095	2.9841	0	10.3939	0	17.2756	0	4.63393	0.397386	4.13284	0.0561929	0.0953082	6.01287	0.0147706	0.0297333	6.64618	0.00438838	0.0111839	3.53466	0.0984828	0.152504
Ag11G03655	not classified	quality protein gdsl esterase lipase	GDSL esterase/lipase At5g14450	_GDSL	_GDSL	_GDSL	7	AT5G14450	PF00657	1470.2	1180.13	1532.52	1166.38	1582.2	1402.19	1254.93	714.073	0.317549	0.0256656	0.0482498	0.393069	0.0169673	0.0335089	0.174278	0.255526	0.353973	0.813232	1.27295e-08	8.35617e-08
Ag11G03834	not classified	methyltransferase	Probable methyltransferase PMT14	_PMT	_PMT	_HG&RGI_B	7	AT4G18030	PF03141	8957.22	2974.33	11187.2	5118.75	8277.61	4735.66	6015.13	3078.42	1.59051	1.78892e-37	2.35452e-35	1.12806	3.37894e-15	5.79656e-14	0.805433	1.87289e-09	1.96157e-08	0.966408	7.50436e-15	1.16887e-13
Ag11G03927	pectin acetylesterase *(PAE)	pectin acetylesterase	Pectin acetylesterase 6	_PAE	_PAE6	_HG&RGI_M	7	AT3G62060	PF03283	2190.62	931.555	3509.47	1457.85	2736.75	1415.27	2296.79	1051.97	1.23377	9.09436e-12	1.01966e-10	1.26751	1.1154e-09	8.91229e-09	0.951878	1.01765e-06	6.12838e-06	1.12657	4.26376e-10	3.4784e-09
Ag1G00070	class-C endo-1,4-beta-glucanase	endoglucanase	Endoglucanase 6	_GH9	_GH9	_Cellulose_callose_M	7	AT1G64390	PF09478,PF00759	38098.7	893.415	23633.6	1164.67	49120.8	1283.61	11137.8	2170.8	5.41433	3.1608e-55	1.31373e-52	4.34264	1.45421e-27	1.00442e-25	5.25836	4.96294e-45	2.30543e-42	2.35916	8.51201e-12	8.80218e-11
Ag1G00660	bifunctional alpha-L-arabinofuranosidase and beta-D-xylosidase *(ASD)	alpha l arabinofuranosidase	Alpha-L-arabinofuranosidase 1	_GH51	_ARAF1	_HX_M	7	AT3G10740	PF06964	42.3578	0	22.9134	0	94.7483	0	26.6836	0	7.95599	0.0380842	0.0681884	7.15296	0.106577	0.163236	9.1011	0.0288032	0.0570359	7.51811	0.0500594	0.0852839
Ag3G02822	not classified	protein trichome birefringence	Protein trichome birefringence-like 1	_TBL	_TBL1	_HG&RGI_B	7	AT3G12060	PF14416,PF13839	41.4567	3.71689	78.762	0	3.03872	0	9.63438	0.376561	3.47917	0.011183	0.0232665	8.93478	3.56912e-06	1.60083e-05	4.14096	0.0288169	0.0570582	4.62249	0.0059141	0.0130774
Ag1G00810	not classified	gdsl esterase lipase	Acetylajmalan esterase	_GDSL	_GDSL	_GDSL	7	AT2G27360	PF00657	1396.65	16.1118	1090.38	637.071	1017.63	101.409	172.917	11.2137	6.44287	4.38064e-25	2.00739e-23	0.775515	0.262147	0.347908	3.32655	3.22649e-07	2.16234e-06	3.94512	3.80815e-10	3.12561e-09
Ag6G01977	not classified	protein trichome birefringence	Protein trichome birefringence-like 18	_TBL	_TBL18	_HG&RGI_B	7	AT4G25360	PF14416,PF13839	1462.76	776.839	2262.79	838.564	1159.56	879.38	1245.93	836.991	0.913577	1.25062e-13	1.81658e-12	1.4311	5.39398e-24	2.57639e-22	0.398966	0.00273909	0.00739424	0.573585	2.98319e-06	1.32251e-05
Ag10G00267	component *(GAUT1) of GAUT1:GAUT7 galacturonosyltransferase complex	glycosyltransferase domain containing protein	Polygalacturonate 4-alpha-galacturonosyltransferase	_GT8	_GAUT1	_HG_B	7	AT3G61130	PF01501	4834.34	2017.9	9650.4	3263.04	4375.89	2406.77	4933.94	2070.87	1.2603	5.56197e-36	6.45925e-34	1.56452	7.00905e-42	2.15651e-39	0.862347	1.98158e-15	4.98361e-14	1.25279	9.04609e-36	1.19062e-33
Ag1G01438	not classified	o fucsyltransferase family prtein	Rhamnogalacturonan I rhamnosyltransferase 1	_GT106	_RRT4	_RGI_B	7	AT1G14020	PF10250	150.757	61.3701	298.448	77.8407	153.049	86.5342	176.278	88.0587	1.29609	3.51132e-09	2.64168e-08	1.93834	2.19569e-15	3.89066e-14	0.826808	0.000352574	0.00120046	0.999984	1.8563e-06	8.53767e-06
Ag1G01489	pectin methyltransferase *(QUA2) involved in pectin-dependent cell adhesion	methyltransferase	Probable methyltransferase PMT4	_PMT	_PMT	_HG&RGI_B	7	AT1G13860	PF03141	1853.45	660.31	1875.66	1005.9	2066.92	791.594	1610.68	975.983	1.48858	4.99954e-27	2.80673e-25	0.898671	1.53961e-08	1.03825e-07	1.38453	1.41282e-20	6.97316e-19	0.722969	1.35307e-07	7.53719e-07
Ag1G01666	regulatory beta-1,3 glucanase *(pdBG)) & EC_3.2 glycosylase	glucan endo 3 beta glucosidase	Glucan endo-1,3-beta-glucosidase 3	_GH17	_GH17	_Cellulose_callose_M	7	AT2G01630	PF07983,PF00332	983.535	290.991	1299.99	354.169	739.705	302.932	1142.89	317.147	1.75689	2.83289e-08	1.855e-07	1.87569	2.70739e-07	1.47112e-06	1.28776	0.000167667	0.000618819	1.84943	4.66125e-09	3.2749e-08
Ag1G01778	not classified	methyltransferase	Probable methyltransferase PMT8	_PMT	_PMT	_HG&RGI_B	7	AT1G04430	PF03141	6538.35	4084.83	8703.79	4084.87	6966.09	3809.61	7541.15	5461.55	0.678517	8.9884e-08	5.40056e-07	1.09144	9.36654e-14	1.33115e-12	0.870753	2.14189e-10	2.60357e-09	0.465557	0.000237344	0.00072845
Ag1G02027	EC_3.1 hydrolase acting on ester bond & pectin methylesterase	pectinesterase	Probable pectinesterase/pectinesterase inhibitor 17	_PME1	_PME1	_HG&RGI_M	7	AT2G45220	PF04043,PF01095	782.595	257.609	958.69	263.112	896.575	192.818	613.895	332.472	1.60249	3.9281e-14	6.08239e-13	1.86628	2.22406e-14	3.43931e-13	2.21504	8.34754e-22	4.75388e-20	0.884601	2.65499e-05	9.87121e-05
Ag2G00127	Fasciclin-type arabinogalactan protein	fas domain containing protein	Fasciclin-like arabinogalactan protein 7	_FLA	_FLA7	_FLA	7	AT2G04780	PF02469	7285.87	238.362	19679.2	1457.89	5429.64	669.939	6508.03	447.502	4.9345	1.31387e-83	2.82973e-80	3.75481	2.58617e-38	5.5699e-36	3.01924	1.63868e-28	1.82347e-26	3.862	8.46959e-53	3.78591e-50
Ag2G00149	EC_3.2 glycosylase	glucan endo beta glucosidase	Glucan endo-1,3-beta-glucosidase 3	_GH17	_GH17	_Cellulose_callose_M	7	AT2G05790	PF07983,PF00332	16257.1	4173.3	10817	1791.07	10843	4292.8	8755.37	2366.07	1.96185	1.9167e-14	3.08692e-13	2.59425	2.02001e-18	5.13477e-17	1.33676	1.37235e-06	8.02974e-06	1.8876	1.81395e-13	2.34703e-12
Ag2G00246	glycosyltransferase *(MUCI70)	core domain containing protein	Probable hexosyltransferase MUCI70	_GT116	RGGAT	_RGI_B	7	AT1G28240	PF04765	1386.93	817.49	1316.72	801.416	1076.65	773.92	897.87	677.282	0.762884	9.05959e-10	7.48721e-09	0.715569	7.22638e-07	3.6589e-06	0.475764	0.000429509	0.00142995	0.407064	0.00114784	0.00301882
Ag2G00275	not classified	methyltransferase	Probable methyltransferase PMT28	_PMT	_PMT	_HG&RGI_B	7	AT1G19430	PF03141	1954.61	731.288	3705.99	1038.1	2206.32	870.933	2444.81	1057.32	1.4185	8.82813e-18	2.01297e-16	1.83552	3.64661e-22	1.41626e-20	1.34044	5.11832e-14	1.08363e-12	1.20932	1.69486e-13	2.20258e-12
Ag2G00542	not classified	endoglucanase	Endoglucanase 11	_GH9	_GH9	_Cellulose_callose_M	7	AT2G32990	PF00759	65.7065	1.84848	174.471	42.4241	79.8315	10.8331	110.884	27.7404	5.148	7.18264e-15	1.20941e-13	2.04073	3.69599e-05	0.000136513	2.87718	2.03005e-08	1.73e-07	1.99776	4.03713e-06	1.74787e-05
Ag2G00551	not classified	gdsl esterase lipase	GDSL esterase/lipase At2g04570	_GDSL	_GDSL	_GDSL	7	AT2G04570	PF00657	189.047	38.7121	335.622	20.2121	93.962	39.3784	11.3353	22.9336	2.28915	0.00246707	0.00611513	4.04769	4.24227e-06	1.87542e-05	1.25486	0.125576	0.198109	-1.02025	0.19463	0.271793
Ag2G00582	not classified	methyltransferase	Probable pectin methyltransferase QUA2	_PMT (QUA2)	_PMT (QUA2)	_HG_B	7	AT1G78240	PF03141	2256.17	2028.01	2886.36	2184.68	2437.54	2027.54	2421.02	1707.3	0.153858	0.322544	0.416129	0.401722	0.025213	0.0474252	0.26557	0.113667	0.18216	0.504074	0.00117836	0.00309118
Ag2G00838	pectin acetylesterase *(PAE)	pectin acetylesterase	Pectin acetylesterase 8	_PAE	_PAE8	_HG&RGI_M	7	AT4G19420	PF03283	25635.5	1357.42	35789.4	3847.86	16216.9	1969.5	16584	1663.54	4.23943	2.51792e-79	3.50895e-76	3.21745	1.93434e-35	3.09639e-33	3.04171	4.80433e-36	1.00725e-33	3.31743	2.23459e-49	7.67241e-47
Ag2G01947	EC_3.2 glycosylase	alpha l fucosidase	Alpha-L-fucosidase 1	_GH29	_FUC1	_Glycosylat_B	7	AT2G28100	PF01120	2026.29	149.034	1442.27	413.216	1943.96	411.512	1870.81	388.432	3.76594	7.21644e-32	6.06258e-30	1.80307	8.78439e-07	4.39052e-06	2.23983	6.5366e-11	8.7146e-10	2.26776	8.58796e-13	1.01072e-11
Ag2G02014	not classified	dnl type domain containing protein	Probable hexosyltransferase MUCI70	_GT116	_GT116	_RGI_B	7	AT4G38500	PF04765	944.091	624.894	1498.52	570.097	820.545	661.134	902.795	642.096	0.595545	6.90651e-05	0.000244906	1.39406	6.30856e-16	1.19757e-14	0.312242	0.0534663	0.0964642	0.491602	0.00097092	0.00259471
Ag3G00039	not classified	methyltransferase	Probable pectin methyltransferase QUA2	_PMT (QUA2)	_PMT (QUA2)	_HG_B	7	AT1G78240	PF03141	2353.34	476.416	3465.06	711.839	716.685	452.146	1012.83	366.182	2.30479	7.28098e-26	3.63145e-24	2.28314	1.30611e-19	3.82013e-18	0.664588	0.00527517	0.0131548	1.46764	2.53484e-11	2.45917e-10
Ag3G00104	1,4-beta-glucan synthase *(CSLC) & EC_2.4 glycosyltransferase	glyco trans 2 domain containing protein	Probable xyloglucan glycosyltransferase 12	_CSLC7	_CSLC7	_XyG_B	7	AT4G07960	PF13632	2438.3	160.096	2483.39	528.512	745.926	453.671	833.37	173.933	3.92853	6.31335e-23	2.37036e-21	2.23202	1.04542e-06	5.17167e-06	0.716665	0.0944336	0.155796	2.26041	1.36827e-08	8.95215e-08
Ag3G00291	EC_2.4 glycosyltransferase & callose synthase	1 3 beta glucan synthase	Callose synthase 12	_GT48	_GSL5	_Callose_B	7	AT4G03550	PF14288,PF02364	3606.62	1114.85	3117.56	1801.89	2595.18	1346.2	2349.65	1130.05	1.69403	2.48804e-22	8.8372e-21	0.79109	8.23755e-05	0.00028304	0.947012	4.88423e-07	3.13414e-06	1.05615	1.35076e-09	1.02863e-08
Ag3G00294	endo-beta-1,4-mannanase	mannan endo beta mannosidase	Mannan endo-1,4-beta-mannosidase 2	_GH5	_MAN2	_HM_M	7	AT2G20680	PF00150	629.038	255.658	415.115	86.2485	696.087	245.637	515.472	267.781	1.29952	0.000320363	0.000975918	2.26653	8.89202e-08	5.27048e-07	1.50419	0.000116074	0.000443963	0.944822	0.00881592	0.0186647
Ag3G00314	Fasciclin-type arabinogalactan protein	arabinogalactan protein	Fasciclin-like arabinogalactan protein 9	_FLA	_FLA9	_FLA	7	AT1G03870	PF02469	17763.6	488.165	30053.9	1436.96	14074.6	1387.43	11816.6	669.911	5.18556	1.43424e-113	1.13262e-109	4.38635	1.30968e-62	2.58563e-59	3.34279	4.37413e-42	1.57011e-39	4.14054	1.33753e-73	1.66775e-70
Ag3G01337	beta-1,3-galactosyltransferase *(B3GALT)	hexosyltransferase	Beta-1,3-galactosyltransferase 7	_GT31	_GALT7	_AGP_B	7	AT1G77810	PF13334,PF01762	1465.02	989.316	1429.3	1076.13	842.963	1082.26	748.776	852.424	0.56667	0.00084812	0.00235031	0.409459	0.0370104	0.0659803	-0.360602	0.0500057	0.0910385	-0.187578	0.271639	0.358099
Ag6G02124	polysaccharide O-acetyltransferase *(PMR5)	protein trichome birefringence	Protein PMR5	_TBL	_TBL44	_HG_B	7	AT5G58600	PF14416,PF13839	2061.66	333.945	3086.69	897.607	2742.97	605.815	1948.45	331.049	2.62624	1.62416e-28	1.05131e-26	1.78183	5.17406e-11	5.08625e-10	2.17855	1.16917e-17	3.97972e-16	2.55715	3.18408e-27	1.94417e-25
Ag3G01096	not classified	methyltransferase	Probable methyltransferase PMT10	_PMT	_PMT	_HG&RGI_B	7	AT1G77260	PF03141	1472.82	885.859	2207.03	1068.8	1539.79	1226.12	1590.86	1047.65	0.734319	1.55711e-06	7.57486e-06	1.04664	2.6525e-09	2.00896e-08	0.328962	0.0454524	0.084021	0.602677	7.42953e-05	0.000253475
Ag3G01324	not classified	cyclic nucleotide binding domain containing protein	Probable hexosyltransferase MUCI70	_GT116	_GT116	_RGI_B	7	AT1G34550	PF04765	1384.96	481.308	2073.45	918.502	1180.57	1046.95	1018.18	619.163	1.52584	1.50108e-22	5.43763e-21	1.17434	4.41462e-11	4.38151e-10	0.173268	0.299257	0.401614	0.717565	3.83761e-06	1.66912e-05
Ag3G01810	EC_2.4 glycosyltransferase & callose synthase	1 3 beta glucan synthase	Callose synthase 5	_GT48	_GSL2	_Callose_B	7	AT2G13680	PF04652,PF14288,PF02364	1339.13	107.126	1060.83	177.316	1028.64	129.693	217.031	102.382	3.64316	1.10984e-26	5.96217e-25	2.58039	3.95372e-11	3.9439e-10	2.98682	4.57493e-16	1.26322e-14	1.08305	0.00158078	0.00403211
Ag2G00608	not classified	hexosyltransferase	Probable galacturonosyltransferase 10	_GT8	_GAUT10	_HG_B	7	AT2G20810	PF01501	2568.59	1324.42	3119.6	1398.62	2225.34	1871.95	1546.75	1255.12	0.955896	7.24878e-13	9.43058e-12	1.1573	5.16057e-14	7.57021e-13	0.249685	0.0819741	0.138224	0.3014	0.023934	0.0449375
Ag3G01995	not classified	gdsl esterase lipase	GDSL esterase/lipase At1g71691	_GDSL	_GDSL	_GDSL	7	AT1G71691	PF00657	16.2417	0	28.2772	0	15.3152	0	5.96463	0	6.57274	0.0547851	0.0933215	7.45684	0.0590598	0.0988824	6.47199	0.0818022	0.137993	5.35623	0.118323	0.178501
Ag3G02035	EC_3.1 hydrolase acting on ester bond & pectin methylesterase	pectinesterase	Probable pectinesterase/pectinesterase inhibitor 61	_PME1	_PME61	_HG&RGI_M	7	AT5G53370	PF04043,PF01095	14222.9	4877.09	19089.4	4933.36	9379.69	4196.13	5614.81	2914.76	1.5442	6.64688e-27	3.67066e-25	1.9521	6.2985e-32	6.8764e-30	1.16033	8.42034e-14	1.73466e-12	0.945836	5.25625e-11	4.88911e-10
Ag3G02113	not classified	inactive gdsl esterase lipase protein	Acetylajmalan esterase	_GDSL	_GDSL	_GDSL	7	AT5G03980	PF00657	2013.9	762.85	2777.19	1144.68	2599.92	1250.08	1280.11	512.202	1.40081	6.68748e-09	4.84209e-08	1.27822	4.38545e-06	1.93222e-05	1.0563	4.93718e-05	0.000205819	1.32135	4.84977e-08	2.89921e-07
Ag3G02139	fucosyl transferase (ESMD) involved in pectin-dependent cell adhesion	o fucsyltransferase family prtein	Protein ESMERALDA 1	_GT106	_OFUT17 (ESM1)	_GT106_B	7	AT2G01480	PF10250	706.527	600.34	745.347	669.13	670.989	550.044	724.902	654.388	0.235995	0.0161014	0.0319961	0.157451	0.165612	0.236871	0.285016	0.0073261	0.0175192	0.147535	0.126356	0.188697
Ag3G02283	mannan synthesis accessory protein *(MSR)	o fucsyltransferase family prtein	Protein MANNAN SYNTHESIS-RELATED 2	_GT106	_MSR2	_HM_B	7	AT1G51630	PF10250	27.5433	1.38367	24.6476	4.47805	28.3052	1.93904	27.0597	3.56988	4.3109	6.41609e-05	0.00022899	2.4746	0.0260161	0.0487424	3.88813	0.00060615	0.00193953	2.92244	0.00242034	0.00590833
Ag3G02354	mannan synthase *(CSLD)	cellulose synthase a ctlytic subunit [udp forming]	Cellulose synthase-like protein D3	_GT2	_CSLD3	_HM_B	7	AT3G03050	PF13632,PF14570	2485.49	1014.12	2565.58	833.85	1586.09	1027.72	1246.81	664.667	1.29364	2.91827e-22	1.03189e-20	1.62166	8.99806e-26	5.14911e-24	0.625925	1.47767e-05	6.92394e-05	0.907518	1.502e-11	1.51099e-10
Ag3G02689	xylosyltransferase *(IRX9) & EC_2.4 glycosyltransferase	glycosyltransferases	Beta-1,4-xylosyltransferase IRX9	_GT43	_IRX9	_HX_B	7	AT2G37090	PF03360	151.13	10.9261	280.957	42.4401	250.259	85.3126	240.369	99.2747	3.79304	3.82522e-20	1.09316e-18	2.73544	1.25751e-10	1.15651e-09	1.55139	7.01932e-05	0.000282574	1.27538	0.000372061	0.0010932
Ag4G00014	glycosyl transferase *(SIA)	cmp n acetyleuramiate beta galactosamide alpha 3 sialyltrasferase	Sialyltransferase-like protein 2	_GT29	_GT29	_RGII_B	7	AT3G48820	PF00777	790.141	300.182	1601.82	293.301	660.244	275.655	696.546	262.196	1.39575	8.846e-14	1.30982e-12	2.44805	5.29609e-30	4.75264e-28	1.25915	5.80873e-10	6.60023e-09	1.40965	4.82609e-14	6.78545e-13
Ag10G00093	not classified	exostosin domain containing protein	Probable arabinosyltransferase ARAD1	_GT47	_GT47	_RGI_B	7	AT1G74680	PF03016	1660.93	566.937	2132.3	653.377	773.339	511.959	908.58	384.156	1.55044	5.00812e-12	5.84182e-11	1.70603	4.38946e-11	4.35837e-10	0.595018	0.0146084	0.0318395	1.24152	3.66525e-08	2.23165e-07
Ag4G00427	pectin methylesterase	pectinesterase	Probable pectinesterase 53	_PME2	_PME53	_HG&RGI_M	7	AT5G19730	PF01095	71.4173	0.886423	82.0861	0	127.739	0	32.0459	0	6.29454	3.5711e-08	2.29338e-07	8.99377	7.46656e-09	5.26929e-08	9.53236	2.87386e-10	3.42823e-09	7.78188	8.19471e-09	5.54055e-08
Ag1G01718	beta-galactosidase *(BGAL9) & EC_3.2 glycosylase	beta galactosidase	Beta-galactosidase 9	_GH35	_BGAL9	_RGI_M	7	AT2G32810	PF02140,PF01301	1492.51	648.209	1185.75	942.963	1587.12	952.842	1452.22	712.364	1.20382	1.24545e-16	2.51115e-15	0.330209	0.0491228	0.084386	0.735746	2.43354e-06	1.34735e-05	1.02778	1.21921e-12	1.40968e-11
Ag10G02151	not classified	exostosin domain containing protein	Probable arabinosyltransferase ARAD1	_GT47	_B clade	_RGI_B	7	AT3G45400	PF03016	60.3905	19.5908	76.1961	31.6551	60.6358	26.0188	78.5652	27.5949	1.61913	0.000147682	0.000487019	1.26958	0.00804409	0.0174325	1.21387	0.00751781	0.0178892	1.5106	0.000240669	0.000737509
Ag4G00641	not classified	o fucsyltransferase family prtein	Rhamnogalacturonan I rhamnosyltransferase 1	_GT106	_RRT1	_RGI_B	7	AT5G15740	PF10250	754.259	346.66	1384.11	476.398	752.559	354.602	775.814	389.651	1.12124	3.7802e-14	5.86872e-13	1.53827	6.74876e-20	2.04718e-18	1.08632	1.15295e-11	1.73978e-10	0.99403	1.19799e-11	1.22019e-10
Ag2G02197	galacturonosyltransferase	hexosyltransferase	Probable galacturonosyltransferase-like 9	_GT8	_GATL9	_HG_B	7	AT1G70090	PF01501	4649.22	1292.74	5699.66	1061.34	3368.6	1659.09	3600.49	883.493	1.84647	2.36445e-13	3.29701e-12	2.42469	8.25069e-17	1.74058e-15	1.02167	0.000174141	0.000640083	2.02694	9.30852e-16	1.62992e-14
Ag2G02496	galacturonosyltransferase	hexosyltransferase	Probable galacturonosyltransferase-like 7	_GT8	_GATL7	_HG_B	7	AT3G62660	PF01501	3186.54	631.291	5064.44	651.217	4176.38	632.182	4324.28	702.899	2.3356	2.95075e-22	1.04182e-20	2.9592	1.65461e-26	9.99986e-25	2.72421	1.14982e-25	9.9056e-24	2.62094	1.02583e-27	6.73213e-26
Ag4G00440	beta-galactosidase *(BGAL1) & EC_3.2 glycosylase	beta galactosidase	Beta-galactosidase 3	_GH35	_BGAL3	_RGI_M	7	AT4G36360	PF02140,PF01301	3923.69	946.465	7750.45	2456.17	5549.63	1861.26	5449.58	2132.53	2.0518	8.84501e-24	3.63166e-22	1.65796	1.57731e-12	1.89397e-11	1.57608	7.30081e-13	1.32539e-11	1.35355	2.69741e-11	2.60621e-10
Ag4G01552	pectin acetylesterase *(PAE)	pectin acetylesterase	Pectin acetylesterase 5	_PAE	_PAE5	_HG&RGI_M	7	AT3G09410	PF03283	229.533	127.835	280.513	191.633	227.556	145.319	249.135	181.361	0.841811	8.23306e-05	0.000286773	0.552096	0.0233461	0.044361	0.648704	0.00475583	0.0120143	0.458639	0.0282428	0.0520071
Ag4G01627	not classified	xyloglucan endotransglucosylase hydrolase protein	Probable xyloglucan endotransglucosylase/hydrolase protein 32	_GH16	_XTH32	_XyG_M	7	AT2G36870	PF06955,PF00722	119.903	15.8189	188.994	58.8509	231.144	104.948	107.419	30.4096	2.92768	4.28104e-08	2.71037e-07	1.68382	0.00436982	0.0101406	1.13865	0.0377029	0.0716811	1.82047	0.000440356	0.00127412
Ag4G01878	endo-beta-1,4-xylanase	endo beta xylanase	Endo-1,4-beta-xylanase 1	_GH10	_GH10	_HX_M	7	AT1G58370	PF00331,PF02018	556.809	301.042	492.372	386.107	516.085	289.669	483.928	336.023	0.886939	1.3325e-06	6.55216e-06	0.350791	0.0979891	0.152137	0.832187	2.79283e-05	0.00012365	0.526377	0.00390654	0.00903631
Ag4G01984	EC_3.2 glycosylase	glucan endo beta glucosidase	Glucan endo-1,3-beta-glucosidase 8	_GH17	_GH17	_Cellulose_callose_M	7	AT1G64760	PF07983,PF00332	11.5183	0.895273	19.4189	6.75983	27.8838	4.18751	14.563	3.94079	3.65265	0.000651798	0.00185086	1.51339	0.11085	0.168874	2.71812	0.00298335	0.00796401	1.88373	0.0253043	0.0471981
Ag4G02252	not classified	endoglucanase	Endoglucanase 24	_GH9	_GH9	_Cellulose_callose_M	7	AT1G19940	PF00759	10.3491	2.15984	15.0466	4.23292	9.68882	7.11044	4.09446	0.195399	2.27174	0.0922025	0.145751	1.82177	0.225674	0.307213	0.456192	0.743402	0.811559	4.09366	0.0127656	0.0258288
Ag4G02037	not classified	hexosyltransferase	Probable galacturonosyltransferase 10	_GT8	_GAUT10	_HG_B	7	AT2G20810	PF01501	294.276	206.746	336.405	196.918	201.181	199.664	255.895	173.446	0.509131	0.00816117	0.017617	0.773431	0.000521508	0.00150396	0.0108902	0.958639	0.975899	0.561368	0.00355411	0.0083005
Ag5G00383	bifunctional alpha-L-arabinofuranosidase and beta-D-xylosidase *(BXL) & EC_3.2 glycosylase	fn3 like domain containing protein	Probable beta-D-xylosidase 6	_GH3	_BXL	_HX_M	7	AT5G10560	PF14310,PF00933,PF01915	1742.73	545.965	3315.22	709.825	1470.96	458.149	887.438	286.98	1.67429	3.90951e-32	3.34369e-30	2.22367	1.14495e-42	3.98896e-40	1.68127	1.33371e-27	1.36783e-25	1.62864	2.05708e-29	1.57716e-27
Ag4G02276	beta-galactosidase *(BGAL1) & EC_3.2 glycosylase	beta galactosidase	Beta-galactosidase 3	_GH35	_BGAL3	_RGI_M	7	AT4G36360	PF02140,PF01301	5305.11	840.984	6674.53	772.916	4268.07	1445.16	5775.11	1205.83	2.6575	1.11403e-15	2.03645e-14	3.11028	4.59674e-16	8.88265e-15	1.56235	1.26809e-05	6.01811e-05	2.25979	8.96385e-12	9.24119e-11
Ag5G00089	not classified	hexosyltransferase	Probable galacturonosyltransferase 13	_GT8	_GAUT13	_HG_B	7	AT3G01040	PF01501	422.779	242.803	865.602	360.143	553.99	275.215	695.207	288.318	0.800578	1.87608e-05	7.41421e-05	1.26597	2.43024e-09	1.85426e-08	1.00989	4.79146e-07	3.08463e-06	1.26954	4.97625e-12	5.30808e-11
Ag3G01754	not classified	exostosin domain containing protein	Probable arabinosyltransferase ARAD1	_GT47	_B clade	_RGI_B	7	AT1G34270	PF03016	824.785	600.506	1056.13	480.943	700.081	590.1	677.432	606.781	0.457602	0.000765753	0.00214261	1.1341	6.31817e-13	7.99592e-12	0.24715	0.0932461	0.154148	0.159048	0.241104	0.32438
Ag6G01686	hydroxyproline-O-galactosyltransferase *(HPGT) & hydroxyproline-O-galactosyltransferase *(HPGT)	hexosyltransferase	Hydroxyproline O-galactosyltransferase HPGT1	_GT31	_GALT11	_AGP_B	7	AT5G53340	PF13334,PF01762	633.577	228.484	645.333	350.216	765.449	290.631	695.376	385.601	1.47104	5.72275e-12	6.62323e-11	0.882879	0.000315972	0.000955538	1.39609	1.16383e-09	1.25958e-08	0.850984	5.3721e-05	0.000187742
Ag5G01116	component *(GAUT1) of GAUT1:GAUT7 galacturonosyltransferase complex	glycosyltransferase domain containing protein	Polygalacturonate 4-alpha-galacturonosyltransferase	_GT8	_GAUT1	_HG_B	7	AT3G61130	PF01501	1264.65	694.73	2031.27	1057.88	1350.55	751.84	1649.43	975.337	0.863787	2.48425e-14	3.96833e-13	0.941525	2.94037e-13	3.93117e-12	0.844745	4.45989e-12	7.22209e-11	0.758131	1.0158e-11	1.04179e-10
Ag6G00012	not classified	gdsl esterase lipase protein	GDSL esterase/lipase At4g01130	_GDSL	_GDSL	_GDSL	7	AT4G01130	PF00657	1429.76	315.319	1191.64	193.466	1765.35	211.18	530.118	183.66	2.18068	1.93154e-10	1.76816e-09	2.62261	4.06651e-11	4.04959e-10	3.06209	1.67786e-16	4.91958e-15	1.52942	8.93146e-06	3.63878e-05
Ag6G00864	not classified	methyltransferase	Probable methyltransferase PMT21	_PMT	_PMT	_HG&RGI_B	7	AT4G19120	PF03141	20728.1	4553.41	30437.4	6588.92	16119	7320.59	14115.2	5920.75	2.18659	1.75136e-32	1.55399e-30	2.20773	2.9674e-25	1.61983e-23	1.1388	1.03656e-08	9.34439e-08	1.25339	1.00759e-11	1.03427e-10
Ag6G02223	hydroxyproline-O-galactosyltransferase *(HPGT) & hydroxyproline-O-galactosyltransferase *(HPGT)	hexosyltransferase	Hydroxyproline O-galactosyltransferase HPGT3	_GT31	_GALT10	_AGP_B	7	AT4G32120	PF13334,PF01762	2063.26	1373.84	2387.89	1278.05	1879.09	1177.93	2076.55	1716.35	0.586748	2.0111e-10	1.8325e-09	0.902855	2.73304e-17	6.18419e-16	0.673167	1.77814e-11	2.62303e-10	0.274857	0.00264569	0.00638474
Ag7G02476	beta-1,3-galactosyltransferase *(B3GALT)	hexosyltransferase	Beta-1,3-galactosyltransferase 7	_GT31	_GALT7	_AGP_B	7	AT1G77810	PF13334,PF01762	3900.14	2187.65	3402.44	2642.07	3666.96	2762.83	3073.09	2460.58	0.834448	1.25427e-12	1.58733e-11	0.364809	0.0072389	0.0158638	0.408094	0.00128431	0.00379479	0.320661	0.00629756	0.013808
Ag6G01400	not classified	beta galactosidase	Beta-galactosidase	_GH35	_BGAL1	_RGI_M	7	AT3G13750	PF02140,PF01301	612.612	202.149	1046.96	251.407	451.403	224.049	578.491	285.291	1.59853	1.97936e-10	1.80706e-09	2.05869	9.16092e-13	1.12978e-11	1.00898	0.000204397	0.00073738	1.01979	4.26719e-05	0.000152021
Ag6G01424	not classified	gdsl esterase lipase	GDSL esterase/lipase APG	_GDSL	_GDSL	_GDSL	7	AT3G16370	PF00657	478.506	121.604	756.177	145.647	259.158	59.5251	24.2383	4.79873	1.97685	1.68623e-05	6.72533e-05	2.37603	7.11679e-06	3.01186e-05	2.12203	2.47373e-05	0.00011089	2.34096	2.8579e-05	0.000105594
Ag6G01713	not classified	o fucsyltransferase family prtein	O-fucosyltransferase 29	_GT106	_FUT29	_GT106_B	7	AT4G16650	PF10250	857.011	566.45	1387.52	716.373	973.202	597.118	1100.58	787.138	0.597365	5.63538e-11	5.60773e-10	0.954205	1.95073e-20	6.3135e-19	0.704522	5.56931e-13	1.02679e-11	0.483658	4.01744e-08	2.43506e-07
Ag6G02361	not classified	gh domain containing protein	Endo-1,4-beta-xylanase 5	_GH10	_GH10	_HX_M	7	AT4G38650	PF00331	265.243	6.44595	333.187	23.5597	536.821	17.8815	126.174	4.08266	5.37709	3.96175e-08	2.52577e-07	3.82117	0.00049377	0.00143216	4.90535	1.99324e-06	1.12701e-05	4.94503	6.28327e-07	3.14044e-06
Ag6G02462	pectin acetylesterase *(PAE)	pectin acetylesterase	Pectin acetylesterase 7	_PAE	_PAE7	_HG&RGI_M	7	AT4G19410	PF03283	27.1525	0	52.4639	10.0088	21.1029	2.72816	8.81992	0.376561	7.31391	4.71551e-09	3.48674e-08	2.3931	0.0054984	0.0124415	2.93383	0.00137794	0.00403246	4.48412	0.000364405	0.00107377
Ag6G02582	EC_3.2 glycosylase	glucan endo beta glucosidase	Glucan endo-1,3-beta-glucosidase 7	_GH17	_GH17	_Cellulose_callose_M	7	AT4G34480	PF07983,PF00332	4113.53	2283.55	5702.91	2546.56	3582.37	2295.38	3792.17	1973.19	0.849393	2.21971e-09	1.72473e-08	1.16341	1.23099e-12	1.49097e-11	0.642063	2.86718e-05	0.000126492	0.942538	3.16844e-11	3.03532e-10
Ag6G02798	bifunctional alpha-L-arabinofuranosidase and beta-D-xylosidase *(BXL) & EC_3.2 glycosylase	fn3 like domain containing protein	Beta-xylosidase/alpha-L-arabinofuranosidase 2	_GH3	_BXL	_HX_M	7	AT5G64570	PF14310,PF00933,PF01915	799.521	15.115	648.487	583.682	1761.68	132.616	653.093	43.2275	5.72616	2.30792e-22	8.20976e-21	0.151669	0.815183	0.861588	3.73087	9.21949e-10	1.01449e-08	3.91567	6.0776e-12	6.42214e-11
Ag7G00573	not classified	methyltransferase	Probable methyltransferase PMT21	_PMT	_PMT	_HG&RGI_B	7	AT4G19120	PF03141	16446.4	2850.16	14875	5530.98	11718.8	4587.24	7684.06	1820.63	2.52879	2.94352e-41	5.09013e-39	1.42723	4.62896e-11	4.57699e-10	1.35313	2.57699e-11	3.69337e-10	2.07733	2.50729e-28	1.77314e-26
Ag7G00593	regulatory beta-1,3 glucanase *(pdBG)) & EC_3.2 glycosylase	glucan endo 3 beta glucosidase	Glucan endo-1,3-beta-glucosidase 1	_GH17	_GH17	_Cellulose_callose_M	7	AT1G11820	PF07983,PF00332	1205.91	468.088	1766.05	543.477	1040.87	539.077	651.471	429.535	1.36521	1.3477e-16	2.70797e-15	1.70003	3.27565e-19	9.11909e-18	0.948808	1.0114e-07	7.55629e-07	0.60143	0.000285242	0.000859973
Ag7G00744	glycosyltransferase *(MUCI70)	core domain containing protein	Probable hexosyltransferase MUCI70	_GT116	RGGAT	_RGI_B	7	AT1G28240	PF04765	1174.68	614.192	1591.57	808.869	853.235	671.458	697.877	529.349	0.935092	2.96358e-22	1.04479e-20	0.976797	5.79304e-19	1.5667e-17	0.345026	0.000969533	0.00295467	0.398386	4.40323e-05	0.000156538
Ag7G01224	not classified	gdsl esterase lipase	Acetylajmalan esterase	_GDSL	_GDSL	_GDSL	7	AT5G45910	PF00657	1252.65	107.417	1624.81	410.736	1759.03	208.259	1586.1	194.471	3.54191	1.42056e-28	9.22043e-27	1.98373	4.50033e-08	2.81164e-07	3.07701	2.09308e-19	8.91854e-18	3.02813	8.02582e-22	2.70854e-20
Ag7G01229	EC_3.2 glycosylase	4 hydroxy methoxy oxo dihydro 2h 1 benzoxazin yl glucoside beta d glucosiase	Beta-glucosidase 43	_GH1	_GH1	_GLUCOSIDASE_M	7	AT3G18070	PF00232	1073.33	33.6012	1971.09	202.032	889.002	46.105	1409.74	49.8164	4.9963	2.27375e-29	1.57048e-27	3.28667	3.61347e-11	3.6228e-10	4.27517	3.12247e-19	1.29779e-17	4.82167	2.57313e-28	1.81428e-26
Ag7G01775	alpha-like-class expansin	expansin a1	Expansin-like A3	_EXP	_EXLA3	_EXP	7	AT3G45960	PF03330,PF01357	7912.21	79.8193	19671.6	191.611	2295.99	90.4141	5891.28	423.433	6.63114	7.97794e-39	1.1667e-36	6.68101	2.25056e-30	2.13272e-28	4.66467	2.17989e-17	7.0842e-16	3.79824	4.73197e-14	6.66895e-13
Ag7G02140	catalytic component *(CesA) of cellulose synthase complex	cellulose synthase a ctlytic subunit [udp forming]	Cellulose synthase A catalytic subunit 6 [UDP-forming]	_CESA6	_CESA6	_CESA_PCW	7	AT5G64740	PF13632,PF14569	8271.35	1252.48	10039.8	2390.56	4787.78	2245.12	4156.9	1384.07	2.72333	1.07015e-38	1.55539e-36	2.07024	9.17526e-18	2.17371e-16	1.09255	1.30821e-06	7.69584e-06	1.5866	3.37926e-14	4.88755e-13
Ag9G02050	hydroxyproline O-galactosyltransferase *(GALT) & hydroxyproline-O-galactosyltransferase *(GALT)	galectin domain containing protein	Hydroxyproline O-galactosyltransferase GALT2	_GT31	_GALT2	_AGP_B	7	AT4G21060	PF01762,PF00337	1841.35	782.272	2174.74	944.291	1977.34	1071.62	1565.58	860.941	1.23548	7.51095e-18	1.73095e-16	1.20394	3.28494e-13	4.34625e-12	0.884125	1.019e-08	9.20717e-08	0.862723	1.64495e-09	1.23716e-08
Ag8G00494	not classified	methyltransferase	Probable methyltransferase PMT11	_PMT	_PMT	_HG&RGI_B	7	AT2G39750	PF03141	2630.13	1217.34	4071.38	1520.18	2705.29	1451.63	2145.49	1215.62	1.11133	1.30216e-20	3.9149e-19	1.42158	3.76611e-25	2.03705e-23	0.897714	3.01639e-12	4.98335e-11	0.819558	6.20701e-12	6.54721e-11
Ag8G00675	pectin methylesterase inhibitor	pectinesterase inhibitor domain containing protein	Pectinesterase inhibitor 7	_PMEI	_PMEI	_HG&RGI_M	7	AT1G62770	PF04043	804.987	55.1062	5425.65	404.075	2088.33	122.283	4055.41	350.376	3.86769	8.86197e-11	8.50684e-10	3.74704	3.68976e-08	2.33349e-07	4.09403	1.57556e-10	1.96559e-09	3.53289	2.05817e-09	1.52566e-08
Ag8G00908	glycosyltransferase *(MUCI70)	core domain containing protein	Probable hexosyltransferase MUCI70	_GT116	RGGAT	_RGI_B	7	AT1G28240	PF04765	1997.37	790.403	2942.19	921.951	2239.67	956.441	1535.94	828.204	1.33786	1.44238e-21	4.79262e-20	1.6743	3.09449e-25	1.68532e-23	1.2273	4.46269e-16	1.23511e-14	0.890922	1.95733e-10	1.66922e-09
Ag8G01337	pectin methyltransferase *(QUA2) involved in pectin-dependent cell adhesion	methyltransferase	Probable methyltransferase PMT5	_PMT	_PMT	_HG&RGI_B	7	AT2G03480	PF08241,PF03141	1644.59	863.811	2779.38	1074	1899.95	953.73	1482.19	890.12	0.928998	2.87117e-08	1.87851e-07	1.37217	1.03335e-12	1.26387e-11	0.994643	3.60762e-08	2.93705e-07	0.735615	1.06963e-05	4.29647e-05
Ag8G01384	alpha-class expansin	expansin	Expansin-A15	_EXP	_EXPA15	_EXP	7	AT2G03090	PF03330,PF01357	18863.8	294.573	31550.2	610.65	22295.1	111.926	28881.7	774.456	6.00155	1.87116e-41	3.33305e-39	5.69091	1.24607e-28	9.52281e-27	7.63979	5.66978e-56	5.84012e-53	5.22075	5.87573e-32	5.52388e-30
Ag8G02208	EC_2.4 glycosyltransferase	xyloglucan endotransglucosylase hydrolase protein	Probable xyloglucan endotransglucosylase/hydrolase protein 33	_GH16	_XTH33	_XyG_M	7	AT1G10550	PF06955,PF00722	5252.4	1566.24	5430.5	1659.32	881.412	2641.65	658.483	302.225	1.74567	0.000413539	0.00122895	1.7104	0.00273141	0.00666013	-1.58366	0.00303609	0.00808815	1.12352	0.0235228	0.0442811
Ag9G00879	beta-galactosidase *(BGAL1) & EC_3.2 glycosylase	beta galactosidase	Beta-galactosidase 3	_GH35	_BGAL3	_RGI_M	7	AT4G36360	PF02140,PF01301	20075.8	354.693	18305	2481.76	13443.6	505.009	3702.59	507.736	5.82402	3.38912e-123	4.01458e-119	2.8829	1.65181e-24	8.2909e-23	4.73455	6.68485e-71	1.31976e-67	2.86625	2.04286e-31	1.8402e-29
Ag9G00104	not classified	burp domain containing protein	BURP domain protein USPL1	_BURP	BNM2-like	_EXPA_INT	7	AT1G49320	PF03181	66.9954	0	51.898	33.0229	56.6007	134.139	52.8453	0	8.61682	1.59667e-08	1.09263e-07	0.651262	0.621386	0.699646	-1.24544	0.309652	0.412573	8.50405	2.46346e-08	1.54233e-07
Ag9G01030	EC_3.1 hydrolase acting on ester bond & pectin methylesterase	pectinesterase	Pectinesterase/pectinesterase inhibitor U1	_PME1	_PME3	_HG&RGI_M	7	AT3G14310	PF04043,PF01095	34657.6	1610.82	66139.7	5774.88	29030	2591.71	19411	1390.32	4.42756	1.37466e-51	4.9344e-49	3.51765	2.21596e-25	1.22089e-23	3.48552	3.10246e-28	3.34092e-26	3.8033	1.59246e-38	2.56646e-36
Ag9G01031	EC_3.1 hydrolase acting on ester bond & pectin methylesterase	pectinesterase	Pectinesterase 1	_PME1	_PME1	_HG&RGI_M	7	AT1G53840	PF04043,PF01095	2971.66	196.202	3797.41	208.943	769.742	155.783	1643.48	285.722	3.92082	3.20871e-28	2.02714e-26	4.18452	2.13943e-24	1.06482e-22	2.30273	2.61298e-09	2.65342e-08	2.52373	1.10996e-12	1.29283e-11
Ag10G01291	xylan O-acetyltransferase *(XOAT)	orysj xylan o acetyltransferase	Protein ESKIMO 1	_TBL	_TBL29	_HX_B	7	AT3G55990	PF14416,PF13839	508.773	140.653	1406.23	336.258	690.82	141.46	1040.14	240.696	1.85469	3.49174e-12	4.15692e-11	2.06381	8.2597e-12	9.04253e-11	2.28803	1.96963e-15	4.96409e-14	2.11074	8.10378e-16	1.4306e-14
Ag9G01918	pectin methylesterase	pectinesterase protein	Probable pectinesterase 67	_PME2	_PME67	_HG&RGI_M	7	AT3G17060	PF01095	39.9722	3.67519	70.4833	24.923	67.442	14.3254	46.3378	0.596078	3.46691	5.05712e-05	0.000184066	1.49593	0.0978125	0.151933	2.23835	0.00899175	0.0209154	6.28492	3.03096e-08	1.86996e-07
Ag10G00575	EC_3.2 glycosylase	polygalacturonase glycoside hydrolase family protein	Probable polygalacturonase	_PL3	_PL3	_HG_M	7	AT3G62110	PF12708	2505.16	415.491	2435.78	450.9	2883.69	698.607	2056.55	462.877	2.59264	1.85689e-28	1.19218e-26	2.43339	2.25505e-19	6.41348e-18	2.04596	4.80069e-16	1.32094e-14	2.15149	3.44971e-20	9.70629e-19
Ag9G02268	not classified	pmei domain containing protein		_PMEI	_PMEI	_HG&RGI_M	7	AT1G55770	PF04043	63.9246	2.06578	40.4145	2.56588	0	0	4.92472	2.37114	4.94883	0.000698284	0.00197082	3.99978	0.0165083	0.0327252	0	1	1	1.05173	0.474709	0.56502
Ag11G04002	EC_3.2 glycosylase	pectate lyase 3 domain containing protein	Probable polygalacturonase	_PL3	_PL3	_HG_M	7	AT3G16850	PF12708	633.238	9.60408	860.964	13.9524	522.619	23.8577	135.791	5.24139	6.04953	4.4155e-39	6.62073e-37	5.95585	2.54221e-31	2.60725e-29	4.44349	1.71154e-21	9.40791e-20	4.68246	2.63464e-21	8.40351e-20
Ag1G01744	EC_4.2 carbon-oxygen lyase & pectate lyase	pectate lyase	Probable pectate lyase 8	_PLL	_PLL20	_HG_M	7	AT3G07010	PF00544	7856.33	46.5604	15729.2	716.858	3871.09	105.521	1888.89	32.9355	7.40266	2.03025e-55	8.58906e-53	4.45561	6.28581e-17	1.35362e-15	5.19915	6.06958e-25	4.84157e-23	5.84055	8.0772e-35	9.86376e-33
Ag2G00734	pectate lyase & EC_4.2 carbon-oxygen lyase	pectate lyase	Probable pectate lyase 12	_PLL	_PLL17	_HG_M	7	AT3G53190	PF00544	502.423	114.98	764.002	102.399	627.452	94.9861	596.044	157.192	2.1283	4.70293e-08	2.96165e-07	2.9002	1.16057e-10	1.07486e-09	2.72181	1.18674e-10	1.51319e-09	1.92302	6.82002e-07	3.38373e-06
Ag8G00359	EC_3.2 glycosylase	pectate lyase 3 domain containing protein	Probable polygalacturonase	_PL3	_PL3	_HG_M	7	AT3G42950	PF12708	723.122	353.409	1322.42	472.089	928.725	456.714	1086.52	426.482	1.03352	2.24372e-09	1.74282e-08	1.48565	5.31495e-14	7.78222e-13	1.02492	3.16827e-08	2.59541e-07	1.34922	2.70097e-15	4.46537e-14
AgUnG00042	xylosyltransferase *(IRX9) & EC_2.4 glycosyltransferase	glycosyltransferases	Probable beta-1,4-xylosyltransferase IRX9H	_GT43	_IRX9	_HX_B	7	AT1G27600	PF03360	828.546	725.482	871.269	734.847	877.674	731.659	753.593	861.39	0.191474	0.126963	0.191281	0.24404	0.0932513	0.146051	0.262876	0.0517686	0.0938226	-0.192801	0.121729	0.182848
Ag9G02287	EC_3.2 glycosylase	pectate lyase 3 domain containing protein	Probable polygalacturonase	_PL3	_PL3	_HG_M	7	AT3G16850	PF12708	5272.05	796.07	4898.98	1109.64	5602.35	1537.68	2730.45	655.928	2.72767	2.7096e-20	7.85719e-19	2.14236	3.30835e-10	2.85843e-09	1.86532	4.83369e-09	4.66076e-08	2.05757	3.43702e-12	3.74547e-11
AgUnG00263	not classified	methyltransferase	Probable methyltransferase PMT26	_PMT	_PMT	_HG&RGI_B	7	AT5G64030	PF03141	4927.65	2469.86	6473.86	3153.52	5782.28	2513.69	6325.24	3624.89	0.996233	3.87292e-13	5.21622e-12	1.03776	5.43044e-11	5.31402e-10	1.20156	5.08925e-16	1.39548e-14	0.803184	4.30955e-09	3.04678e-08
Ag2G01136	xylan O-acetyltransferase *(XOAT)	pmr5n domain containing protein	Protein trichome birefringence-like 34	_TBL	_TBL34	_HX_B	7	AT2G38320	PF14416,PF13839	21.9664	3.38615	17.2407	1.63901	0	1.84652	0	0	2.70305	0.130445	0.195755	3.38109	0.109315	0.166922	-3.29935	0.136961	0.21263	0	1	1
AgUnG00336	not classified	methyltransferase		_PMT	_PMT	_HG&RGI_B	7	AT2G40280	PF03141	293.517	19.3291	471.932	235.463	366.627	185.89	281.539	152.939	3.93288	2.05002e-07	1.16384e-06	1.00271	0.241458	0.324689	0.979812	0.221396	0.315134	0.880273	0.235478	0.317948
AgUnG00512	not classified	cyclic nucleotide binding domain containing protein	Probable hexosyltransferase MUCI70	_GT116	_GT116	_RGI_B	7	AT1G34550	PF04765	1929.86	949.612	2845.45	758.188	1831.21	591.607	1340.71	657.884	1.02289	5.63406e-05	0.000203346	1.90813	7.82809e-11	7.4301e-10	1.62954	3.16509e-09	3.16656e-08	1.02734	5.36521e-05	0.000187557
AgUnG00773	beta-galactosidase *(BGAL1)	beta galactosidase	Beta-galactosidase	_GH35	_BGAL1	_RGI_M	7	AT3G13750	PF02140,PF01301	2216.95	122.873	2317.28	318.1	2094.26	174.732	736.179	88.3904	4.17401	3.13207e-70	2.47339e-67	2.86458	4.83846e-27	3.11489e-25	3.58216	1.27299e-45	6.15477e-43	3.05761	9.11083e-38	1.41075e-35
Ag10G00388	EC_2.4 glycosyltransferase & callose synthase	1 3 beta glucan synthase	Callose synthase 2	_GT48	_GSL6	_Callose_B	8	AT1G05570	PF04652,PF14288,PF02364	4856.19	4930.61	2396.13	6310.41	4612.58	5400.18	3721.34	6743.09	-0.0219109	0.889502	0.919223	-1.397	2.0766e-14	3.22601e-13	-0.227543	0.181483	0.267892	-0.857544	5.33205e-08	3.16754e-07
Ag10G00656	EC_2.4 glycosyltransferase	glyco trans 2 domain containing protein	Glucomannan 4-beta-mannosyltransferase 2	_GT2	_CSLA2	_HM_B	8	AT5G22740	PF13632	4.39832	5.38753	3.77721	7.79043	11.4747	22.5154	23.2774	31.9623	-0.282875	0.743731	0.804811	-1.03964	0.308733	0.398058	-0.973452	0.241444	0.337773	-0.458074	0.541192	0.627969
Ag10G01053	not classified	duf 4042 domain containing protein	Probable methyltransferase PMT18	_PMT	_PMT	_HG&RGI_B	8	AT1G33170	PF03141	20.1262	60.5889	12.7046	75.2546	62.8541	65.0484	153.179	196.119	-1.59379	2.77928e-06	1.29182e-05	-2.58804	3.71881e-09	2.75492e-08	-0.0490786	0.88258	0.920055	-0.355724	0.22026	0.301072
Ag10G01972	EC_2.4 glycosyltransferase & mannan synthase *(CSLA)	glucomannan 4 beta mannosyltransferase	Glucomannan 4-beta-mannosyltransferase 1	_GT2	_CSLA9	_HM_B	8	AT5G03760	PF13641	312.931	444.287	123.451	343.076	297.654	308.839	165.459	511.476	-0.505188	0.00111124	0.0029964	-1.47132	4.15002e-14	6.15258e-13	-0.0558733	0.740521	0.809435	-1.62805	6.09286e-25	2.87542e-23
Ag11G03303	not classified	o fucsyltransferase family prtein		_GT106	_OFUT06	_GT106_B	8	AT1G20550	PF10250	56.0305	71.4691	59.0087	117.785	58.7304	93.9962	97.7049	143.774	-0.349946	0.171159	0.245947	-0.994397	0.00071362	0.00199721	-0.681804	0.0112094	0.025311	-0.556675	0.018963	0.0367186
Ag11G03392	endo-beta-1,4-mannanase	mannan endo beta mannosidase	Mannan endo-1,4-beta-mannosidase 2	_GH5	_MAN2	_HM_M	8	AT2G20680	PF00150	486.617	1101.9	599.842	2246.16	591.769	1460.14	838.741	1719.33	-1.1785	2.72214e-10	2.42993e-09	-1.90445	8.06228e-19	2.1437e-17	-1.30338	7.52889e-11	9.93688e-10	-1.03552	2.0024e-08	1.27318e-07
Ag11G03931	not classified	gdsl esterase lipase	GDSL esterase/lipase At1g58430	_GDSL	_CE16	_GDSL	8	AT2G24560	PF00657	7.62434	5.95344	5.28204	7.761	12.1757	6.98277	9.5673	13.901	0.36013	0.662825	0.736909	-0.553507	0.573827	0.658076	0.790281	0.361356	0.467246	-0.535719	0.49199	0.581391
Ag1G00598	not classified	hexosyltransferase	Probable beta-1,3-galactosyltransferase 4	_GT31	_GALT2	_AGP_B	8	AT1G05170	PF13334,PF01762	60.9478	209.505	106.713	216.377	26.9769	172.903	125.168	288.47	-1.78015	3.47985e-07	1.90044e-06	-1.02213	0.0104028	0.0218855	-2.67927	6.38966e-12	1.01053e-10	-1.20468	0.000397575	0.00116154
Ag1G00637	cellulose synthase endo-1,4-beta-glucanase *(KOR)	endoglucanase	Endoglucanase 25	_GH9	_KOR	_Cellulose_callose_M	8	AT5G49720	PF00759	1029.54	1567.2	1585.68	1693.36	928.019	1782.04	1256.8	1887.37	-0.605793	7.49887e-10	6.2621e-09	-0.0950289	0.399848	0.491786	-0.940965	6.52482e-19	2.58494e-17	-0.586662	1.54036e-09	1.16179e-08
Ag9G02646	not classified	exostosin domain containing protein	Probable glycosyltransferase At5g03795	_GT47	_GT47	_GT47	8	AT5G25820	PF03016	181.746	316.749	239.992	335.025	189.532	321.4	334.736	471.937	-0.802496	3.80777e-07	2.06856e-06	-0.479517	0.00826742	0.0178513	-0.762404	6.20394e-06	3.14525e-05	-0.496446	0.000967201	0.00258691
Ag2G00526	beta-1,3-galactosyltransferase *(B3GALT)	hexosyltransferase	Probable beta-1,3-galactosyltransferase 2	_GT31	_GALT2	_AGP_B	8	AT1G05170	PF13334,PF01762	1003.93	1847.81	602.52	2132.33	1276.6	2431.2	1109.23	4686.25	-0.880115	2.8199e-05	0.000107683	-1.82174	9.00197e-14	1.28292e-12	-0.929427	4.02731e-05	0.000171819	-2.07899	3.23511e-23	1.27103e-21
Ag2G00760	EC_2.4 glycosyltransferase	glucomannan 4 beta mannosyltransferase	Glucomannan 4-beta-mannosyltransferase 9	_GT2	_CSLA9	_HM_B	8	AT5G03760	PF13641	12.8612	16.6853	1.80682	13.3336	18.633	84.2145	39.8541	60.524	-0.369114	0.662614	0.736753	-2.84712	0.0174562	0.0343228	-2.17771	0.0139673	0.0306308	-0.602558	0.458644	0.549468
Ag2G02022	pectin acetylesterase *(PAE)	pectin acetylesterase	Pectin acetylesterase 9	_PAE	_PAE9	_HG&RGI_M	8	AT5G23870	PF03283	7.73188	12.6633	0.862518	12.5865	11.3525	6.35784	26.9314	30.1393	-0.709766	0.299512	0.391813	-3.74345	0.00292296	0.00706445	0.848538	0.258503	0.357304	-0.160009	0.797125	0.846904
Ag3G00225	beta-1,3-galactosyltransferase *(B3GALT)	hexosyltransferase	Probable beta-1,3-galactosyltransferase 2	_GT31	_GALT2	_AGP_B	8	AT1G05170	PF13334,PF01762	5213.34	6167.5	5330.75	9729.75	8203.12	6100.19	5047.24	8623.59	-0.242435	0.165312	0.239184	-0.868101	1.68792e-05	6.6581e-05	0.427291	0.0234805	0.04786	-0.772816	9.60955e-06	3.89029e-05
Ag11G03297	not classified	beta galactosidase		_GH35	_BGAL1	_RGI_M	8	AT3G13750	PF02140,PF01301	1.30252	3.59775	0	10.5366	1.81951	11.1541	1.97367	8.29557	-1.44304	0.386348	0.481052	-5.32389	0.0109979	0.0229925	-2.6233	0.124922	0.19725	-2.07641	0.189983	0.266357
Ag3G01177	EC_2.4 glycosyltransferase & callose synthase	1 3 beta glucan synthase	Callose synthase 5	_GT48	_GSL2	_Callose_B	8	AT2G13680	PF04652,PF14288,PF02364	34.6153	45.6802	18.2541	65.0798	34.3734	20.1762	33.8406	107.018	-0.400806	0.510195	0.600936	-1.81561	0.0118634	0.0245335	0.762456	0.254578	0.35297	-1.66185	0.00573284	0.0127157
Ag3G01227	catalytic component *(CesA) of cellulose synthase complex	cellulose synthase a ctlytic subunit [udp forming]	Probable cellulose synthase A catalytic subunit 9 [UDP-forming]	_CESA9	_CESA9	_CESA_PCW	8	AT2G21770	PF13632,PF14569	15.4516	23.7014	14.0708	20.3166	21.6765	7.42775	54.3925	93.2857	-0.623409	0.381073	0.475884	-0.521326	0.532683	0.619933	1.54232	0.053003	0.0957157	-0.778862	0.251995	0.33651
Ag6G02514	xylogalacturonan xylosyltransferase	exostosin domain containing protein	Probable glycosyltransferase At5g03795	_GT47	_GT47	_HG_B	8	AT5G03795	PF03016	49.3667	44.3838	2.15629	59.4701	42.9744	58.6726	98.0513	93.1862	0.156345	0.741497	0.803348	-4.677	2.62434e-08	1.70525e-07	-0.448905	0.377893	0.483954	0.0740867	0.872042	0.906001
Ag3G02443	EC_2.4 glycosyltransferase & callose synthase	1 3 beta glucan synthase	Putative callose synthase 8	_GT48	_GSL4	_Callose_B	8	AT3G14570	PF04652,PF14288,PF02364	188.818	349.134	160.782	814.281	309.154	393.817	739.197	1774.49	-0.887008	0.0279994	0.0520134	-2.33585	5.73995e-07	2.94659e-06	-0.349425	0.420668	0.527883	-1.26337	0.00155512	0.00397178
Ag3G02569	not classified	glycosyltransferase family protein 0530710	Glycosyltransferase family 92 protein At1g27200	_GT92	_GT92	_RGI_B	8	AT4G37420	PF13704	108.39	90.0056	32.8603	164.029	72.5223	145.265	170.536	421.243	0.269591	0.377378	0.472016	-2.34314	7.16662e-10	5.881e-09	-1.0043	0.00225683	0.006225	-1.30509	9.0934e-06	3.69776e-05
Ag3G02664	EC_2.4 glycosyltransferase & mannan synthase *(CSLA)	glyco trans 2 domain containing protein	Glucomannan 4-beta-mannosyltransferase 1	_GT2	_CSLA9	_HM_B	8	AT5G03760	PF13641	14.9591	17.4462	9.44633	14.4452	24.6188	17.5915	9.45354	23.5872	-0.216426	0.714926	0.781944	-0.604016	0.405376	0.497373	0.479148	0.443373	0.54983	-1.31929	0.0269598	0.0499339
Ag6G01222	not classified	hexosyltransferase	Probable beta-1,3-galactosyltransferase 2	_GT31	_GALT2	_AGP_B	8	AT1G05170	PF13334,PF01762	68.2992	88.5116	95.5142	140.521	112.7	68.9394	91.2585	141.716	-0.371592	0.101143	0.157571	-0.564881	0.0264174	0.0493809	0.701501	0.00352535	0.00921539	-0.634268	0.00306403	0.00726263
Ag4G00751	not classified	gdsl esterase lipase	GDSL esterase/lipase At5g14450	_GDSL	_GDSL	_GDSL	8	AT5G14450	PF00657	47.5017	40.5197	28.2831	107.475	85.7259	99.8684	46.0068	52.7452	0.233138	0.513893	0.604374	-1.93745	4.67683e-06	2.05218e-05	-0.219696	0.547463	0.646365	-0.197688	0.57168	0.656027
Ag4G00886	EC_3.2 glycosylase	1 >3 beta glucan endohydrolase		_GH17	_GH17	_Cellulose_callose_M	8	AT1G64760	PF07983,PF00332	3.52745	0.485455	2.42375	16.4113	0.751844	17.5555	0.723142	8.83524	2.91645	0.0773629	0.1255	-2.76432	0.081556	0.130462	-4.53039	0.00454071	0.0115324	-3.60908	0.0171879	0.0336612
Ag4G00918	pectin methylesterase	pectinesterase protein	Pectinesterase 31	_PME2	_PME31	_HG&RGI_M	8	AT3G29090	PF01095	837.621	1110.21	948.419	831.189	878.374	901.786	1196.28	1206.74	-0.406382	0.000250308	0.000783259	0.192	0.137331	0.202188	-0.0381746	0.75022	0.816865	-0.0121914	0.911202	0.936582
Ag4G01494	not classified	o fucsyltransferase family prtein		_GT106	_OFUT06	_GT106_B	8	AT1G20550	PF10250	118.445	103.037	146.114	221.855	130.615	121.074	140.004	216.553	0.197772	0.38949	0.484175	-0.604686	0.0196773	0.0381172	0.107283	0.661074	0.743626	-0.629409	0.00435665	0.00995693
Ag4G02017	EC_2.4 glycosyltransferase	xyloglucan endotransglucosylase hydrolase protein	Xyloglucan endotransglucosylase/hydrolase protein 9	_GH16	_XTH9	_XyG_M	8	AT4G03210	PF06955,PF00722	44.4728	222.212	14.8673	142.713	69.4353	387.59	278.322	444.748	-2.32152	0.000198413	0.000635989	-3.23702	1.76895e-05	6.95341e-05	-2.48116	0.000201934	0.000729494	-0.676223	0.270588	0.356952
Ag4G02422	beta-1,2-xylosyltransferase	beta 1 2 xylosyltransferase	Beta-1,2-xylosyltransferase	_GT61	_GT61	_HX_B	8	AT5G55500	PF04577	1052.45	1428.1	1598.19	1508.17	1094.36	1810.3	1208.6	1797.16	-0.440443	0.000467336	0.00137263	0.0834805	0.564287	0.649367	-0.725951	8.00046e-08	6.09646e-07	-0.572353	4.60428e-06	1.9743e-05
Ag4G02605	EC_2.4 glycosyltransferase & mannan synthase *(CSLA)	glucomannan 4 beta mannosyltransferase	Glucomannan 4-beta-mannosyltransferase 1	_GT2	_CSLA9	_HM_B	8	AT5G03760	PF13641	11.2545	15.4611	8.84541	20.6497	15.3869	9.17711	3.05127	17.1806	-0.45445	0.513821	0.604355	-1.2617	0.126242	0.188658	0.738692	0.329575	0.434065	-2.47238	0.00127343	0.00331417
Ag4G02723	catalytic component *(CesA) of cellulose synthase complex	cellulose synthase a ctlytic subunit [udp forming]	Cellulose synthase A catalytic subunit 3 [UDP-forming]	_CESA3	_CESA3	_CESA_PCW	8	AT5G05170	PF13632,PF14569	10.1567	7.9112	5.15937	4.24022	20.8959	11.8697	14.8695	25.017	0.345877	0.739183	0.801464	0.279238	0.826176	0.870333	0.816291	0.456481	0.562697	-0.749533	0.456116	0.547099
Ag5G00112	not classified	o fucsyltransferase family prtein	O-fucosyltransferase 27	_GT106	_OFUT27	_GT106_B	8	AT3G30300	PF10250	396.69	377.969	370.904	422.525	452.11	356.323	374.854	399.046	0.067712	0.596746	0.678742	-0.185144	0.215079	0.295217	0.343284	0.0125566	0.0278955	-0.0895086	0.479396	0.569578
Ag5G00538	not classified	methyltransferase	Probable methyltransferase PMT27	_PMT	_PMT	_HG&RGI_B	8	AT3G51070	PF03141	3.05112	7.83966	2.14055	3.27801	4.87339	0.877001	10.2999	14.6729	-1.36374	0.310192	0.403269	-0.68258	0.68001	0.750649	2.43439	0.134414	0.209555	-0.508839	0.690345	0.758931
Ag5G00688	not classified	sgnh hydro domain containing protein	GDSL esterase/lipase At5g62930	_GDSL	_GDSL	_GDSL	8	AT5G62930	PF00657	402.934	416.663	432.48	419.967	472.78	310.98	409.303	458.145	-0.0495303	0.737418	0.800173	0.0457914	0.789353	0.841167	0.604525	0.000160115	0.00059372	-0.162893	0.264986	0.350871
Ag5G01243	not classified	fas domain containing protein		_FLA	_FLA21	_FLA	8	AT5G06920	PF02469	83.276	106.505	111.275	99.2749	80.6819	135.148	99.1908	113.886	-0.35625	0.348338	0.442587	0.162073	0.711584	0.777984	-0.741894	0.0688985	0.119677	-0.200869	0.593333	0.675346
Ag4G00358	not classified	exostosin domain containing protein	Probable arabinosyltransferase ARAD1	_GT47	_B clade	_RGI_B	8	AT1G74680	PF03016	3.94832	7.08944	3.45007	7.84711	4.8357	16.4684	12.4394	21.3255	-0.852288	0.394167	0.489091	-1.12849	0.340756	0.432027	-1.76931	0.0864641	0.14456	-0.774354	0.39949	0.490481
Ag5G01733	vacuolar invertase inhibitor *(VIF1)	pmei domain containing protein	Cell wall / vacuolar inhibitor of fructosidase 1	_PMEI	_PMEI	_HG&RGI_M	8	AT1G47960	PF04043	121.626	189.003	59.2358	228.816	171.948	206.404	298.592	379.349	-0.637214	0.00825598	0.0177989	-1.95522	3.71115e-11	3.71444e-10	-0.264395	0.301903	0.404318	-0.345497	0.135772	0.200734
Ag5G01734	vacuolar invertase inhibitor *(VIF1)	pmei domain containing protein	Cell wall / vacuolar inhibitor of fructosidase 1	_PMEI	_PMEI	_HG&RGI_M	8	AT1G47960	PF04043	1319.63	2034.27	506.356	1633.32	2154.13	3331.45	2800.93	2747.44	-0.6244	0.00336774	0.00807214	-1.69095	1.07598e-11	1.15869e-10	-0.628956	0.00608138	0.0148914	0.0278006	0.895738	0.924853
Ag5G01827	not classified	o fucsyltransferase family prtein		_GT106	_OFUT06	_GT106_B	8	AT1G20550	PF10250	102.911	171.41	94.7888	243.783	123.821	180.89	92.9498	291.169	-0.73503	0.00397423	0.00935016	-1.3566	5.12833e-06	2.22804e-05	-0.549059	0.04357	0.0809963	-1.64683	6.38245e-11	5.86299e-10
Ag6G00729	beta-like-class expansin	expansin b1 protein	Expansin-like B1	_EXP	EXLB1	_EXP	8	AT4G17030	PF03330,PF01357	41.0054	368.594	1.60542	211.596	15.6196	105.245	22.9744	1188.64	-3.16863	0.00812752	0.0175636	-7.11076	8.23606e-06	3.43462e-05	-2.75163	0.0345177	0.066517	-5.69398	2.08687e-06	9.52053e-06
Ag6G00935	not classified	callose synthase	Callose synthase 3	_GT48	_GSL12	_Callose_B	8	AT5G13000	PF04652,PF14288,PF02364	57.5298	90.7822	42.2848	116.018	71.7979	70.4355	61.2664	127.83	-0.658318	0.0765784	0.124389	-1.46233	0.000863408	0.00236583	0.0305996	0.939009	0.961235	-1.06014	0.00381094	0.0088404
Ag9G02159	rhamnogalacturonan-I O-acetyltransferase *(TBL)	protein trichome birefringence	Protein trichome birefringence-like 10	_TBL	_TBL10	_RGI_B	8	AT3G06080	PF14416,PF13839	612.298	1554.49	262.299	698.653	583.506	934.416	863.729	1764.6	-1.34447	1.34068e-20	4.0256e-19	-1.41446	7.89695e-16	1.48069e-14	-0.679183	1.42804e-05	6.71399e-05	-1.03069	5.59555e-13	6.71891e-12
Ag9G01340	not classified	exostosin protein		_GT47	_GT47	_RGI_B	8	AT5G16890	PF03016	16.8834	25.5825	8.19674	23.7007	12.9746	19.7193	15.2668	27.2312	-0.593801	0.103764	0.161072	-1.54763	0.0021552	0.00539791	-0.599645	0.142679	0.220151	-0.836468	0.0194904	0.0375931
Ag7G00809	not classified	sgnh hydro domain containing protein	GDSL esterase/lipase At5g45920	_GDSL	_GDSL	_GDSL	8	AT5G45920	PF00657	184.145	511.849	97.0848	226.426	221.004	692.78	523.364	1713.66	-1.47515	0.000254631	0.000794791	-1.22002	0.010006	0.0211428	-1.64773	0.000146586	0.000547927	-1.71103	1.8635e-05	7.1345e-05
Ag7G01078	O-fucosyltransferase *(OFT1)	o fucsyltransferase	O-fucosyltransferase 23	_GT106	_OFUT23	_GT106_B	8	AT3G05320	PF10250	35.8656	22.0607	23.3912	31.3879	32.9542	37.9583	62.7356	71.2312	0.689976	0.105664	0.163592	-0.402976	0.423378	0.515297	-0.202817	0.651149	0.735463	-0.181128	0.648323	0.722563
Ag7G01922	EC_3.2 glycosylase	exopolygalacturonase	Probable polygalacturonase At3g15720	_GH28	_GH28	_HG_M	8	AT3G15720	PF00295	0.521009	7.5022	0	8.44189	0.516504	13.0561	0.741779	12.3019	-3.76945	0.00468737	0.0108171	-5.00819	0.00117198	0.00311515	-4.67594	0.000661766	0.00210075	-4.07357	0.000612467	0.0017135
Ag8G00697	endo-beta-1,4-mannanase	mannan endo 4 beta mannosidase	Mannan endo-1,4-beta-mannosidase 6	_GH5	_MAN6	_HM_M	8	AT4G28320	PF00150	10.4938	22.9916	9.60075	16.4367	17.3363	28.709	32.5341	37.9016	-1.13679	0.102791	0.15976	-0.80712	0.330359	0.420962	-0.728641	0.317106	0.42033	-0.221142	0.737507	0.798879
Ag8G00915	EC_2.4 glycosyltransferase & callose synthase	1 3 beta glucan synthase	Callose synthase 11	_GT48	_GSL1	_Callose_B	8	AT4G04970	PF14288,PF02364	990.262	806.822	637.149	1189.01	1122.18	946.177	906.606	973.234	0.296257	0.109747	0.168865	-0.899472	2.88229e-05	0.000108681	0.245759	0.218062	0.311399	-0.101911	0.581072	0.664364
Ag8G00957	not classified	cellulose synthase protein d2	Cellulose synthase-like protein D2	_GT2	_CSLD2	_HM_B	8	AT5G16910	PF13632,PF14570	15.4602	35.8904	22.5665	50.1906	13.4347	22.0834	26.4047	42.8192	-1.22277	0.0235593	0.0447444	-1.16232	0.0583707	0.0979502	-0.715064	0.226392	0.320935	-0.698391	0.178195	0.252368
Ag8G01031	EC_3.2 glycosylase	glucan endo beta glucosidase isoform	Glucan endo-1,3-beta-glucosidase 8	_GH17	_GH17	_Cellulose_callose_M	8	AT2G19440	PF07983,PF00332	0	25.5687	0.862518	32.6699	0.501427	26.4305	0	26.8815	-6.96452	7.30579e-11	7.11976e-10	-5.11104	2.44053e-06	1.13237e-05	-5.69553	1.13414e-07	8.37561e-07	-7.2371	1.20442e-11	1.22568e-10
Ag8G01768	EC_3.2 glycosylase	polygalacturonase	Polygalacturonase	_GH28	_GH28	_HG_M	8	AT1G17150	PF00295	36.1915	71.7697	34.9438	101.838	47.1406	25.9439	49.0282	149.324	-0.990691	0.0471506	0.0820693	-1.55059	0.00750985	0.0164053	0.858887	0.117097	0.186849	-1.60583	0.00102988	0.00273592
Ag9G02857	1,2-beta-galactosyltransferase *(MUR3-like)	exostosin domain containing protein	Xyloglucan galactosyltransferase MUR3	_GT47	_MUR3	_XyG_B	8	AT2G20370	PF03016	382.769	452.255	476.791	506.731	469.787	466.073	494.856	619.522	-0.24119	0.166071	0.240033	-0.0889655	0.657589	0.731371	0.0106018	0.954742	0.973144	-0.323813	0.059077	0.0983344
Ag1G01410	beta-1,3-galactosyltransferase	beta galactosyltransferase galt	Beta-1,3-galactosyltransferase GALT1	_GT31	_GALT1	_Glycosylat_B	8	AT1G26810	PF00337,PF01762	21.7241	62.9433	33.493	62.4592	22.3941	40.9914	4.8608	109.688	-1.53518	0.000132027	0.000440108	-0.914304	0.0454745	0.0789432	-0.872032	0.0440998	0.0818336	-4.49975	1.54115e-20	4.53557e-19
Ag9G01956	not classified	pectinesterase	Putative pectinesterase/pectinesterase inhibitor 28	_PME1	_PME28	_HG&RGI_M	8	AT5G27870	PF04043,PF01095	2.43492	3.70261	6.02188	11.5518	3.04243	6.91154	4.31301	9.04088	-0.584316	0.689691	0.760152	-0.932889	0.561538	0.646864	-1.17634	0.441685	0.548134	-1.06508	0.443941	0.535155
Ag3G02262	not classified	hexosyltransferase		_GT31	_GT31	_Glycosylat_B	8	AT5G57500	PF01762	11.0635	17.9431	0	0	2.00571	1.35437	1.72994	129.121	-0.698783	0.720504	0.78643	0	1	1	0.589014	0.794416	0.851927	-6.22573	0.00192854	0.00482818
AgUnG00179	not classified	o fucsyltransferase family prtein	O-fucosyltransferase 27	_GT106	_OFUT27	_GT106_B	8	AT3G30300	PF10250	391.289	341.414	375.603	419.737	445.798	373.697	375.229	401.223	0.195773	0.0936273	0.147599	-0.156319	0.249237	0.333467	0.254135	0.0409546	0.0768702	-0.0959792	0.401823	0.492784
AgUnG00186	not classified	1 >3 beta glucan endohydrolase		_GH17	_GH17	_Cellulose_callose_M	8	AT5G64790	PF07983,PF00332	17.3178	36.6166	16.0539	57.0507	20.6057	49.5819	48.9961	59.0764	-1.06947	0.000508601	0.0014808	-1.85268	5.96155e-07	3.0478e-06	-1.26143	4.32782e-05	0.000183221	-0.271091	0.289453	0.376926
AgUnG00240	not classified	o fucsyltransferase family prtein	O-fucosyltransferase 15	_GT106	_OFUT15	_GT106_B	8	AT1G62330	PF10250	425.104	509.589	503.131	657.312	493.969	471.011	513.424	638.698	-0.26148	0.0754988	0.122846	-0.382662	0.0238374	0.0451966	0.0686257	0.664331	0.746439	-0.314657	0.0297332	0.0543862
Ag10G02587	EC_3.2 glycosylase	pectate lyase 3 domain containing protein	Probable polygalacturonase	_PL3	_PL3	_HG_M	8	AT3G48950	PF12708	0.781513	17.2066	3.45007	4.30002	6.97434	52.6473	4.23158	128.651	-4.40755	0.00163053	0.00421713	-0.268566	0.850911	0.889117	-2.91746	0.0173707	0.0369815	-4.93266	1.97938e-05	7.53552e-05
AgUnG00607	catalytic component *(CesA) of cellulose synthase complex	cellulose synthase a ctlytic subunit [udp forming]	Cellulose synthase A catalytic subunit 3 [UDP-forming]	_CESA3	_CESA3	_CESA_PCW	8	AT5G05170	PF13632,PF14569	825.823	1813.93	1444.18	1557.98	1137.07	2086.53	884.282	2079.9	-1.13497	1.37592e-11	1.50009e-10	-0.109393	0.571471	0.65585	-0.875772	1.20064e-06	7.12532e-06	-1.23412	1.61501e-13	2.10341e-12
AgUnG01032	EC_2.4 glycosyltransferase & callose synthase	1 3 beta glucan synthase	Callose synthase 7	_GT48	_GSL7	_Callose_B	8	AT1G06490	PF04652,PF14288,PF02364	423.522	499.302	104.738	885.476	819.11	345.278	1994.42	2545.27	-0.237936	0.605421	0.686532	-3.07727	1.09502e-08	7.54353e-08	1.24614	0.012212	0.027222	-0.351827	0.442845	0.534079
Ag11G03780	pectate lyase & EC_4.2 carbon-oxygen lyase	pectate lyase	Probable pectate lyase 13	_PLL	_PLL12	_HG_M	8	AT5G04310	PF00544	89.415	144.313	111.004	165.002	136.452	95.8339	153.184	200.518	-0.690631	0.004135	0.00968007	-0.568234	0.0403538	0.0710374	0.507683	0.0495972	0.090399	-0.387848	0.0935533	0.145929
Ag8G00768	not classified			_RGL(PL4)	_PL4	_RGI_M	8	AT1G09910	PF14686,PF14683,PF06045	271.593	286.657	199.375	358.377	343.398	258.013	294.177	444.651	-0.0773906	0.752989	0.812195	-0.844704	0.00322327	0.00772046	0.410305	0.121389	0.192589	-0.595539	0.0144578	0.0288607
Ag9G02355	polygalacturonase *(PGX3-like) & EC_3.2 glycosylase	polygalacturonase	Polygalacturonase At1g48100	_PL3	_PL3	_HG_M	8	AT1G02460	PF12708	24.1845	20.6171	20.0988	14.5404	13.2638	62.8274	43.043	59.7633	0.23306	0.762466	0.819285	0.468907	0.604856	0.685301	-2.24202	0.00690881	0.0166524	-0.472793	0.529667	0.616989
AgUnG01521	not classified	cellulose synthase a ctlytic subunit [udp forming]	Cellulose synthase A catalytic subunit 6 [UDP-forming]	_CESA6	_CESA6	_CESA_PCW	8	AT5G64740	PF13632,PF14569	10.7395	26.0247	34.3934	50.1852	22.8465	43.1002	40.7774	58.8571	-1.27553	0.0769155	0.124886	-0.555484	0.486776	0.576712	-0.918447	0.21991	0.313565	-0.530394	0.43761	0.528707

## Sheet: groups
		clusters
Group	Name	1	2	3	4	5	6	7	8	Total
Cellulose_B	CESA_PCW	0	1	0	0	4	0	1	4	10
Cellulose_B	CESA_SCW	3	0	0	0	0	0	0	0	3
Cellulose_B	GH9 (endoglucanase)	8	1	0	0	6	1	3	1	20
Cellulose_B	GH19 (chitinase)	1	0	3	0	3	0	0	0	7
Callose_M	GH17 (glucanase)	18	4	6	3	2	0	7	3	43
Callose_B	GT48 (glucan synthase)	3	1	1	0	1	0	2	6	14
HG_B	GT8 (GAUT)	2	0	1	1	11	1	7	0	24
HG_B	GT47 (XylT)	4	1	0	0	0	0	0	1	6
HG_B	PMT (MethylT)	0	0	0	0	0	0	2	0	2
HG_B	TBL (AcT)	2	0	1	1	5	1	1	0	11
HG_M	GH28 (PGA hydrolase)	5	2	1	1	1	1	0	2	13
HG_M	PL3 (lyase)	9	1	4	5	4	1	4	2	30
HG_M	PLL (lyase)	6	1	1	1	9	0	2	1	21
HG_M	TBL38 (AcE)	1	0	0	3	1	0	0	0	5
RGI_B	GT106 (RRT)	0	2	0	0	8	3	2	0	15
RGI_B	GT92 (GALS)	0	0	0	1	1	0	0	0	2
RGI_B	GT92	1	0	0	1	0	1	0	1	4
RGI_B	GT116 (RGGAT)	2	0	0	0	2	0	6	0	10
RGI_B	GT47 (AraT)	1	0	0	0	5	1	3	2	12
RGI_B	TBL10, 16	2	0	0	1	3	0	0	1	7
RGI_M	BGAL1-3,12, 16	2	2	1	2	1	1	6	1	16
RGI_M	PL4 (lyase)	5	1	1	0	0	0	0	1	8
HG&RGI_B	PMT (MethylT)	4	2	2	0	11	0	11	2	32
HG&RGI_B	TBL (AcT)	0	2	1	0	9	0	2	0	14
HG&RGI_M	PME1 (esterase)	6	1	7	0	5	4	5	1	29
HG&RGI_M	PME2 (esterase)	4	0	2	0	1	0	2	1	10
HG&RGI_M	PMEI (PME inhibitor)	4	4	2	3	7	1	2	2	25
HG&RGI_M	PAE (AcE)	3	0	1	0	3	0	5	1	13
XG_B	CSLC4,6,7,12	1	0	0	0	3	0	2	0	6
XG_B	GT34 (XylT)	0	0	1	0	3	0	0	0	4
XG_B	GT37 (FuT)	0	0	0	0	1	0	0	0	1
XG_B	GT47 (GalT)	0	0	0	0	4	0	0	1	5
XG_B	TBL (AcT)	1	0	6	0	1	0	0	0	8
XG_M	GH16 (XTH)	3	1	4	1	6	1	2	1	19
XG_M	GH31 (xylosidase)	2	0	0	0	1	0	0	0	3
XG_M	GH35 (BGAL10)	0	0	0	1	1	0	0	0	2
XG_M	GH95 fucosidase	1	0	0	0	1	0	0	0	2
XYL_B	GT43 (XylT)	1	0	0	0	0	0	2	0	3
XYL_B	GT47 (GlcT, XylT)	2	0	1	0	3	0	0	0	6
XYL_B	GT8 (GlcT)	4	0	0	0	1	0	0	0	5
XYL_B	GT61 (AraT, XylT)	1	2	1	0	0	1	0	1	6
XYL_B	TBL3,29-35	5	0	0	0	1	0	2	0	8
XYL_B	RWA (AcT)	1	1	0	0	1	0	0	0	3
XYL_M	GH10 (xylanase)	0	0	1	0	0	0	2	0	3
XYL_M	GH3 (ara/xylosidase)	2	1	0	1	2	0	2	0	8
XYL_M	GH51 (araf)	0	0	1	0	0	0	2	0	3
MAN_B	CSLA (ManT)	2	1	0	0	3	0	1	5	12
MAN_B	CSLD	2	0	0	1	0	1	2	1	7
MAN_B	GT34	0	0	0	0	1	0	0	0	1
MAN_B	GT106 (MSR)	0	0	0	0	1	0	1	0	2
MAN_B	TBL (AcT)	2	0	1	0	3	0	0	0	6
MAN_M	GH5 (mannosidase)	2	0	0	0	1	1	1	2	7
AGP_B	GT31 (GalT)	0	2	1	0	5	1	5	4	18
AGP_B	GT106	0	0	0	0	2	0	0	0	2
AGP_B	GT29	0	0	0	0	1	0	0	0	1
AGP_M	GH35 (BGAL8)	0	1	1	1	0	0	0	0	3
AcE	GDSL	8	6	6	5	28	1	8	4	66
EXPANSIN	EXP	9	1	0	2	8	0	2	1	23
FLA	FLA	4	2	1	0	7	0	2	1	17
CSLG	CSLG	0	0	2	1	0	0	0	0	3
BURP	BURP	6	0	0	0	3	1	1	0	11
GH1	GH1 (glucosidase)	2	2	4	2	0	0	1	0	11
RGII_B	GT29	0	1	0	0	2	0	1	0	4
Glycosylat	GT31 (GalT), GT8, GH29	0	0	1	1	2	0	1	2	7
GT47 (unknown)	GT47	1	2	0	2	3	1	2	1	12
GT8_osmoprotect	_GOLS	0	0	3	1	0	0	1	0	5
GT106	OFUT	2	1	0	1	14	2	3	7	30
										749
