# Supplementary material for: A Fresh Look at Celery Collenchyma and Parenchyma Cell Walls Through a Combination of Biochemical, Histochemical, and Transcriptomic Analyses
Source: Int J Mol Sci. 2025 Jan 16;26(2):738. doi: 10.3390/ijms26020738 (PMC11765706; doi:10.3390/ijms26020738)
Supplement: Supplementary file 1 [file ijms-26-00738-s001.zip › Table S5.xlsx]

## Sheet: Figure 9_r matrix
Table S5. Binary matrix of correlation coefficients for the visualized lower triangle networks presented in Figures 9-12 and Figure S2, S4
sample	Ag4G00987_RRT1	AgUnG00181_RRT1	Ag5G00110_RRT1	Ag3G00763_RRT1	Ag7G02404_RRT1	Ag4G00641_RRT1	Ag1G01438_RRT4	Ag8G01366_RRT4	Ag5G01528_RRT7	Ag1G00492_ OFUT26	Ag1G00782_ OFUT26	Ag4G02509_FUT31	Ag4G02508_OFUT39	Ag8G02158_FUT01	Ag5G02145_FUT01	Ag9G01025_FUT05	Ag4G01250_FUT11	Ag7G01564_FUT22	Ag7G01513_FUT31	Ag10G02855_FUT31	Ag3G01656_FUT39	Ag3G01580_FUT11	Ag6G01713_OFUT29	AgUnG01303_MSR1	Ag9G02553_GALS (GT92)	Ag7G01135_GALS (GT92)	Ag7G01970_GT92	Ag11G03523_GT92	Ag5G02172_GT92	Ag3G02569_GT92	Ag8G00781_GT116	Ag11G03220_GT116	Ag11G03107_GT116	AgUnG00628_GT116	Ag2G02014_GT116	Ag3G01324_GT116	AgUnG00512_GT116	Ag8G00908_RGGAT (GT116)	Ag2G00246_RGGAT (GT116)	Ag7G00744_RGGAT (GT116)
Ag4G00987_RRT1	1	0.940293	0.916426	0.966458	0.869314	0.875232	0.839736	0.919499	0.859983	0.738454	0.871156	0.901605	0.942283	0.975462	0.767526	0.929881	0.870078	0.944848	0.852827	0.834635	0.865124	0.858386	0.745033	0.98081	-0.448858	0.923028	0.104932	-0.368113	0.31564	-0.403646	-0.200321	-0.127825	0.693787	0.440117	0.878448	0.851546	0.705743	0.743793	0.528077	0.847528
AgUnG00181_RRT1	0.940293	1	0.903067	0.945745	0.890922	0.882128	0.862002	0.894167	0.785438	0.749662	0.855205	0.916367	0.924761	0.928951	0.804556	0.933554	0.855072	0.969026	0.892915	0.766632	0.900214	0.863586	0.809785	0.955674	-0.54031	0.936655	0.141038	-0.477235	0.155431	-0.426039	-0.167733	-0.0670233	0.699041	0.518519	0.832829	0.841019	0.697652	0.779681	0.525812	0.817587
Ag5G00110_RRT1	0.916426	0.903067	1	0.911851	0.83254	0.946383	0.90046	0.830039	0.792085	0.749893	0.816897	0.841562	0.869651	0.8937	0.89079	0.861145	0.909211	0.923598	0.830206	0.725803	0.783046	0.755204	0.883897	0.917887	-0.682579	0.908343	0.200687	-0.43502	0.187685	-0.445286	-0.0473309	0.0787824	0.563213	0.5289	0.897803	0.829883	0.794428	0.863041	0.588803	0.819305
Ag3G00763_RRT1	0.966458	0.945745	0.911851	1	0.876438	0.877097	0.81803	0.883696	0.886237	0.758155	0.929375	0.883141	0.932648	0.974633	0.815571	0.88894	0.877282	0.968443	0.927195	0.832098	0.87635	0.874881	0.778662	0.986914	-0.523909	0.927543	0.0575061	-0.374306	0.285776	-0.394868	-0.140551	-0.0748273	0.630923	0.494515	0.857786	0.81615	0.711265	0.703886	0.554438	0.826742
Ag7G02404_RRT1	0.869314	0.890922	0.83254	0.876438	1	0.815565	0.704104	0.771254	0.74632	0.609882	0.760675	0.84956	0.859876	0.852262	0.67899	0.867268	0.859442	0.878838	0.820258	0.648033	0.921945	0.759276	0.65101	0.870702	-0.426494	0.897765	0.0677644	-0.452443	0.155629	-0.539421	-0.340333	-0.273544	0.736472	0.492983	0.765801	0.777687	0.659333	0.754561	0.523752	0.857141
Ag4G00641_RRT1	0.875232	0.882128	0.946383	0.877097	0.815565	1	0.952297	0.788349	0.752205	0.73052	0.81563	0.821525	0.826647	0.874604	0.870436	0.826896	0.907494	0.913809	0.79624	0.679123	0.792956	0.717299	0.913302	0.887433	-0.737506	0.926744	0.172856	-0.431508	0.188497	-0.451311	-0.0692258	0.121327	0.595878	0.495858	0.93797	0.866404	0.853335	0.906422	0.681898	0.859698
Ag1G01438_RRT4	0.839736	0.862002	0.90046	0.81803	0.704104	0.952297	1	0.787306	0.675951	0.741319	0.771532	0.798836	0.782686	0.830324	0.853507	0.813724	0.81505	0.887118	0.742451	0.672016	0.734627	0.722832	0.925431	0.849953	-0.721575	0.882512	0.215952	-0.447735	0.132485	-0.362366	0.0169699	0.224105	0.553211	0.491991	0.924744	0.859436	0.799325	0.869698	0.620183	0.777452
Ag8G01366_RRT4	0.919499	0.894167	0.830039	0.883696	0.771254	0.788349	0.787306	1	0.807091	0.687818	0.786027	0.937204	0.957342	0.910661	0.653716	0.906593	0.760965	0.870837	0.720426	0.772201	0.755261	0.793307	0.713755	0.93501	-0.342139	0.809328	0.0614635	-0.230502	0.412661	-0.320438	-0.238156	-0.157908	0.572804	0.479206	0.805957	0.707103	0.652485	0.679054	0.425276	0.789106
Ag5G01528_RRT7	0.859983	0.785438	0.792085	0.886237	0.74632	0.752205	0.675951	0.807091	1	0.641535	0.864052	0.782241	0.890772	0.892777	0.686927	0.804658	0.838598	0.828248	0.770179	0.715859	0.709127	0.736775	0.673688	0.868978	-0.457483	0.762977	-0.214848	-0.339152	0.343853	-0.201976	-0.161794	-0.201796	0.571661	0.36444	0.772956	0.73233	0.617248	0.647023	0.57083	0.772693
Ag1G00492_ OFUT26	0.738454	0.749662	0.749893	0.758155	0.609882	0.73052	0.741319	0.687818	0.641535	1	0.687752	0.593488	0.699574	0.723952	0.833872	0.710149	0.618986	0.719628	0.778162	0.69613	0.548804	0.842751	0.77752	0.750376	-0.566702	0.698435	0.323622	-0.49679	-0.0449247	-0.0128946	0.333976	0.365278	0.236354	0.640659	0.699441	0.593077	0.361109	0.514512	0.119525	0.465857
Ag1G00782_ OFUT26	0.871156	0.855205	0.816897	0.929375	0.760675	0.81563	0.771532	0.786027	0.864052	0.687752	1	0.759511	0.831441	0.918876	0.768412	0.796109	0.820316	0.904804	0.879196	0.737855	0.80703	0.796593	0.739755	0.915122	-0.491016	0.856685	-0.0291181	-0.355412	0.227925	-0.391297	-0.10231	-0.0129904	0.594809	0.483211	0.841302	0.785747	0.679666	0.63393	0.596396	0.738982
Ag4G02509_FUT31	0.901605	0.916367	0.841562	0.883141	0.84956	0.821525	0.798836	0.937204	0.782241	0.593488	0.759511	1	0.957872	0.890809	0.644146	0.908399	0.82884	0.915818	0.745812	0.687125	0.849045	0.763493	0.716266	0.914255	-0.431142	0.871322	-0.0233904	-0.312038	0.343265	-0.452181	-0.343814	-0.222866	0.700489	0.392259	0.800153	0.781227	0.731099	0.774797	0.597432	0.898419
Ag4G02508_OFUT39	0.942283	0.924761	0.869651	0.932648	0.859876	0.826647	0.782686	0.957342	0.890772	0.699574	0.831441	0.957872	1	0.936709	0.699953	0.932822	0.860766	0.914538	0.800285	0.731355	0.813667	0.814045	0.724607	0.951356	-0.417907	0.86384	-0.0218402	-0.307415	0.37061	-0.373796	-0.261061	-0.228189	0.642099	0.468265	0.833304	0.767399	0.667218	0.741551	0.526724	0.863352
Ag8G02158_FUT01	0.975462	0.928951	0.8937	0.974633	0.852262	0.874604	0.830324	0.910661	0.892777	0.723952	0.918876	0.890809	0.936709	1	0.753391	0.922847	0.860107	0.954795	0.858798	0.836683	0.867671	0.849755	0.750718	0.984931	-0.467869	0.922766	-0.00376566	-0.368928	0.319251	-0.378159	-0.2279	-0.123774	0.688957	0.436654	0.869286	0.853934	0.730264	0.723289	0.580204	0.858242
Ag5G02145_FUT01	0.767526	0.804556	0.89079	0.815571	0.67899	0.870436	0.853507	0.653716	0.686927	0.833872	0.768412	0.644146	0.699953	0.753391	1	0.688246	0.788669	0.823216	0.841931	0.637325	0.638435	0.760866	0.941759	0.79409	-0.807731	0.804919	0.317543	-0.5191	-0.039613	-0.259018	0.292952	0.385999	0.344441	0.578753	0.790917	0.695987	0.6698	0.730725	0.454018	0.591538
Ag9G01025_FUT05	0.929881	0.933554	0.861145	0.88894	0.867268	0.826896	0.813724	0.906593	0.804658	0.710149	0.796109	0.908399	0.932822	0.922847	0.688246	1	0.804073	0.90973	0.753154	0.775211	0.846495	0.789288	0.709366	0.9221	-0.414839	0.880238	0.000355408	-0.436484	0.254549	-0.359478	-0.284191	-0.175694	0.734827	0.447959	0.83071	0.815834	0.664276	0.753573	0.49	0.831461
Ag4G01250_FUT11	0.870078	0.855072	0.909211	0.877282	0.859442	0.907494	0.81505	0.760965	0.838598	0.618986	0.820316	0.82884	0.860766	0.860107	0.788669	0.804073	1	0.877353	0.807908	0.56824	0.791761	0.673328	0.785194	0.864948	-0.626205	0.885528	0.00675178	-0.38668	0.22931	-0.55632	-0.168794	-0.090028	0.6776	0.483344	0.876124	0.844459	0.774215	0.888212	0.713252	0.892117
Ag7G01564_FUT22	0.944848	0.969026	0.923598	0.968443	0.878838	0.913809	0.887118	0.870837	0.828248	0.719628	0.904804	0.915818	0.914538	0.954795	0.823216	0.90973	0.877353	1	0.900783	0.781988	0.912056	0.852842	0.830423	0.969028	-0.595558	0.960217	0.0679174	-0.447837	0.205409	-0.452465	-0.171402	-0.0282442	0.693603	0.471927	0.87396	0.8782	0.786941	0.791572	0.644314	0.861979
Ag7G01513_FUT31	0.852827	0.892915	0.830206	0.927195	0.820258	0.79624	0.742451	0.720426	0.770179	0.778162	0.879196	0.745812	0.800285	0.858798	0.841931	0.753154	0.807908	0.900783	1	0.736548	0.855508	0.886048	0.762716	0.885346	-0.613688	0.886965	0.164969	-0.541465	-0.0267547	-0.333095	0.0427952	0.0716061	0.542787	0.551471	0.736729	0.77037	0.57428	0.624606	0.455666	0.68722
Ag10G02855_FUT31	0.834635	0.766632	0.725803	0.832098	0.648033	0.679123	0.672016	0.772201	0.715859	0.69613	0.737855	0.687125	0.731355	0.836683	0.637325	0.775211	0.56824	0.781988	0.736548	1	0.734718	0.785805	0.598643	0.844184	-0.35683	0.751921	0.116715	-0.358385	0.24475	-0.0442493	-0.0890151	0.00262631	0.476118	0.339917	0.662859	0.644053	0.523457	0.420413	0.249905	0.577241
Ag3G01656_FUT39	0.865124	0.900214	0.783046	0.87635	0.921945	0.792956	0.734627	0.755261	0.709127	0.548804	0.80703	0.849045	0.813667	0.867671	0.638435	0.846495	0.791761	0.912056	0.855508	0.734718	1	0.786428	0.642412	0.876577	-0.447176	0.93412	0.0238165	-0.542653	0.0642488	-0.479728	-0.354126	-0.226261	0.817599	0.369695	0.747525	0.85479	0.687428	0.704591	0.593199	0.852122
Ag3G01580_FUT11	0.858386	0.863586	0.755204	0.874881	0.759276	0.717299	0.722832	0.793307	0.736775	0.842751	0.796593	0.763493	0.814045	0.849755	0.760866	0.789288	0.673328	0.852842	0.886048	0.785805	0.786428	1	0.706939	0.874176	-0.441518	0.836413	0.178332	-0.524433	0.00667003	-0.133161	0.075167	0.0648916	0.478709	0.511281	0.699113	0.684328	0.464781	0.513684	0.259829	0.613617
Ag6G01713_OFUT29	0.745033	0.809785	0.883897	0.778662	0.65101	0.913302	0.925431	0.713755	0.673688	0.77752	0.739755	0.716266	0.724607	0.750718	0.941759	0.709366	0.785194	0.830423	0.762716	0.598643	0.642412	0.706939	1	0.786326	-0.852499	0.806866	0.215475	-0.531443	-0.0101042	-0.22514	0.210638	0.361841	0.385056	0.544024	0.836671	0.733317	0.752082	0.825107	0.553433	0.672332
AgUnG01303_MSR1	0.98081	0.955674	0.917887	0.986914	0.870702	0.887433	0.849953	0.93501	0.868978	0.750376	0.915122	0.914255	0.951356	0.984931	0.79409	0.9221	0.864948	0.969028	0.885346	0.844184	0.876577	0.874176	0.786326	1	-0.490076	0.934792	0.0870286	-0.355792	0.310285	-0.401277	-0.17929	-0.0872823	0.642355	0.50743	0.878342	0.822932	0.734167	0.727866	0.537894	0.841158
Ag9G02553_GALS (GT92)	-0.448858	-0.54031	-0.682579	-0.523909	-0.426494	-0.737506	-0.721575	-0.342139	-0.457483	-0.566702	-0.491016	-0.431142	-0.417907	-0.467869	-0.807731	-0.414839	-0.626205	-0.595558	-0.613688	-0.35683	-0.447176	-0.441518	-0.852499	-0.490076	1	-0.61175	-0.105905	0.599024	0.258052	0.104793	-0.357787	-0.502891	-0.214694	-0.365257	-0.59888	-0.573332	-0.654576	-0.715147	-0.549709	-0.490505
Ag7G01135_GALS (GT92)	0.923028	0.936655	0.908343	0.927543	0.897765	0.926744	0.882512	0.809328	0.762977	0.698435	0.856685	0.871322	0.86384	0.922766	0.804919	0.880238	0.885528	0.960217	0.886965	0.751921	0.93412	0.836413	0.806866	0.934792	-0.61175	1	0.128104	-0.515974	0.116098	-0.475781	-0.15625	-0.0357972	0.716767	0.458153	0.881551	0.897246	0.786029	0.816423	0.64313	0.884989
Ag7G01970_GT92	0.104932	0.141038	0.200687	0.0575061	0.0677644	0.172856	0.215952	0.0614635	-0.214848	0.323622	-0.0291181	-0.0233904	-0.0218402	-0.00376566	0.317543	0.000355408	0.00675178	0.0679174	0.164969	0.116715	0.0238165	0.178332	0.215475	0.0870286	-0.105905	0.128104	1	-0.00483426	-0.219352	-0.168727	0.302519	0.406886	-0.179976	0.450363	0.0713775	0.0676759	-0.0424084	0.0847453	-0.301141	-0.15591
Ag11G03523_GT92	-0.368113	-0.477235	-0.43502	-0.374306	-0.452443	-0.431508	-0.447735	-0.230502	-0.339152	-0.49679	-0.355412	-0.312038	-0.307415	-0.368928	-0.5191	-0.436484	-0.38668	-0.447837	-0.541465	-0.358385	-0.542653	-0.524433	-0.531443	-0.355792	0.599024	-0.515974	-0.00483426	1	0.671871	-0.121048	-0.192914	-0.218708	-0.407461	-0.180242	-0.330383	-0.547005	-0.224711	-0.457643	-0.216689	-0.34522
Ag5G02172_GT92	0.31564	0.155431	0.187685	0.285776	0.155629	0.188497	0.132485	0.412661	0.343853	-0.0449247	0.227925	0.343265	0.37061	0.319251	-0.039613	0.254549	0.22931	0.205409	-0.0267547	0.24475	0.0642488	0.00667003	-0.0101042	0.310285	0.258052	0.116098	-0.219352	0.671871	1	-0.300152	-0.393057	-0.384613	0.136023	-0.0642533	0.308913	0.0638359	0.329004	0.102849	0.288322	0.345242
Ag3G02569_GT92	-0.403646	-0.426039	-0.445286	-0.394868	-0.539421	-0.451311	-0.362366	-0.320438	-0.201976	-0.0128946	-0.391297	-0.452181	-0.373796	-0.378159	-0.259018	-0.359478	-0.55632	-0.452465	-0.333095	-0.0442493	-0.479728	-0.133161	-0.22514	-0.401277	0.104793	-0.475781	-0.168727	-0.121048	-0.300152	1	0.45113	0.217822	-0.474448	-0.199433	-0.411862	-0.463893	-0.529998	-0.521015	-0.564924	-0.55607
Ag8G00781_GT116	-0.200321	-0.167733	-0.0473309	-0.140551	-0.340333	-0.0692258	0.0169699	-0.238156	-0.161794	0.333976	-0.10231	-0.343814	-0.261061	-0.2279	0.292952	-0.284191	-0.168794	-0.171402	0.0427952	-0.0890151	-0.354126	0.075167	0.210638	-0.17929	-0.357787	-0.15625	0.302519	-0.192914	-0.393057	0.45113	1	0.790644	-0.588549	0.216304	-0.0777222	-0.254611	-0.232813	-0.175029	-0.333359	-0.406098
Ag11G03220_GT116	-0.127825	-0.0670233	0.0787824	-0.0748273	-0.273544	0.121327	0.224105	-0.157908	-0.201796	0.365278	-0.0129904	-0.222866	-0.228189	-0.123774	0.385999	-0.175694	-0.090028	-0.0282442	0.0716061	0.00262631	-0.226261	0.0648916	0.361841	-0.0872823	-0.502891	-0.0357972	0.406886	-0.218708	-0.384613	0.217822	0.790644	1	-0.443603	0.276666	0.0468892	-0.0653911	0.0297834	0.0125791	-0.133226	-0.277089
Ag11G03107_GT116	0.693787	0.699041	0.563213	0.630923	0.736472	0.595878	0.553211	0.572804	0.571661	0.236354	0.594809	0.700489	0.642099	0.688957	0.344441	0.734827	0.6776	0.693603	0.542787	0.476118	0.817599	0.478709	0.385056	0.642355	-0.214694	0.716767	-0.179976	-0.407461	0.136023	-0.474448	-0.588549	-0.443603	1	0.119388	0.614382	0.798816	0.592539	0.66625	0.658108	0.771878
AgUnG00628_GT116	0.440117	0.518519	0.5289	0.494515	0.492983	0.495858	0.491991	0.479206	0.36444	0.640659	0.483211	0.392259	0.468265	0.436654	0.578753	0.447959	0.483344	0.471927	0.551471	0.339917	0.369695	0.511281	0.544024	0.50743	-0.365257	0.458153	0.450363	-0.180242	-0.0642533	-0.199433	0.216304	0.276666	0.119388	1	0.502498	0.306876	0.252558	0.409599	-0.0152806	0.252739
Ag2G02014_GT116	0.878448	0.832829	0.897803	0.857786	0.765801	0.93797	0.924744	0.805957	0.772956	0.699441	0.841302	0.800153	0.833304	0.869286	0.790917	0.83071	0.876124	0.87396	0.736729	0.662859	0.747525	0.699113	0.836671	0.878342	-0.59888	0.881551	0.0713775	-0.330383	0.308913	-0.411862	-0.0777222	0.0468892	0.614382	0.502498	1	0.826818	0.815687	0.846803	0.664988	0.839821
Ag3G01324_GT116	0.851546	0.841019	0.829883	0.81615	0.777687	0.866404	0.859436	0.707103	0.73233	0.593077	0.785747	0.781227	0.767399	0.853934	0.695987	0.815834	0.844459	0.8782	0.77037	0.644053	0.85479	0.684328	0.733317	0.822932	-0.573332	0.897246	0.0676759	-0.547005	0.0638359	-0.463893	-0.254611	-0.0653911	0.798816	0.306876	0.826818	1	0.709365	0.837913	0.725662	0.857967
AgUnG00512_GT116	0.705743	0.697652	0.794428	0.711265	0.659333	0.853335	0.799325	0.652485	0.617248	0.361109	0.679666	0.731099	0.667218	0.730264	0.6698	0.664276	0.774215	0.786941	0.57428	0.523457	0.687428	0.464781	0.752082	0.734167	-0.654576	0.786029	-0.0424084	-0.224711	0.329004	-0.529998	-0.232813	0.0297834	0.592539	0.252558	0.815687	0.709365	1	0.83564	0.832538	0.810366
Ag8G00908_RGGAT (GT116)	0.743793	0.779681	0.863041	0.703886	0.754561	0.906422	0.869698	0.679054	0.647023	0.514512	0.63393	0.774797	0.741551	0.723289	0.730725	0.753573	0.888212	0.791572	0.624606	0.420413	0.704591	0.513684	0.825107	0.727866	-0.715147	0.816423	0.0847453	-0.457643	0.102849	-0.521015	-0.175029	0.0125791	0.66625	0.409599	0.846803	0.837913	0.83564	1	0.757579	0.85347
Ag2G00246_RGGAT (GT116)	0.528077	0.525812	0.588803	0.554438	0.523752	0.681898	0.620183	0.425276	0.57083	0.119525	0.596396	0.597432	0.526724	0.580204	0.454018	0.49	0.713252	0.644314	0.455666	0.249905	0.593199	0.259829	0.553433	0.537894	-0.549709	0.64313	-0.301141	-0.216689	0.288322	-0.564924	-0.333359	-0.133226	0.658108	-0.0152806	0.664988	0.725662	0.832538	0.757579	1	0.795108
Ag7G00744_RGGAT (GT116)	0.847528	0.817587	0.819305	0.826742	0.857141	0.859698	0.777452	0.789106	0.772693	0.465857	0.738982	0.898419	0.863352	0.858242	0.591538	0.831461	0.892117	0.861979	0.68722	0.577241	0.852122	0.613617	0.672332	0.841158	-0.490505	0.884989	-0.15591	-0.34522	0.345242	-0.55607	-0.406098	-0.277089	0.771878	0.252739	0.839821	0.857967	0.810366	0.85347	0.795108	1

## Sheet: Figure 10_r matrix
Table S5. Binary matrix of correlation coefficients for the visualized lower triangle networks presented in Figures 9-12 and Figure S2, S4
sample	Ag2G02515_PME1	Ag10G01380_PME1	Ag4G00203_PME1	Ag8G01023_PME1	Ag2G02585_PME1	Ag7G02222_PME1	Ag11G03958_PME2	Ag2G00123_PME2	Ag5G01597_PME2	Ag8G00644_PME2	Ag3G01204_PMEI	Ag1G01659_PMEI	Ag11G04981_PMEI	Ag3G01203_PMEI	Ag10G00052_PMT	Ag2G01981_PMT	Ag5G00606_PMT	Ag8G01392_PMT	Ag5G01163_PME1	Ag5G01946_PMEI	Ag8G02225_PMEI	Ag5G01226_PMEI	Ag9G02249_PMEI	Ag6G00016_PMT	Ag7G02184_PMT	AgUnG00654_PME1	Ag2G02516_PME1	Ag9G02273_PME1	Ag4G01760_PME1	Ag5G01427_PME1	Ag10G01808_PME1	Ag5G01947_PME1	Ag3G02650_PME2	Ag10G01501_PME2	Ag7G02231_PMEI	Ag7G00184_PMEI	Ag10G01313_PMT	Ag6G00149_PMT	Ag6G00627_PMEI	Ag2G02593_PMEI	Ag2G02591_PMEI	Ag8G00401_PME1	Ag5G01477_PME1	Ag10G02519_PME1	Ag5G01476_PME1	Ag8G00400_PME1	Ag3G01208_PME2	Ag2G02589_PMEI	Ag10G01398_PMEI
Ag2G02515_PME1	1	0.895694	0.950824	0.920957	0.894708	0.878907	0.945232	0.696653	0.706753	0.83582	0.784423	0.797973	0.857493	0.833695	0.666668	0.702568	0.882711	0.762725	-0.18057	0.132493	0.332195	-0.22688	-0.379038	-0.14855	-0.220976	0.309526	-0.08913	0.419629	0.00217402	-0.115099	-0.19838	-0.0624475	0.38139	0.236418	0.0342736	-0.133884	0.189167	0.0561695	-0.339022	-0.333521	-0.279781	-0.0445997	-0.109269	0.116236	-0.0352384	-0.0279865	0.0105572	-0.0823013	0.361853
Ag10G01380_PME1	0.895694	1	0.922915	0.801658	0.850767	0.873929	0.802287	0.617299	0.579756	0.803482	0.63039	0.872908	0.808677	0.7744	0.616258	0.732841	0.819195	0.814321	-0.035634	0.0363811	0.221946	-0.128019	-0.217219	0.0212336	-0.0400743	0.524357	0.144415	0.589988	0.204008	0.0398959	-0.178145	0.0193751	0.361985	0.306772	0.183804	-0.00799758	0.274898	0.150165	-0.435734	-0.413314	-0.346886	0.142038	0.116066	0.335691	0.11371	0.143625	0.0499583	0.0458008	0.49451
Ag4G00203_PME1	0.950824	0.922915	1	0.917425	0.898155	0.927903	0.91796	0.669665	0.727562	0.921974	0.763051	0.839019	0.928532	0.908812	0.711118	0.74428	0.934229	0.756109	-0.213669	0.0999947	0.303927	-0.257578	-0.421344	-0.192701	-0.267268	0.379909	-0.0932817	0.447801	0.0302116	-0.105686	-0.189526	-0.0728553	0.312726	0.273943	0.0427009	-0.100935	0.167356	0.038596	-0.364728	-0.354054	-0.299161	-0.0888746	-0.147314	0.0961764	-0.0764061	-0.0724629	-0.0512521	-0.0677063	0.371615
Ag8G01023_PME1	0.920957	0.801658	0.917425	1	0.842464	0.837267	0.974032	0.786763	0.868789	0.828158	0.928456	0.705735	0.878949	0.87527	0.844591	0.70464	0.914877	0.657234	-0.282127	0.0745748	0.27401	-0.302745	-0.476998	-0.303046	-0.35002	0.319656	-0.0834233	0.428327	0.0322711	-0.145495	-0.105894	-0.0287627	0.412907	0.155681	-0.00385691	-0.00654522	0.101019	0.044708	-0.306649	-0.299225	-0.252189	-0.20146	-0.246637	-0.0226532	-0.187901	-0.187237	-0.0825092	-0.168368	0.18347
Ag2G02585_PME1	0.894708	0.850767	0.898155	0.842464	1	0.916442	0.853825	0.711572	0.591203	0.917748	0.665671	0.754686	0.873763	0.866934	0.639115	0.721005	0.814908	0.700493	-0.352744	0.126518	0.194158	-0.379679	-0.490154	-0.34208	-0.344199	0.368259	-0.103753	0.473281	0.0288071	-0.164043	-0.1264	-0.0426098	0.43963	0.25571	0.0521349	-0.127188	0.217767	0.165864	-0.232362	-0.382765	-0.327856	-0.252451	-0.306722	-0.0787716	-0.24686	-0.237713	-0.151053	-0.254466	0.181508
Ag7G02222_PME1	0.878907	0.873929	0.927903	0.837267	0.916442	1	0.855851	0.637194	0.582023	0.904427	0.638776	0.872139	0.863101	0.847965	0.69235	0.792669	0.900684	0.805228	-0.289526	0.211125	0.226753	-0.371484	-0.406264	-0.257772	-0.296889	0.28565	-0.162917	0.369494	-0.0473665	-0.188212	-0.218945	-0.121764	0.296137	0.462714	0.184094	-0.165777	0.265463	0.147912	-0.35574	-0.42905	-0.35963	-0.127347	-0.18329	0.0548051	-0.144219	-0.126561	-0.141999	-0.148443	0.30229
Ag11G03958_PME2	0.945232	0.802287	0.91796	0.974032	0.853825	0.855851	1	0.725059	0.826606	0.821624	0.898197	0.744937	0.85533	0.857322	0.806839	0.700714	0.918754	0.675309	-0.258842	0.170363	0.31869	-0.268592	-0.428834	-0.255855	-0.311403	0.270485	-0.164505	0.335116	-0.0295763	-0.194994	-0.162183	-0.125606	0.323417	0.21956	-0.0210805	-0.106545	0.123899	0.0169773	-0.279018	-0.264001	-0.222299	-0.16523	-0.221345	-0.0101	-0.150043	-0.150515	-0.0664102	-0.147533	0.222564
Ag2G00123_PME2	0.696653	0.617299	0.669665	0.786763	0.711572	0.637194	0.725059	1	0.546286	0.583224	0.707794	0.500795	0.548693	0.589674	0.724729	0.773262	0.595738	0.602113	-0.335363	0.185861	0.0869598	-0.39408	-0.372638	-0.349521	-0.204233	0.421486	0.262904	0.592288	0.303712	0.123971	0.263846	0.325794	0.75713	0.290375	0.353729	0.161652	0.405348	0.402971	-0.130941	-0.384988	-0.327552	-0.25047	-0.23074	0.0315162	-0.264492	-0.251978	-0.0583649	-0.203973	0.00452764
Ag5G01597_PME2	0.706753	0.579756	0.727562	0.868789	0.591203	0.582023	0.826606	0.546286	1	0.664978	0.92444	0.482321	0.763303	0.738809	0.77833	0.421271	0.795579	0.378917	-0.124372	-0.0486033	0.230551	-0.121402	-0.34617	-0.205293	-0.321443	0.189376	-0.177919	0.214501	-0.0344718	-0.197194	-0.163792	-0.125278	0.19557	-0.111836	-0.263105	-0.0437027	-0.16344	-0.136181	-0.15069	-0.130977	-0.138535	-0.154344	-0.200053	-0.0954155	-0.128987	-0.141229	-0.0818156	-0.120185	0.134201
Ag8G00644_PME2	0.83582	0.803482	0.921974	0.828158	0.917748	0.904427	0.821624	0.583224	0.664978	1	0.663942	0.734776	0.948367	0.942677	0.651613	0.656152	0.880984	0.587114	-0.34436	0.0356717	0.271066	-0.332226	-0.552226	-0.370872	-0.449276	0.293675	-0.255205	0.335889	-0.0824216	-0.267568	-0.201817	-0.182576	0.237175	0.179081	-0.0981973	-0.15713	0.0790098	-0.012806	-0.277023	-0.30025	-0.252767	-0.262429	-0.33961	-0.146452	-0.247029	-0.245452	-0.208222	-0.218157	0.191697
Ag3G01204_PMEI	0.784423	0.63039	0.763051	0.928456	0.665671	0.638776	0.898197	0.707794	0.92444	0.663942	1	0.551353	0.743893	0.771173	0.87952	0.566002	0.818169	0.496251	-0.212384	-0.0218469	0.282428	-0.226248	-0.380953	-0.262135	-0.293723	0.209037	-0.119064	0.295203	-0.0154641	-0.124498	-0.107776	-0.0234807	0.348371	-0.00200243	-0.114555	-0.0213289	0.0451863	-0.0365057	-0.23424	-0.198187	-0.171809	-0.145766	-0.198936	-0.0331705	-0.129085	-0.130229	-0.0197483	-0.118944	0.153475
Ag1G01659_PMEI	0.797973	0.872908	0.839019	0.705735	0.754686	0.872139	0.744937	0.500795	0.482321	0.734776	0.551353	1	0.704063	0.696627	0.669165	0.745658	0.77179	0.891555	-0.00912631	0.277138	0.319876	-0.132667	-0.152276	0.13179	0.044785	0.260506	-0.0705635	0.358757	-0.0409623	-0.043776	-0.313795	-0.119361	0.143083	0.549419	0.25401	-0.225866	0.314215	0.0740551	-0.421173	-0.425575	-0.354762	0.240895	0.155117	0.421447	0.226303	0.252132	0.192237	0.104165	0.673033
Ag11G04981_PMEI	0.857493	0.808677	0.928532	0.878949	0.873763	0.863101	0.85533	0.548693	0.763303	0.948367	0.743893	0.704063	1	0.971589	0.649965	0.540481	0.898961	0.557068	-0.310125	-0.0807424	0.250967	-0.310956	-0.581122	-0.340657	-0.498218	0.326225	-0.216781	0.380395	-0.0539931	-0.22547	-0.205883	-0.147816	0.219378	0.0175257	-0.233175	-0.0808771	-0.120922	-0.144013	-0.307467	-0.275464	-0.227809	-0.225512	-0.301877	-0.140151	-0.206618	-0.204313	-0.222499	-0.213888	0.211143
Ag3G01203_PMEI	0.833695	0.7744	0.908812	0.87527	0.866934	0.847965	0.857322	0.589674	0.738809	0.942677	0.771173	0.696627	0.971589	1	0.704706	0.575874	0.888955	0.54339	-0.324641	-0.0228274	0.305149	-0.326541	-0.624889	-0.375684	-0.496289	0.304946	-0.254641	0.348312	-0.0996987	-0.257198	-0.171495	-0.18101	0.235363	0.0293838	-0.237273	-0.118068	-0.0789277	-0.173668	-0.289714	-0.304918	-0.255841	-0.249593	-0.335495	-0.163615	-0.230646	-0.2285	-0.217961	-0.225689	0.183898
Ag10G00052_PMT	0.666668	0.616258	0.711118	0.844591	0.639115	0.69235	0.806839	0.724729	0.77833	0.651613	0.87952	0.669165	0.649965	0.704706	1	0.731838	0.771479	0.586589	-0.18008	0.129226	0.276087	-0.218627	-0.260221	-0.207138	-0.155184	0.184654	-0.0894414	0.270164	-0.027418	-0.148079	-0.158883	-0.0375894	0.306409	0.298705	0.159675	-0.0619659	0.28223	0.120711	-0.291659	-0.310324	-0.267183	-0.0763396	-0.115895	0.101497	-0.0830222	-0.0736227	0.0185799	-0.0489069	0.194554
Ag2G01981_PMT	0.702568	0.732841	0.74428	0.70464	0.721005	0.792669	0.700714	0.773262	0.421271	0.656152	0.566002	0.745658	0.540481	0.575874	0.731838	1	0.705101	0.809271	-0.26367	0.341862	0.207344	-0.311709	-0.169664	-0.192318	0.018421	0.33667	0.0535398	0.422633	0.109235	0.0270835	-0.0532386	0.0699068	0.493076	0.711756	0.599819	-0.042328	0.697634	0.538756	-0.256243	-0.373064	-0.309095	-0.136268	-0.129608	0.188055	-0.182531	-0.155062	-0.0242681	-0.0734266	0.228982
Ag5G00606_PMT	0.882711	0.819195	0.934229	0.914877	0.814908	0.900684	0.918754	0.595738	0.795579	0.880984	0.818169	0.77179	0.898961	0.888955	0.771479	0.705101	1	0.684269	-0.306207	0.00451339	0.308665	-0.333377	-0.484281	-0.299354	-0.346839	0.261225	-0.221046	0.307697	-0.05627	-0.192763	-0.260348	-0.185946	0.264837	0.2727	-0.00453975	-0.102316	0.127144	-0.0156684	-0.358682	-0.299438	-0.241758	-0.160562	-0.234222	-0.0110105	-0.1557	-0.15141	-0.101523	-0.104674	0.269556
Ag8G01392_PMT	0.762725	0.814321	0.756109	0.657234	0.700493	0.805228	0.675309	0.602113	0.378917	0.587114	0.496251	0.891555	0.557068	0.54339	0.586589	0.809271	0.684269	1	-0.0912206	0.326945	0.243769	-0.235985	-0.155838	0.126271	0.170776	0.297447	0.0501751	0.455183	0.0781645	0.124909	-0.162844	0.00125672	0.376381	0.674283	0.493381	-0.123284	0.475526	0.309716	-0.379723	-0.550334	-0.484285	0.177216	0.101991	0.431298	0.125692	0.170391	0.214054	0.00727686	0.636418
Ag5G01163_PME1	-0.18057	-0.035634	-0.213669	-0.282127	-0.352744	-0.289526	-0.258842	-0.335363	-0.124372	-0.34436	-0.212384	-0.00912631	-0.310125	-0.324641	-0.18008	-0.26367	-0.306207	-0.0912206	1	0.141952	0.321862	0.870263	0.715272	0.870471	0.692128	-0.166442	0.171869	-0.210683	-0.0660242	-0.0245045	-0.150681	-0.0503894	-0.316677	-0.101442	-0.0531611	-0.273687	-0.0356485	-0.284815	-0.260308	-0.184943	-0.196731	0.754432	0.802945	0.654574	0.754722	0.741976	0.38408	0.571445	0.376891
Ag5G01946_PMEI	0.132493	0.0363811	0.0999947	0.0745748	0.126518	0.211125	0.170363	0.185861	-0.0486033	0.0356717	-0.0218469	0.277138	-0.0807424	-0.0228274	0.129226	0.341862	0.00451339	0.326945	0.141952	1	0.211306	0.112988	0.138937	0.186792	0.230413	-0.157767	-0.209439	-0.172811	-0.217595	-0.151178	0.00730772	-0.170565	-0.0862659	0.583713	0.319005	-0.374999	0.268884	0.181346	0.0783393	-0.178347	-0.216521	-0.0462095	-0.0408376	0.0604589	-0.0569385	-0.0647987	0.0179596	-0.0943398	0.119232
Ag8G02225_PMEI	0.332195	0.221946	0.303927	0.27401	0.194158	0.226753	0.31869	0.0869598	0.230551	0.271066	0.282428	0.319876	0.250967	0.305149	0.276087	0.207344	0.308665	0.243769	0.321862	0.211306	1	0.378	-0.0608926	0.231648	0.317683	-0.0682043	-0.214129	-0.100085	-0.202725	-0.213322	-0.143524	-0.300015	-0.158355	0.148747	-0.0843154	-0.308237	0.0828268	-0.240134	-0.527409	-0.350069	-0.338098	0.153549	0.0857125	0.228128	0.240262	0.195012	0.283135	0.298193	0.276887
Ag5G01226_PMEI	-0.22688	-0.128019	-0.257578	-0.302745	-0.379679	-0.371484	-0.268592	-0.39408	-0.121402	-0.332226	-0.226248	-0.132667	-0.310956	-0.326541	-0.218627	-0.311709	-0.333377	-0.235985	0.870263	0.112988	0.378	1	0.634003	0.76403	0.5874	-0.188547	0.0700646	-0.257942	-0.107557	-0.115513	-0.106321	-0.121323	-0.371592	-0.181282	-0.185937	-0.304233	-0.115418	-0.361487	-0.23478	-0.0911526	-0.145744	0.571219	0.617189	0.432898	0.548141	0.547824	0.234923	0.427699	0.199514
Ag9G02249_PMEI	-0.379038	-0.217219	-0.421344	-0.476998	-0.490154	-0.406264	-0.428834	-0.372638	-0.34617	-0.552226	-0.380953	-0.152276	-0.581122	-0.624889	-0.260221	-0.169664	-0.484281	-0.155838	0.715272	0.138937	-0.0608926	0.634003	1	0.676506	0.698487	-0.214645	0.213019	-0.326642	-0.0178046	0.0747048	-0.16277	0.0652585	-0.319279	0.139712	0.307048	-0.210044	0.296842	0.200619	0.0981531	0.111203	0.0591667	0.666394	0.771791	0.595028	0.62156	0.633762	0.293082	0.554642	0.211861
Ag6G00016_PMT	-0.14855	0.0212336	-0.192701	-0.303046	-0.34208	-0.257772	-0.255855	-0.349521	-0.205293	-0.370872	-0.262135	0.13179	-0.340657	-0.375684	-0.207138	-0.192318	-0.299354	0.126271	0.870471	0.186792	0.231648	0.76403	0.676506	1	0.787954	-0.13664	0.158801	-0.13139	-0.0293292	0.158389	-0.178293	-0.0804791	-0.336826	0.0878634	0.0765197	-0.245653	0.0356176	-0.203604	-0.242175	-0.14547	-0.141566	0.836547	0.819009	0.744186	0.774848	0.811066	0.48447	0.441922	0.640254
Ag7G02184_PMT	-0.220976	-0.0400743	-0.267268	-0.35002	-0.344199	-0.296889	-0.311403	-0.204233	-0.321443	-0.449276	-0.293723	0.044785	-0.498218	-0.496289	-0.155184	0.018421	-0.346839	0.170776	0.692128	0.230413	0.317683	0.5874	0.698487	0.787954	1	0.0654844	0.357406	-0.0173176	0.207517	0.315764	-0.0644791	0.0126815	-0.117985	0.344225	0.471551	-0.0442636	0.430165	0.245315	-0.201287	-0.239352	-0.232016	0.644873	0.686277	0.757841	0.643688	0.642427	0.625275	0.584595	0.476602
AgUnG00654_PME1	0.309526	0.524357	0.379909	0.319656	0.368259	0.28565	0.270485	0.421486	0.189376	0.293675	0.209037	0.260506	0.326225	0.304946	0.184654	0.33667	0.261225	0.297447	-0.166442	-0.157767	-0.0682043	-0.188547	-0.214645	-0.13664	0.0654844	1	0.707621	0.850282	0.864347	0.57591	0.401888	0.381913	0.382587	0.0414719	0.25923	0.677593	0.130619	0.390547	-0.233106	-0.18511	-0.143678	-0.129935	-0.0200326	0.140034	-0.122091	-0.116276	-0.0370481	0.0118703	0.0664477
Ag2G02516_PME1	-0.08913	0.144415	-0.0932817	-0.0834233	-0.103753	-0.162917	-0.164505	0.262904	-0.177919	-0.255205	-0.119064	-0.0705635	-0.216781	-0.254641	-0.0894414	0.0535398	-0.221046	0.0501751	0.171869	-0.209439	-0.214129	0.0700646	0.213019	0.158801	0.357406	0.707621	1	0.736203	0.907122	0.72022	0.57372	0.742871	0.468119	0.00353857	0.45333	0.684725	0.246847	0.419362	-0.208233	-0.183361	-0.150143	0.186439	0.353185	0.443287	0.200191	0.194471	0.217857	0.296053	0.014158
Ag9G02273_PME1	0.419629	0.589988	0.447801	0.428327	0.473281	0.369494	0.335116	0.592288	0.214501	0.335889	0.295203	0.358757	0.380395	0.348312	0.270164	0.422633	0.307697	0.455183	-0.210683	-0.172811	-0.100085	-0.257942	-0.326642	-0.13139	-0.0173176	0.850282	0.736203	1	0.785936	0.599547	0.463897	0.6297	0.655256	0.0811899	0.319262	0.595731	0.199074	0.367221	-0.36096	-0.315857	-0.263883	-0.141266	-0.0695722	0.17484	-0.146532	-0.128426	0.0204754	-0.106734	0.133692
Ag4G01760_PME1	0.00217402	0.204008	0.0302116	0.0322711	0.0288071	-0.0473665	-0.0295763	0.303712	-0.0344718	-0.0824216	-0.0154641	-0.0409623	-0.0539931	-0.0996987	-0.027418	0.109235	-0.05627	0.0781645	-0.0660242	-0.217595	-0.202725	-0.107557	-0.0178046	-0.0293292	0.207517	0.864347	0.907122	0.785936	1	0.759286	0.596689	0.635501	0.440297	0.00790197	0.36853	0.779017	0.178564	0.458274	-0.179354	-0.10959	-0.080428	-0.0521296	0.0951064	0.207021	-0.0467614	-0.0461739	0.0537487	0.0833085	-0.0540359
Ag5G01427_PME1	-0.115099	0.0398959	-0.105686	-0.145495	-0.164043	-0.188212	-0.194994	0.123971	-0.197194	-0.267568	-0.124498	-0.043776	-0.22547	-0.257198	-0.148079	0.0270835	-0.192763	0.124909	-0.0245045	-0.151178	-0.213322	-0.115513	0.0747048	0.158389	0.315764	0.57591	0.72022	0.599547	0.759286	1	0.465028	0.704217	0.279752	0.0872573	0.385576	0.577579	0.220192	0.390061	-0.150002	-0.037178	0.0634753	0.0875674	0.160725	0.27111	0.0536982	0.0845812	0.148355	0.0401081	0.206
Ag10G01808_PME1	-0.19838	-0.178145	-0.189526	-0.105894	-0.1264	-0.218945	-0.162183	0.263846	-0.163792	-0.201817	-0.107776	-0.313795	-0.205883	-0.171495	-0.158883	-0.0532386	-0.260348	-0.162844	-0.150681	0.00730772	-0.143524	-0.106321	-0.16277	-0.178293	-0.0644791	0.401888	0.57372	0.463897	0.596689	0.465028	1	0.632619	0.358097	-0.0978627	0.148937	0.407862	-0.0319097	0.210995	0.0869886	-0.179907	-0.235942	-0.301005	-0.191905	-0.150802	-0.320551	-0.315305	-0.266009	-0.233814	-0.369166
Ag5G01947_PME1	-0.0624475	0.0193751	-0.0728553	-0.0287627	-0.0426098	-0.121764	-0.125606	0.325794	-0.125278	-0.182576	-0.0234807	-0.119361	-0.147816	-0.18101	-0.0375894	0.0699068	-0.185946	0.00125672	-0.0503894	-0.170565	-0.300015	-0.121323	0.0652585	-0.0804791	0.0126815	0.381913	0.742871	0.6297	0.635501	0.704217	0.632619	1	0.553111	-0.0318535	0.334678	0.425515	0.239753	0.364382	-0.128001	-0.104854	-0.0802322	-0.091223	0.0381386	0.119231	-0.0939947	-0.0928307	-0.0573022	-0.0159007	-0.133594
Ag3G02650_PME2	0.38139	0.361985	0.312726	0.412907	0.43963	0.296137	0.323417	0.75713	0.19557	0.237175	0.348371	0.143083	0.219378	0.235363	0.306409	0.493076	0.264837	0.376381	-0.316677	-0.0862659	-0.158355	-0.371592	-0.319279	-0.336826	-0.117985	0.382587	0.468119	0.655256	0.440297	0.279752	0.358097	0.553111	1	0.149883	0.382859	0.294164	0.414543	0.440537	-0.0638016	-0.360811	-0.317397	-0.275688	-0.225636	-0.0030139	-0.294386	-0.284563	-0.0280321	-0.19574	-0.165094
Ag10G01501_PME2	0.236418	0.306772	0.273943	0.155681	0.25571	0.462714	0.21956	0.290375	-0.111836	0.179081	-0.00200243	0.549419	0.0175257	0.0293838	0.298705	0.711756	0.2727	0.674283	-0.101442	0.583713	0.148747	-0.181282	0.139712	0.0878634	0.344225	0.0414719	0.00353857	0.0811899	0.00790197	0.0872573	-0.0978627	-0.0318535	0.149883	1	0.810695	-0.145511	0.741448	0.550432	-0.188683	-0.339637	-0.284529	0.0547939	0.0574706	0.346338	0.0163357	0.0337146	0.164835	0.108389	0.312234
Ag7G02231_PMEI	0.0342736	0.183804	0.0427009	-0.00385691	0.0521349	0.184094	-0.0210805	0.353729	-0.263105	-0.0981973	-0.114555	0.25401	-0.233175	-0.237273	0.159675	0.599819	-0.00453975	0.493381	-0.0531611	0.319005	-0.0843154	-0.185937	0.307048	0.0765197	0.471551	0.25923	0.45333	0.319262	0.36853	0.385576	0.148937	0.334678	0.382859	0.810695	1	0.250807	0.851196	0.822681	-0.161134	-0.270856	-0.213066	0.0965233	0.194141	0.4501	0.0585709	0.0753652	0.243902	0.214036	0.147653
Ag7G00184_PMEI	-0.133884	-0.00799758	-0.100935	-0.00654522	-0.127188	-0.165777	-0.106545	0.161652	-0.0437027	-0.15713	-0.0213289	-0.225866	-0.0808771	-0.118068	-0.0619659	-0.042328	-0.102316	-0.123284	-0.273687	-0.374999	-0.308237	-0.304233	-0.210044	-0.245653	-0.0442636	0.677593	0.684725	0.595731	0.779017	0.577579	0.407862	0.425515	0.294164	-0.145511	0.250807	1	0.00805389	0.348719	-0.202363	0.195389	0.274081	-0.223976	-0.0993558	-0.0240464	-0.189183	-0.202275	0.0339875	-0.0172318	-0.228232
Ag10G01313_PMT	0.189167	0.274898	0.167356	0.101019	0.217767	0.265463	0.123899	0.405348	-0.16344	0.0790098	0.0451863	0.314215	-0.120922	-0.0789277	0.28223	0.697634	0.127144	0.475526	-0.0356485	0.268884	0.0828268	-0.115418	0.296842	0.0356176	0.430165	0.130619	0.246847	0.199074	0.178564	0.220192	-0.0319097	0.239753	0.414543	0.741448	0.851196	0.00805389	1	0.748403	-0.183932	-0.19267	-0.131093	0.0779806	0.139425	0.373209	0.0426534	0.0577768	0.233481	0.196822	0.13724
Ag6G00149_PMT	0.0561695	0.150165	0.038596	0.044708	0.165864	0.147912	0.0169773	0.402971	-0.136181	-0.012806	-0.0365057	0.0740551	-0.144013	-0.173668	0.120711	0.538756	-0.0156684	0.309716	-0.284815	0.181346	-0.240134	-0.361487	0.200619	-0.203604	0.245315	0.390547	0.419362	0.367221	0.458274	0.390061	0.210995	0.364382	0.440537	0.550432	0.822681	0.348719	0.748403	1	0.115125	0.00158471	0.0153493	-0.20381	-0.0800424	0.0872027	-0.256904	-0.230351	-0.0459374	-0.0798871	-0.136081
Ag6G00627_PMEI	-0.339022	-0.435734	-0.364728	-0.306649	-0.232362	-0.35574	-0.279018	-0.130941	-0.15069	-0.277023	-0.23424	-0.421173	-0.307467	-0.289714	-0.291659	-0.256243	-0.358682	-0.379723	-0.260308	0.0783393	-0.527409	-0.23478	0.0981531	-0.242175	-0.201287	-0.233106	-0.208233	-0.36096	-0.179354	-0.150002	0.0869886	-0.128001	-0.0638016	-0.188683	-0.161134	-0.202363	-0.183932	0.115125	1	0.371696	0.254739	-0.203871	-0.204883	-0.359322	-0.223695	-0.218631	-0.219861	-0.216354	-0.324774
Ag2G02593_PMEI	-0.333521	-0.413314	-0.354054	-0.299225	-0.382765	-0.42905	-0.264001	-0.384988	-0.130977	-0.30025	-0.198187	-0.425575	-0.275464	-0.304918	-0.310324	-0.373064	-0.299438	-0.550334	-0.184943	-0.178347	-0.350069	-0.0911526	0.111203	-0.14547	-0.239352	-0.18511	-0.183361	-0.315857	-0.10959	-0.037178	-0.179907	-0.104854	-0.360811	-0.339637	-0.270856	0.195389	-0.19267	0.00158471	0.371696	1	0.947576	-0.181052	-0.15737	-0.362294	-0.177512	-0.177321	-0.141109	-0.175701	-0.282118
Ag2G02591_PMEI	-0.279781	-0.346886	-0.299161	-0.252189	-0.327856	-0.35963	-0.222299	-0.327552	-0.138535	-0.252767	-0.171809	-0.354762	-0.227809	-0.255841	-0.267183	-0.309095	-0.241758	-0.484285	-0.196731	-0.216521	-0.338098	-0.145744	0.0591667	-0.141566	-0.232016	-0.143678	-0.150143	-0.263883	-0.080428	0.0634753	-0.235942	-0.0802322	-0.317397	-0.284529	-0.213066	0.274081	-0.131093	0.0153493	0.254739	0.947576	1	-0.157177	-0.134782	-0.311665	-0.152943	-0.151754	-0.103681	-0.159075	-0.241846
Ag8G00401_PME1	-0.0445997	0.142038	-0.0888746	-0.20146	-0.252451	-0.127347	-0.16523	-0.25047	-0.154344	-0.262429	-0.145766	0.240895	-0.225512	-0.249593	-0.0763396	-0.136268	-0.160562	0.177216	0.754432	-0.0462095	0.153549	0.571219	0.666394	0.836547	0.644873	-0.129935	0.186439	-0.141266	-0.0521296	0.0875674	-0.301005	-0.091223	-0.275688	0.0547939	0.0965233	-0.223976	0.0779806	-0.20381	-0.203871	-0.181052	-0.157177	1	0.964782	0.871704	0.950159	0.98924	0.554464	0.645218	0.70616
Ag5G01477_PME1	-0.109269	0.116066	-0.147314	-0.246637	-0.306722	-0.18329	-0.221345	-0.23074	-0.200053	-0.33961	-0.198936	0.155117	-0.301877	-0.335495	-0.115895	-0.129608	-0.234222	0.101991	0.802945	-0.0408376	0.0857125	0.617189	0.771791	0.819009	0.686277	-0.0200326	0.353185	-0.0695722	0.0951064	0.160725	-0.191905	0.0381386	-0.225636	0.0574706	0.194141	-0.0993558	0.139425	-0.0800424	-0.204883	-0.15737	-0.134782	0.964782	1	0.885031	0.919217	0.948484	0.495555	0.694608	0.57334
Ag10G02519_PME1	0.116236	0.335691	0.0961764	-0.0226532	-0.0787716	0.0548051	-0.0101	0.0315162	-0.0954155	-0.146452	-0.0331705	0.421447	-0.140151	-0.163615	0.101497	0.188055	-0.0110105	0.431298	0.654574	0.0604589	0.228128	0.432898	0.595028	0.744186	0.757841	0.140034	0.443287	0.17484	0.207021	0.27111	-0.150802	0.119231	-0.0030139	0.346338	0.4501	-0.0240464	0.373209	0.0872027	-0.359322	-0.362294	-0.311665	0.871704	0.885031	1	0.883319	0.886346	0.703414	0.756833	0.736525
Ag5G01476_PME1	-0.0352384	0.11371	-0.0764061	-0.187901	-0.24686	-0.144219	-0.150043	-0.264492	-0.128987	-0.247029	-0.129085	0.226303	-0.206618	-0.230646	-0.0830222	-0.182531	-0.1557	0.125692	0.754722	-0.0569385	0.240262	0.548141	0.62156	0.774848	0.643688	-0.122091	0.200191	-0.146532	-0.0467614	0.0536982	-0.320551	-0.0939947	-0.294386	0.0163357	0.0585709	-0.189183	0.0426534	-0.256904	-0.223695	-0.177512	-0.152943	0.950159	0.919217	0.883319	1	0.983071	0.718435	0.809944	0.695989
Ag8G00400_PME1	-0.0279865	0.143625	-0.0724629	-0.187237	-0.237713	-0.126561	-0.150515	-0.251978	-0.141229	-0.245452	-0.130229	0.252132	-0.204313	-0.2285	-0.0736227	-0.155062	-0.15141	0.170391	0.741976	-0.0647987	0.195012	0.547824	0.633762	0.811066	0.642427	-0.116276	0.194471	-0.128426	-0.0461739	0.0845812	-0.315305	-0.0928307	-0.284563	0.0337146	0.0753652	-0.202275	0.0577768	-0.230351	-0.218631	-0.177321	-0.151754	0.98924	0.948484	0.886346	0.983071	1	0.642405	0.716477	0.728135
Ag3G01208_PME2	0.0105572	0.0499583	-0.0512521	-0.0825092	-0.151053	-0.141999	-0.0664102	-0.0583649	-0.0818156	-0.208222	-0.0197483	0.192237	-0.222499	-0.217961	0.0185799	-0.0242681	-0.101523	0.214054	0.38408	0.0179596	0.283135	0.234923	0.293082	0.48447	0.625275	-0.0370481	0.217857	0.0204754	0.0537487	0.148355	-0.266009	-0.0573022	-0.0280321	0.164835	0.243902	0.0339875	0.233481	-0.0459374	-0.219861	-0.141109	-0.103681	0.554464	0.495555	0.703414	0.718435	0.642405	1	0.730168	0.60728
Ag2G02589_PMEI	-0.0823013	0.0458008	-0.0677063	-0.168368	-0.254466	-0.148443	-0.147533	-0.203973	-0.120185	-0.218157	-0.118944	0.104165	-0.213888	-0.225689	-0.0489069	-0.0734266	-0.104674	0.00727686	0.571445	-0.0943398	0.298193	0.427699	0.554642	0.441922	0.584595	0.0118703	0.296053	-0.106734	0.0833085	0.0401081	-0.233814	-0.0159007	-0.19574	0.108389	0.214036	-0.0172318	0.196822	-0.0798871	-0.216354	-0.175701	-0.159075	0.645218	0.694608	0.756833	0.809944	0.716477	0.730168	1	0.406177
Ag10G01398_PMEI	0.361853	0.49451	0.371615	0.18347	0.181508	0.30229	0.222564	0.00452764	0.134201	0.191697	0.153475	0.673033	0.211143	0.183898	0.194554	0.228982	0.269556	0.636418	0.376891	0.119232	0.276887	0.199514	0.211861	0.640254	0.476602	0.0664477	0.014158	0.133692	-0.0540359	0.206	-0.369166	-0.133594	-0.165094	0.312234	0.147653	-0.228232	0.13724	-0.136081	-0.324774	-0.282118	-0.241846	0.70616	0.57334	0.736525	0.695989	0.728135	0.60728	0.406177	1
Ag2G02590_PMEI	-0.112746	0.054957	-0.13179	-0.271166	-0.361623	-0.227057	-0.228258	-0.321782	-0.206389	-0.328881	-0.20545	0.165632	-0.297761	-0.33184	-0.166427	-0.124422	-0.191987	0.108204	0.58012	-0.0933906	0.0826059	0.404714	0.656103	0.717785	0.637807	-0.0608749	0.19011	-0.158244	0.0133802	0.215182	-0.363856	-0.0952748	-0.338132	0.104871	0.18147	-0.0444387	0.155433	-0.0598128	-0.0827091	0.136946	0.162642	0.873282	0.849597	0.812117	0.876357	0.888294	0.648566	0.707874	0.700426
Ag10G02667_PMEI	0.353507	0.48771	0.304953	0.189731	0.186723	0.320863	0.2527	0.144321	0.0602649	0.111103	0.158681	0.615864	0.0677082	0.0628744	0.312297	0.3871	0.232745	0.563639	0.560103	0.185693	0.377839	0.372725	0.524117	0.610145	0.631475	0.0031896	0.16402	0.0298264	-0.0379326	-0.0220776	-0.357765	-0.100839	-0.0171746	0.471593	0.411863	-0.276404	0.477843	0.0845658	-0.372419	-0.398215	-0.346742	0.793147	0.773077	0.900397	0.805454	0.807009	0.61854	0.693916	0.707156
Ag9G00613_PMEI	0.0152538	0.207058	-0.032322	-0.137219	-0.181282	-0.108043	-0.113056	-0.181355	-0.0858238	-0.233811	-0.101416	0.230545	-0.173551	-0.233372	-0.0737283	-0.120829	-0.152771	0.156141	0.760205	-0.0800831	0.113598	0.568994	0.712532	0.765915	0.646959	0.0311972	0.357428	0.000827042	0.10524	0.139619	-0.235599	0.0513962	-0.192833	0.00726325	0.135336	-0.103352	0.0841768	-0.101831	-0.189795	-0.182639	-0.171124	0.930208	0.953508	0.895743	0.951909	0.9483	0.609294	0.774317	0.634731
AgUnG01071_PMEI	-0.0411881	-0.0269175	-0.0827731	-0.0849867	0.089346	0.145413	0.0108987	0.141347	-0.188689	-0.0650336	-0.0942142	0.171085	-0.245823	-0.190875	0.162486	0.363822	-0.0694676	0.262083	0.00264512	0.546573	-0.147992	-0.0211663	0.396227	0.0824903	0.255564	-0.280466	-0.189642	-0.307926	-0.249383	-0.241985	-0.0879137	-0.188907	0.0344581	0.608399	0.483432	-0.470614	0.53601	0.425691	0.368118	-0.198785	-0.248695	0.121353	0.126197	0.138832	0.0221369	0.0676282	-0.0230292	-0.0249551	0.0100063
Ag2G02595_PMEI	-0.176539	-0.0507856	-0.223451	-0.286654	-0.280307	-0.27878	-0.254251	-0.421152	-0.10989	-0.34017	-0.206256	-0.00627183	-0.247254	-0.336089	-0.251513	-0.407411	-0.318225	-0.0481855	0.590064	-0.111927	-0.0652027	0.491983	0.633604	0.664593	0.497769	-0.152636	0.0967905	-0.209596	-0.0809864	-0.00517476	-0.255071	-0.137361	-0.416591	-0.192971	-0.114416	-0.204201	-0.222658	-0.20385	0.107587	-0.0342773	-0.0925603	0.74065	0.718652	0.581095	0.760023	0.761408	0.484422	0.530517	0.495391
Ag5G01440_PMT	0.0773799	0.298175	0.07763	-0.0932411	-0.119335	0.00937578	-0.0673687	-0.102602	-0.117399	-0.151601	-0.0959089	0.391881	-0.141276	-0.172162	-0.0109397	0.0889424	-0.020775	0.415761	0.595824	0.0221264	0.226455	0.378955	0.518997	0.744077	0.767173	0.17099	0.371146	0.142556	0.212002	0.333358	-0.210243	0.0199292	-0.108156	0.302785	0.363067	-0.0105487	0.278089	0.0262214	-0.312728	-0.312306	-0.27625	0.845578	0.821534	0.947841	0.876227	0.873253	0.76213	0.748928	0.831063
Ag8G01487_PMT	0.179835	0.380833	0.152832	0.0243214	-0.0303725	0.080933	0.0479781	0.0120275	-0.0233495	-0.0956876	0.0143588	0.447051	-0.0795276	-0.114372	0.107227	0.17625	0.0345319	0.44963	0.686961	0.0722043	0.283208	0.501573	0.588583	0.782623	0.767927	0.133579	0.382043	0.157241	0.166286	0.224909	-0.203774	0.0510817	-0.043684	0.305087	0.369725	-0.0881601	0.321645	0.0262239	-0.367926	-0.370166	-0.33386	0.872391	0.872646	0.984654	0.890034	0.890079	0.716504	0.751324	0.775693
Ag10G02305_PMT	0.40594	0.579862	0.410756	0.27304	0.2385	0.321784	0.288885	0.168011	0.210601	0.205099	0.242635	0.658767	0.222849	0.206272	0.315778	0.305753	0.289995	0.600924	0.576693	0.0794986	0.414785	0.36808	0.323956	0.665402	0.613235	0.212722	0.264248	0.259947	0.11911	0.148896	-0.250988	-0.0322329	0.0022293	0.2826	0.236051	-0.135775	0.238542	-0.0769579	-0.448213	-0.46678	-0.417002	0.756497	0.706361	0.894689	0.80525	0.794249	0.702059	0.651537	0.859666
Ag5G02598_PMT	0.210811	0.393997	0.176046	0.0473563	-0.000844509	0.0953085	0.0674332	-0.0146605	0.0233765	-0.0538665	0.0431627	0.456578	-0.0156137	-0.0537403	0.0956601	0.10557	0.0555116	0.428167	0.706891	0.0255356	0.304953	0.499356	0.538286	0.77445	0.70571	0.107551	0.331499	0.136555	0.113052	0.177183	-0.245124	0.0151878	-0.0727601	0.200043	0.245395	-0.124763	0.204044	-0.0818712	-0.367624	-0.390587	-0.352281	0.890744	0.87194	0.961876	0.924222	0.917702	0.720945	0.754646	0.802924
Ag5G01301_PMT	0.116008	0.267232	0.0859267	-0.0302648	-0.112934	0.0169745	0.00457605	-0.170218	0.00230275	-0.104214	0.00200729	0.390679	-0.0562463	-0.0820199	0.0599125	-0.0437189	0.00712218	0.291767	0.763972	0.0100002	0.342716	0.57864	0.550172	0.815142	0.637023	-0.0967141	0.149717	-0.0777889	-0.0802151	0.0247507	-0.342254	-0.128809	-0.265811	0.101284	0.0695674	-0.248517	0.0573433	-0.286536	-0.356457	-0.292786	-0.261915	0.947025	0.896956	0.903644	0.968952	0.968501	0.676231	0.736222	0.783464
Ag7G00875_PMT	0.185099	0.327601	0.122162	-0.00196232	0.0283621	0.108426	0.0662951	-0.121283	0.00626329	-0.0691299	-0.00307804	0.436895	-0.0482825	-0.0990987	0.0517679	0.0676298	0.0157022	0.42214	0.716276	0.174751	0.248126	0.542307	0.625117	0.816437	0.700497	-0.0887186	0.0848625	-0.0839641	-0.106537	-0.0257738	-0.383639	-0.191537	-0.201946	0.246925	0.182704	-0.354309	0.175513	-0.0895762	-0.223433	-0.353978	-0.345132	0.855649	0.816604	0.842747	0.853372	0.862881	0.612903	0.607682	0.756696
Ag3G02511_PMT	0.13533	0.289766	0.0988387	0.00780648	-0.069708	0.0303877	0.0478423	-0.125258	0.0553265	-0.0986288	0.0516648	0.362537	-0.0399139	-0.0712099	0.104199	0.00436826	0.00532114	0.287639	0.808481	0.0563477	0.334473	0.688298	0.649885	0.834398	0.660631	-0.0811238	0.134086	-0.0964212	-0.0894879	-0.0261874	-0.31718	-0.137092	-0.251793	0.0945371	0.0700532	-0.315271	0.0780494	-0.231331	-0.311932	-0.340949	-0.326169	0.914057	0.896106	0.854445	0.893306	0.911086	0.52772	0.660223	0.686479
Ag3G01106_PMT	0.0769795	0.27891	0.0510602	-0.0703156	-0.111845	-0.00990327	-0.0455717	0.0153467	-0.137673	-0.191372	-0.0665619	0.346869	-0.203174	-0.207942	0.0524692	0.189407	-0.0435693	0.413532	0.651651	0.0805173	0.322693	0.493276	0.568874	0.751941	0.845853	0.149601	0.436606	0.16387	0.230763	0.292411	-0.0747325	0.0943187	0.0418488	0.374139	0.46075	-0.058168	0.416646	0.0902716	-0.344878	-0.441309	-0.403376	0.80361	0.81449	0.960087	0.818312	0.816087	0.713672	0.74347	0.687202
Ag7G02099_PMT	0.0211435	0.191945	-0.025011	-0.13646	-0.187636	-0.120696	-0.101522	-0.169074	-0.0791703	-0.240173	-0.11447	0.259587	-0.205773	-0.246495	-0.0664018	-0.057941	-0.155928	0.257781	0.843362	0.139384	0.293002	0.736076	0.65946	0.926927	0.803395	-0.00636779	0.275493	-0.00233201	0.0621405	0.149085	-0.177587	-0.0348772	-0.18541	0.12956	0.15487	-0.222844	0.108219	-0.154521	-0.265488	-0.326531	-0.330371	0.878644	0.871373	0.875805	0.870396	0.879448	0.627794	0.643059	0.702813
Ag1G01397_PMT	0.0457937	0.2168	-0.0116118	-0.0642692	-0.0755332	0.0480713	-0.0291544	0.0317101	-0.11157	-0.224899	-0.0794415	0.354837	-0.245802	-0.268865	0.108927	0.24626	-0.0903095	0.434696	0.60685	0.328201	0.0720432	0.432744	0.715704	0.69253	0.744097	-0.0553115	0.235357	-0.0319122	-0.00888338	0.0312881	-0.250517	-0.0495199	-0.00652547	0.482311	0.532049	-0.233238	0.427228	0.230169	-0.0821468	-0.360655	-0.362753	0.729212	0.760342	0.831861	0.695969	0.712728	0.549298	0.569143	0.559022
Ag6G01613_PMT	0.130069	0.302184	0.080734	-0.0363476	-0.068584	0.0476286	0.0083384	-0.0841954	-0.0524627	-0.128187	-0.0168676	0.412648	-0.116886	-0.141378	0.0755075	0.0750426	-0.00969914	0.375042	0.718332	0.0737166	0.253786	0.512079	0.634085	0.79221	0.718063	-0.0406332	0.225229	-0.0312499	-0.0101874	0.0705337	-0.337417	-0.0861531	-0.149831	0.240516	0.259405	-0.223007	0.25034	-0.0765811	-0.285771	-0.318047	-0.287069	0.938768	0.912251	0.95157	0.949547	0.953858	0.710412	0.749935	0.769863
Ag4G01283_PME1	-0.293888	-0.0870765	-0.30272	-0.346235	-0.433675	-0.433067	-0.389088	-0.140465	-0.312607	-0.493374	-0.294237	-0.189687	-0.421913	-0.47989	-0.322798	-0.241399	-0.399864	-0.14932	0.336185	-0.308707	-0.216784	0.188318	0.428831	0.400368	0.459181	0.389212	0.772553	0.377848	0.647523	0.723195	0.239537	0.566319	0.0739782	-0.121859	0.275649	0.578478	0.127115	0.205811	-0.147689	0.253173	0.296717	0.434663	0.545274	0.537997	0.469403	0.458816	0.431386	0.464357	0.232285
Ag4G00204_PME1	-0.244313	-0.0779189	-0.25663	-0.353251	-0.470963	-0.379967	-0.335023	-0.299874	-0.281374	-0.456958	-0.289049	-0.0649661	-0.435214	-0.481697	-0.273561	-0.127059	-0.325011	-0.07262	0.40683	-0.109446	-0.114847	0.273367	0.629328	0.522608	0.56563	0.115903	0.388978	-0.0101552	0.26015	0.4278	-0.140894	0.143212	-0.238137	0.0727769	0.306711	0.273528	0.243874	0.221313	0.013351	0.438265	0.447308	0.587486	0.650245	0.60904	0.594011	0.597899	0.478422	0.558168	0.403828
Ag5G00601_PME1	-0.309172	-0.284305	-0.325396	-0.303468	-0.380174	-0.411477	-0.313067	-0.219771	-0.238557	-0.372168	-0.25668	-0.371298	-0.348008	-0.412162	-0.333027	-0.204046	-0.332226	-0.382246	-0.158437	-0.253703	-0.466174	-0.132624	0.219129	-0.0713093	-0.0651456	0.062926	0.228437	0.0296484	0.234337	0.321036	0.0356944	0.291669	-0.0678377	-0.164725	0.0912843	0.44701	0.0820431	0.297968	0.233851	0.865572	0.852607	-0.103785	-0.0143906	-0.119125	-0.116268	-0.107199	-0.0524674	-0.0660696	-0.208233
Ag1G00839_PME1	-0.330464	-0.212709	-0.329068	-0.308097	-0.331581	-0.388429	-0.322937	-0.0867774	-0.176723	-0.356976	-0.204291	-0.326526	-0.389728	-0.403165	-0.210534	-0.210947	-0.325923	-0.266916	-0.039804	-0.210867	-0.27909	-0.0358215	0.229794	-0.0294888	0.234904	0.360719	0.530425	0.179694	0.575608	0.433884	0.316104	0.280934	0.0757058	-0.117505	0.191562	0.457815	0.0954533	0.341505	0.265613	0.22205	0.127944	0.126298	0.207678	0.156634	0.146391	0.141165	0.186503	0.26976	-0.0770222
Ag5G00598_PMEI	-0.38687	-0.24145	-0.457135	-0.468549	-0.445531	-0.37919	-0.417568	-0.296712	-0.417765	-0.592864	-0.388471	-0.112927	-0.638306	-0.683374	-0.213989	-0.0478904	-0.48713	-0.0347748	0.451325	0.170723	-0.183312	0.372427	0.881895	0.543929	0.693304	-0.183784	0.241273	-0.222255	0.0405258	0.173531	-0.177284	0.105311	-0.171716	0.339216	0.522204	-0.0514981	0.466769	0.434544	0.126501	0.205418	0.176134	0.51468	0.605025	0.538414	0.470716	0.490282	0.36426	0.424212	0.189783
Ag9G01030_PME1	0.230952	0.445708	0.196944	0.0642236	0.0634136	0.206414	0.0825832	0.162485	-0.0923594	-0.0463722	0.0114179	0.548823	-0.0706264	-0.0940194	0.169795	0.356514	0.0805059	0.614791	0.509847	0.160579	0.151836	0.284299	0.514482	0.685834	0.695923	0.165588	0.412497	0.262863	0.20885	0.332611	-0.144692	0.16529	0.114739	0.502462	0.573589	-0.0477412	0.503058	0.229715	-0.366426	-0.397968	-0.335414	0.805987	0.799148	0.950793	0.758379	0.798257	0.603568	0.561692	0.78305
Ag11G03602_PME1	0.323266	0.303588	0.225877	0.254961	0.31846	0.281645	0.319704	0.32684	0.0667655	0.133496	0.291234	0.372161	0.0267338	0.117561	0.375821	0.423697	0.236226	0.443211	0.0596478	0.193389	0.136135	-0.038488	0.0794648	0.126237	0.288613	-0.108794	-0.041241	0.0359721	-0.147714	-0.158671	-0.277606	-0.123012	0.310404	0.37591	0.335839	-0.198809	0.572395	0.133924	-0.195321	-0.256674	-0.205112	0.210557	0.156282	0.356114	0.247594	0.231997	0.521902	0.235398	0.288434
Ag9G01031_PME1	0.219161	0.473198	0.258705	0.0813983	0.0481424	0.183323	0.0626375	0.114083	-0.0234833	0.00917326	0.0227013	0.489712	0.0360623	0.00153384	0.0911626	0.316672	0.151229	0.599953	0.318977	-0.0131854	0.128633	0.113447	0.283915	0.534813	0.62002	0.453209	0.488599	0.447677	0.416413	0.552905	-0.0519688	0.182383	0.105084	0.395521	0.506513	0.216052	0.35274	0.242815	-0.358135	-0.344253	-0.288932	0.611971	0.603451	0.81372	0.592446	0.621588	0.557094	0.501268	0.794931
Ag1G02027_PME1	0.367141	0.481674	0.371176	0.243909	0.253237	0.453086	0.280868	0.301443	0.0113195	0.184326	0.158396	0.699674	0.0933706	0.104989	0.385044	0.640685	0.336158	0.778328	0.177736	0.339327	0.322414	-0.0370436	0.226614	0.354616	0.536795	0.121579	0.180008	0.218066	0.0887325	0.235717	-0.191262	0.0608908	0.166129	0.8157	0.721573	-0.0793445	0.69062	0.369571	-0.438373	-0.443313	-0.356103	0.447361	0.41241	0.72716	0.454292	0.460347	0.536178	0.440519	0.685639
Ag3G02035_PME1	0.0298974	0.235217	0.00642972	-0.0954559	-0.149662	-0.00743304	-0.110647	0.109322	-0.209381	-0.23943	-0.126323	0.304818	-0.274481	-0.305614	0.038784	0.269837	-0.105766	0.407861	0.517873	0.111	0.0846708	0.295345	0.626681	0.611578	0.737591	0.132985	0.530589	0.211419	0.27648	0.376241	-0.0411591	0.289154	0.142142	0.464871	0.676502	0.0742234	0.559188	0.352399	-0.258215	-0.283457	-0.240516	0.732977	0.786116	0.930155	0.732165	0.737399	0.642775	0.69008	0.593059
Ag4G00427_PME2	0.193577	0.332106	0.252817	0.0989372	0.204464	0.417261	0.162394	0.231471	-0.157347	0.154849	-0.0117217	0.594141	-0.0108616	0.0374835	0.324135	0.660107	0.201312	0.658978	0.078533	0.55692	0.145528	-0.0498501	0.291869	0.271677	0.440151	0.0064686	-0.0172279	0.00909086	-0.0736455	0.068429	-0.196018	-0.100296	-0.00185059	0.909626	0.748768	-0.220479	0.730218	0.441969	-0.21159	-0.328725	-0.266457	0.30611	0.288084	0.509703	0.240357	0.279554	0.25565	0.215125	0.489262
Ag9G01918_PME2	0.427782	0.577513	0.378448	0.246461	0.399718	0.375065	0.302262	0.301153	0.0621779	0.263382	0.220396	0.551202	0.151528	0.18823	0.316341	0.533277	0.264846	0.619596	0.235772	0.16833	0.234372	0.212749	0.30137	0.377093	0.516936	0.252607	0.139756	0.234786	0.0973502	0.123323	-0.263684	-0.0734348	0.19772	0.417911	0.413669	-0.186725	0.616549	0.307673	-0.273543	-0.39376	-0.359293	0.470138	0.436344	0.565312	0.388466	0.448232	0.363864	0.264548	0.576336
Ag9G02268_PMEI	-0.0453636	0.166714	-0.0621394	-0.0786592	-0.102263	-0.151439	-0.137216	0.217362	-0.156712	-0.246779	-0.101198	-0.0105064	-0.196524	-0.241074	-0.111439	0.00889272	-0.194444	0.102298	0.205857	-0.189775	-0.143638	0.0707765	0.202496	0.235315	0.402929	0.707587	0.970005	0.718962	0.90741	0.790936	0.531323	0.714891	0.391879	0.00139281	0.402563	0.662957	0.201536	0.34702	-0.253099	-0.189055	-0.147157	0.260831	0.396014	0.500966	0.293011	0.281837	0.319359	0.3443	0.164331
Ag8G00675_PMEI	0.591409	0.712901	0.60779	0.47313	0.437818	0.56291	0.512785	0.233159	0.381132	0.444354	0.422945	0.851025	0.463832	0.452378	0.50105	0.430402	0.527971	0.712418	0.372	0.121218	0.336711	0.193603	0.15916	0.512636	0.31469	0.0938237	-0.0223743	0.168833	-0.112482	-0.0420352	-0.423921	-0.189549	-0.0686298	0.322193	0.109133	-0.290038	0.171254	-0.169038	-0.40388	-0.365914	-0.309016	0.669117	0.56375	0.722012	0.663443	0.687569	0.487268	0.417386	0.881801
AgUnG00336_PMT	0.25149	0.313791	0.254111	0.203626	0.161799	0.302152	0.256523	0.223073	0.0573181	0.101021	0.150719	0.476856	0.0709981	0.0764133	0.322084	0.359081	0.20704	0.421433	0.365785	0.26495	0.424371	0.24741	0.327782	0.321099	0.44054	0.0643438	0.243518	0.0862029	0.0794718	-0.0299588	0.0682724	0.0695855	0.0187712	0.507757	0.415507	-0.179319	0.346149	0.0647168	-0.329023	-0.544504	-0.510153	0.437132	0.472971	0.673469	0.534606	0.478029	0.447799	0.649621	0.365463
Ag7G00573_PMT	0.207189	0.439227	0.195748	0.116603	0.133752	0.227236	0.102998	0.346453	-0.0848312	-0.036861	0.0212117	0.462668	-0.0839759	-0.113452	0.222667	0.527218	0.0890619	0.603284	0.306377	0.182915	0.0950302	0.135783	0.420532	0.421326	0.67534	0.429486	0.649052	0.507581	0.494509	0.446259	0.107222	0.368163	0.375186	0.631438	0.810642	0.210098	0.669527	0.555597	-0.331767	-0.444457	-0.390858	0.460785	0.545837	0.804179	0.454566	0.461749	0.4971	0.499098	0.475035
Ag1G01489_PMT	0.497874	0.627315	0.484664	0.413921	0.403705	0.560319	0.439921	0.494811	0.153199	0.284776	0.324048	0.6978	0.201801	0.230142	0.533774	0.765257	0.455547	0.819101	0.187629	0.30987	0.315235	0.0196475	0.204784	0.298084	0.506458	0.258552	0.243442	0.316252	0.173267	0.146492	-0.145337	0.0269811	0.33191	0.756741	0.721871	-0.045671	0.739304	0.425837	-0.470773	-0.567532	-0.483188	0.391748	0.396539	0.672402	0.343819	0.37352	0.373245	0.336274	0.527344
AgUnG00263_PMT	0.694413	0.794547	0.69837	0.573136	0.569796	0.703695	0.597985	0.516129	0.30709	0.514871	0.44352	0.885733	0.475862	0.489573	0.574891	0.707735	0.617193	0.883816	0.185883	0.238871	0.396259	0.00114562	-0.00823675	0.319284	0.318821	0.265043	0.145056	0.384475	0.0879061	0.0986963	-0.24448	-0.0217138	0.273248	0.589235	0.436663	-0.106747	0.484289	0.115963	-0.559402	-0.54683	-0.44118	0.448686	0.384302	0.676052	0.441261	0.460238	0.436078	0.329531	0.733068
Ag8G01337_PMT	0.294375	0.427044	0.255108	0.154221	0.128351	0.273803	0.201169	0.148908	0.0310599	0.024292	0.13483	0.585448	-0.0103883	-0.0144049	0.283138	0.393198	0.195007	0.640726	0.486292	0.2335	0.317261	0.243335	0.457398	0.618509	0.70866	0.0292051	0.198632	0.0900647	0.0244394	0.113992	-0.306485	-0.0665573	0.0366146	0.558389	0.529926	-0.164722	0.515822	0.16577	-0.372286	-0.425219	-0.368681	0.721353	0.686584	0.90178	0.752234	0.744844	0.74169	0.652524	0.769939
Ag8G00494_PMT	0.25923	0.43863	0.241108	0.0952278	0.122131	0.237594	0.128305	0.163974	-0.048702	0.022871	0.0518476	0.58881	-0.0353874	-0.0386955	0.219065	0.40666	0.140762	0.660538	0.423083	0.213982	0.239426	0.21307	0.410652	0.618348	0.727726	0.152985	0.304116	0.22317	0.151857	0.279406	-0.228073	0.0390949	0.10744	0.57447	0.574423	-0.0939541	0.545933	0.222647	-0.330624	-0.431083	-0.373754	0.700636	0.659805	0.905609	0.717147	0.722256	0.752622	0.607917	0.825794
Ag3G01096_PMT	0.41547	0.561973	0.394169	0.277569	0.303356	0.389503	0.284798	0.272676	0.148333	0.185972	0.206023	0.66813	0.181266	0.148649	0.305542	0.378839	0.262248	0.731127	0.391266	0.205228	0.185836	0.157687	0.284455	0.562164	0.533999	0.14063	0.238642	0.284415	0.0836402	0.150779	-0.207675	0.0294543	0.138901	0.42507	0.401414	-0.176756	0.323241	0.0961251	-0.301074	-0.549925	-0.523848	0.668413	0.60377	0.826243	0.680257	0.691315	0.654117	0.482076	0.837616
Ag1G01778_PMT	0.576705	0.694609	0.573129	0.50662	0.415879	0.57816	0.509522	0.412136	0.320465	0.367918	0.426097	0.767773	0.381295	0.374532	0.563607	0.548134	0.542477	0.758996	0.254393	0.094919	0.32849	0.0150104	0.0719805	0.33738	0.370101	0.273943	0.236973	0.340879	0.158395	0.113674	-0.320727	-0.0382889	0.206786	0.472913	0.416927	0.0396606	0.389311	0.0952263	-0.571235	-0.497705	-0.388289	0.540487	0.498009	0.745925	0.562948	0.564151	0.538332	0.480742	0.694605
Ag6G00864_PMT	0.258597	0.481176	0.237921	0.147734	0.113724	0.246406	0.150033	0.22886	-0.00226197	-0.00552928	0.0829677	0.528647	-0.00568079	-0.0388326	0.239003	0.376634	0.147648	0.577337	0.468331	0.0784226	0.1668	0.236335	0.463264	0.551516	0.661631	0.301061	0.521619	0.341647	0.325921	0.276773	-0.117558	0.156852	0.182705	0.474036	0.596978	0.11105	0.474299	0.26325	-0.395219	-0.454055	-0.381941	0.714808	0.753532	0.944235	0.735584	0.732786	0.651268	0.692497	0.650027
Ag11G03834_PMT	0.234611	0.416949	0.219442	0.125087	0.105053	0.222991	0.135505	0.290087	-0.0172722	-0.0158413	0.0784712	0.528072	-0.076826	-0.0814913	0.275583	0.497081	0.128314	0.643386	0.437048	0.25656	0.236037	0.239001	0.462922	0.573506	0.756916	0.214284	0.428192	0.286383	0.261763	0.305758	-0.067004	0.158575	0.247011	0.634988	0.698241	-0.0336831	0.630064	0.362173	-0.299102	-0.49566	-0.446348	0.619074	0.635126	0.891663	0.623366	0.625739	0.653549	0.590384	0.663666
Ag2G00275_PMT	0.495227	0.628034	0.486447	0.361307	0.320845	0.463389	0.385024	0.291739	0.203556	0.281929	0.303536	0.765608	0.258009	0.259496	0.429063	0.500606	0.400751	0.733323	0.397074	0.165427	0.393594	0.19217	0.270797	0.516491	0.515403	0.134261	0.176614	0.224133	0.0194017	0.0896264	-0.28689	-0.0478114	0.0733161	0.488489	0.406114	-0.180123	0.415828	0.0565918	-0.43602	-0.481094	-0.414967	0.697033	0.634569	0.868801	0.721184	0.725012	0.65322	0.600037	0.843561
Ag2G00582_PMT (QUA2)	0.397353	0.438928	0.286964	0.375042	0.209264	0.205914	0.414122	0.368267	0.391437	0.0647787	0.423723	0.455546	0.10241	0.0868556	0.440134	0.304898	0.241931	0.421617	0.434993	0.190864	0.278141	0.305811	0.332008	0.461883	0.506042	0.297848	0.397471	0.284037	0.319256	0.163507	-0.00795839	0.0758387	0.169915	0.197603	0.236174	0.059794	0.226846	0.136935	-0.186227	-0.240411	-0.232396	0.519679	0.548936	0.662298	0.54681	0.537987	0.496845	0.441707	0.453335
Ag3G00039_PMT (QUA2)	0.0431368	0.273753	0.041259	-0.0744234	-0.12773	-0.0617997	-0.0892548	0.0260861	-0.129016	-0.202925	-0.103438	0.2517	-0.1677	-0.214709	-0.0509623	0.0730214	-0.0850767	0.310286	0.486002	-0.0762023	0.137302	0.289879	0.426657	0.570038	0.708207	0.436886	0.685279	0.406363	0.533442	0.501861	0.0639834	0.274065	0.0907776	0.213778	0.442318	0.323936	0.269196	0.173642	-0.3211	-0.288106	-0.250216	0.659324	0.713167	0.882156	0.741461	0.706964	0.73817	0.761021	0.605731
Ag9G01956_PME1	-0.210481	-0.176629	-0.205094	-0.170877	-0.157909	-0.156415	-0.198502	-0.354473	0.0523644	-0.133502	-0.118913	-0.183601	-0.0781574	-0.119427	-0.172778	-0.426458	-0.186415	-0.188751	0.320022	0.0403787	-0.0589191	0.264494	0.0422474	0.256753	0.0153848	-0.148773	-0.109462	-0.106282	-0.0957131	-0.0570682	0.100151	-0.0222285	-0.323102	-0.330302	-0.352747	-0.145214	-0.448874	-0.311602	-0.105015	-0.19052	-0.252577	0.0324224	0.0174892	-0.145724	-0.00874365	0.00453191	-0.177087	-0.229328	-0.0115151
Ag4G00918_PME2	0.264184	0.192936	0.323958	0.343122	0.296707	0.258722	0.293607	0.0762568	0.348944	0.435169	0.330919	0.183904	0.543297	0.562947	0.232949	-0.111127	0.352801	-0.0183009	-0.34628	-0.32932	0.0426449	-0.423088	-0.649651	-0.353362	-0.596089	0.0852096	-0.260918	0.115119	-0.12881	-0.148088	-0.217971	-0.187008	-0.100867	-0.430083	-0.551181	0.150338	-0.507022	-0.421596	-0.113744	0.231194	0.26837	-0.190866	-0.313093	-0.321286	-0.145315	-0.14625	-0.13981	-0.27843	0.0652253
Ag5G01734_PMEI	0.14164	0.00356197	0.175678	0.204078	0.380479	0.288426	0.186196	0.0643211	0.206372	0.44198	0.118668	-0.0404355	0.437396	0.415834	0.058908	-0.0116465	0.256908	-0.116956	-0.609184	-0.153429	-0.177581	-0.476978	-0.557174	-0.695761	-0.752433	-0.105724	-0.496701	-0.133498	-0.310853	-0.444275	-0.13683	-0.272567	0.0423198	-0.210598	-0.40285	-0.177381	-0.355652	-0.101526	0.331509	0.0168365	0.00262739	-0.608762	-0.669009	-0.742306	-0.620722	-0.614482	-0.600654	-0.555005	-0.442205
Ag5G01733_PMEI	0.116374	-0.0076106	0.1891	0.191933	0.230418	0.247976	0.173225	-0.0674471	0.212802	0.41322	0.13387	-0.042292	0.446209	0.476014	0.0519702	-0.137478	0.318816	-0.186338	-0.373514	-0.168841	0.129572	-0.274069	-0.685708	-0.533767	-0.706133	-0.105203	-0.461069	-0.115989	-0.284497	-0.375401	-0.0243602	-0.254434	-0.0917021	-0.31159	-0.573546	-0.145091	-0.512214	-0.458482	-0.0826518	-0.063538	-0.0548803	-0.507514	-0.581137	-0.664359	-0.507027	-0.511952	-0.58156	-0.469424	-0.371268
Ag5G00538_PMT	0.108107	0.0615081	0.191057	0.230606	0.0970876	0.212977	0.183648	0.00543257	0.211921	0.29629	0.189774	0.0832926	0.329983	0.342458	0.27063	0.0127644	0.347343	-0.0637499	-0.312092	-0.280602	-0.0234588	-0.220927	-0.49468	-0.332846	-0.507233	-0.117588	-0.296018	-0.0874629	-0.202593	-0.228837	-0.344496	-0.235802	-0.0632821	-0.110707	-0.267017	0.114771	-0.215579	-0.364823	-0.276556	0.0830463	0.192989	-0.185232	-0.256919	-0.287229	-0.215048	-0.197796	-0.235599	-0.203905	-0.136811
Ag10G01053_PMT	0.286543	0.140966	0.335716	0.392936	0.339938	0.349885	0.361667	0.110791	0.386509	0.505716	0.364144	0.0763985	0.560338	0.607595	0.262163	-0.0597256	0.458259	-0.0617385	-0.347627	-0.222801	0.171005	-0.282267	-0.729517	-0.495887	-0.710672	-0.0593921	-0.426204	-0.045523	-0.263929	-0.403387	-0.0959433	-0.289809	-0.0373606	-0.365322	-0.579675	-0.0528315	-0.481175	-0.538827	-0.23702	-0.137269	-0.109507	-0.39138	-0.486709	-0.536391	-0.379233	-0.384802	-0.403663	-0.386112	-0.2374
[truncated: 49 more columns]

## Sheet: Figure 11_r matrix
Table S5. Binary matrix of correlation coefficients for the visualized lower triangle networks presented in Figures 9-12 and Figure S2, S4
sample	Ag10G02031_GDSL	Ag1G00554_GDSL	Ag6G01054_GDSL	Ag6G00295_GDSL	Ag5G00617_GDSL	Ag8G02239_GDSL	Ag4G01477_GDSL	Ag7G02325_GDSL	Ag4G01553_PAE	Ag1G00603_PAE	Ag6G02459_PAE	Ag9G01786_TBL	Ag5G02490_TBL	AgUnG00299_TBL	Ag5G01003_TBL	Ag6G01549_TBL	Ag5G01622_TBL	Ag2G01680_TBL	Ag2G02216_TBL	Ag10G00959_TBL	Ag2G01135_TBL	Ag2G02294_TBL	Ag11G03425_TBL	Ag2G00039_TBL	Ag8G00804_RWA3	Ag8G00862_GDSL	Ag10G00287_GDSL	Ag4G00750_GDSL	Ag6G01971_GDSL	AgUnG00572_GDSL	Ag3G02112_GDSL	Ag2G00185_TBL	Ag3G01114_TBL	Ag8G01797_RWA2	Ag11G04883_GDSL	Ag3G01534_GDSL	Ag3G01547_GDSL	Ag11G04672_GDSL	Ag11G04667_GDSL	AgUnG00449_GDSL	Ag5G02050_PAE	Ag4G01007_TBL	Ag4G01006_TBL	Ag5G00824_TBL	Ag6G01669_TBL	Ag5G02191_TBL	AgUnG01544_TBL	AgUnG01545_TBL	Ag3G00327_TBL
Ag10G02031_GDSL	1	0.538144	0.527409	0.723468	0.577202	0.501118	0.353381	0.338491	0.562557	0.494866	0.654109	0.83715	0.850385	0.763895	0.511839	0.405826	0.908679	0.861754	0.878029	0.837967	0.702102	0.745724	0.472778	0.861581	0.59086	-0.643934	-0.377614	-0.14694	-0.324402	-0.42917	-0.409424	-0.563993	-0.236794	-0.580908	-0.283183	-0.0697394	-0.0195668	-0.155928	-0.135289	-0.191366	0.477799	-0.151209	0.0992405	0.0395156	0.183942	0.225133	0.236425	0.0810969	0.399306
Ag1G00554_GDSL	0.538144	1	0.759789	0.799698	0.669774	0.769855	0.0466505	0.334916	0.603258	0.937757	0.406114	0.820183	0.748946	0.6949	0.823381	0.345802	0.671198	0.756845	0.730092	0.705033	0.578411	0.82524	0.943574	0.686455	0.753479	0.164423	-0.370461	-0.418151	-0.36183	-0.487581	0.192639	-0.249454	-0.273112	0.182681	-0.0645095	-0.0889828	-0.0961319	-0.151091	-0.112029	0.13572	0.554442	-0.24112	0.186136	0.188405	0.507052	-0.225737	-0.184506	-0.27478	0.0801506
Ag6G01054_GDSL	0.527409	0.759789	1	0.641462	0.668805	0.444443	-0.0116326	-0.0121715	0.6681	0.676364	0.734123	0.753531	0.768078	0.643338	0.624209	0.321704	0.74412	0.82178	0.745544	0.681337	0.463033	0.755821	0.728026	0.620232	0.714799	-0.140282	-0.365627	-0.509686	-0.453079	-0.485177	0.0499663	-0.176767	-0.204145	-0.0488687	-0.027331	0.0298044	0.0886049	-0.0361037	0.00135439	0.122825	0.14465	-0.45109	-0.180009	-0.174504	0.0267082	0.0822507	0.108005	-0.0746688	0.45291
Ag6G00295_GDSL	0.723468	0.799698	0.641462	1	0.608397	0.766479	0.0879455	0.471422	0.625141	0.719839	0.51026	0.802573	0.69197	0.772719	0.60304	0.311977	0.791539	0.77619	0.838955	0.848447	0.708456	0.89363	0.717954	0.822127	0.707676	-0.1648	-0.385768	-0.155816	-0.311209	-0.549798	0.00677916	-0.391793	-0.369445	-0.142639	-0.034701	0.0368912	0.00817944	-0.0262634	-0.00369775	0.0615168	0.638759	0.0206562	0.414767	0.371901	0.572791	-0.00308838	0.0152613	-0.0350917	0.325271
Ag5G00617_GDSL	0.577202	0.669774	0.668805	0.608397	1	0.501317	0.162621	0.227534	0.624844	0.739053	0.534011	0.818383	0.766752	0.792077	0.619968	0.271808	0.745032	0.778145	0.78835	0.67341	0.540701	0.792221	0.698639	0.75641	0.68748	-0.114769	-0.122889	-0.210139	-0.168956	-0.163584	0.0412368	-0.105645	0.0317633	-0.0197919	-0.0613255	-0.214549	-0.158528	-0.262182	-0.229399	-0.179935	0.151687	-0.159465	-0.0374691	-0.226578	0.0120988	-0.259007	-0.20466	-0.357131	0.215651
Ag8G02239_GDSL	0.501118	0.769855	0.444443	0.766479	0.501317	1	0.057937	0.595756	0.482255	0.684883	0.347841	0.651917	0.572267	0.69434	0.509944	0.188096	0.514452	0.551546	0.552536	0.572201	0.469299	0.65673	0.613881	0.534174	0.441357	0.106569	-0.187596	-0.0941244	-0.0665057	-0.313759	0.0541726	-0.214447	-0.283274	0.0796733	0.0152838	-0.0485955	-0.0800778	-0.101287	-0.0643423	0.0869937	0.717166	0.284449	0.608912	0.546277	0.730121	-0.25688	-0.220517	-0.214426	0.0653251
Ag4G01477_GDSL	0.353381	0.0466505	-0.0116326	0.0879455	0.162621	0.057937	1	0.318839	0.0303523	0.0951709	-0.0390359	0.22216	0.261682	0.213056	0.184425	0.564879	0.286871	0.230018	0.266101	0.205788	0.302816	0.20785	0.0819581	0.299877	0.225939	-0.20218	-0.121971	0.456636	0.34437	0.208841	-0.164371	-0.292176	-0.194895	-0.249163	-0.190353	-0.0974145	-0.081953	-0.181109	-0.155101	-0.193655	-0.0406175	0.0897577	0.051394	0.0506883	-0.0507738	-0.0587415	-0.0324062	-0.0257161	0.110699
Ag7G02325_GDSL	0.338491	0.334916	-0.0121715	0.471422	0.227534	0.595756	0.318839	1	0.270057	0.315924	0.137214	0.299	0.186532	0.38509	0.165094	0.465382	0.300217	0.254875	0.281866	0.326595	0.181159	0.411928	0.258599	0.443955	0.377614	0.00108644	-0.108915	0.332398	0.193188	-0.0896768	-0.0906288	-0.258382	-0.343955	-0.0100347	-0.0348587	-0.103982	-0.113076	-0.106259	-0.0833774	-0.00613304	0.385414	0.386087	0.536419	0.557059	0.541776	-0.209821	-0.208524	-0.0889198	0.00997166
Ag4G01553_PAE	0.562557	0.603258	0.6681	0.625141	0.624844	0.482255	0.0303523	0.270057	1	0.524966	0.56892	0.701243	0.616658	0.598105	0.45537	0.273628	0.691261	0.707871	0.696384	0.719706	0.489411	0.733979	0.534288	0.623791	0.530123	-0.147805	-0.265916	-0.346739	-0.183982	-0.338305	0.0413365	-0.177937	-0.32402	-0.12726	0.29737	0.368774	0.453915	0.326327	0.369693	0.358937	0.22494	-0.131937	0.105983	0.118267	0.152104	0.33405	0.322163	0.273515	0.626163
Ag1G00603_PAE	0.494866	0.937757	0.676364	0.719839	0.739053	0.684883	0.0951709	0.315924	0.524966	1	0.300858	0.808135	0.744194	0.679556	0.882917	0.265358	0.648998	0.745992	0.740008	0.683282	0.635136	0.806955	0.957059	0.702967	0.731887	0.180999	-0.279774	-0.408869	-0.287774	-0.436674	0.193981	-0.255452	-0.0797947	0.237106	-0.0852257	-0.151574	-0.172273	-0.208637	-0.182959	0.0421496	0.43728	-0.249319	0.101046	0.0398734	0.381258	-0.322203	-0.239252	-0.395266	0.0117474
Ag6G02459_PAE	0.654109	0.406114	0.734123	0.51026	0.534011	0.347841	-0.0390359	0.137214	0.56892	0.300858	1	0.61986	0.647177	0.611673	0.20058	0.357972	0.738643	0.747692	0.629313	0.581672	0.30258	0.531423	0.30491	0.539496	0.539402	-0.528378	-0.259226	-0.245704	-0.352239	-0.313579	-0.398372	-0.18744	-0.141442	-0.393214	-0.154449	-0.0456459	0.00825916	-0.138198	-0.101049	-0.160659	0.0674779	-0.220977	-0.192073	-0.182414	-0.126315	0.260908	0.275823	0.0849005	0.496174
Ag9G01786_TBL	0.83715	0.820183	0.753531	0.802573	0.818383	0.651917	0.22216	0.299	0.701243	0.808135	0.61986	1	0.926471	0.873062	0.779547	0.385656	0.929745	0.931636	0.947274	0.88715	0.746721	0.921296	0.769591	0.909852	0.780298	-0.266342	-0.281179	-0.327467	-0.329212	-0.4214	-0.128596	-0.396251	-0.168826	-0.239118	-0.238354	-0.17643	-0.127321	-0.253259	-0.222621	-0.153298	0.425866	-0.224918	0.0293783	-0.0657584	0.218255	-0.0758987	-0.0216708	-0.195582	0.261691
Ag5G02490_TBL	0.850385	0.748946	0.768078	0.69197	0.766752	0.572267	0.261682	0.186532	0.616658	0.744194	0.647177	0.926471	1	0.857567	0.757508	0.383043	0.89132	0.928039	0.899609	0.794187	0.664154	0.82587	0.724769	0.837141	0.684491	-0.392238	-0.299564	-0.404253	-0.370019	-0.424472	-0.165577	-0.440406	-0.0988557	-0.298747	-0.261061	-0.144817	-0.0771722	-0.211386	-0.188323	-0.140509	0.360372	-0.345299	-0.0673262	-0.145226	0.0959419	0.010388	0.061751	-0.16106	0.315677
AgUnG00299_TBL	0.763895	0.6949	0.643338	0.772719	0.792077	0.69434	0.213056	0.38509	0.598105	0.679556	0.611673	0.873062	0.857567	1	0.672297	0.311842	0.836766	0.850792	0.861116	0.789197	0.662915	0.833512	0.666353	0.805913	0.665066	-0.298925	-0.0696637	-0.152947	-0.154776	-0.257685	-0.161985	-0.366206	-0.165165	-0.210554	-0.225283	-0.168928	-0.156036	-0.263912	-0.227547	-0.187415	0.444003	-0.0573824	0.140819	0.0273896	0.255955	-0.125815	-0.0771852	-0.22074	0.218492
Ag5G01003_TBL	0.511839	0.823381	0.624209	0.60304	0.619968	0.509944	0.184425	0.165094	0.45537	0.882917	0.20058	0.779547	0.757508	0.672297	1	0.300411	0.637527	0.721693	0.715745	0.668061	0.641863	0.76229	0.904765	0.695044	0.713554	0.093238	-0.264463	-0.433608	-0.334662	-0.439672	0.195798	-0.32248	0.0188808	0.185625	-0.158878	-0.177874	-0.176546	-0.240756	-0.215263	0.0468649	0.403011	-0.372075	-0.0613076	-0.126703	0.24177	-0.276919	-0.232961	-0.379116	-0.0595377
Ag6G01549_TBL	0.405826	0.345802	0.321704	0.311977	0.271808	0.188096	0.564879	0.465382	0.273628	0.265358	0.357972	0.385656	0.383043	0.311842	0.300411	1	0.465548	0.435879	0.351697	0.298545	0.122671	0.39354	0.350503	0.456748	0.63297	-0.116681	-0.35619	0.18073	-0.135163	-0.135527	-0.0558784	-0.242501	-0.282435	-0.104119	-0.350058	-0.262792	-0.235189	-0.350821	-0.319471	-0.230342	0.0880912	-0.118549	-0.0694902	0.0167114	0.0981716	-0.0680635	-0.0499012	-0.0868132	0.0351653
Ag5G01622_TBL	0.908679	0.671198	0.74412	0.791539	0.745032	0.514452	0.286871	0.300217	0.691261	0.648998	0.738643	0.929745	0.89132	0.836766	0.637527	0.465548	1	0.968451	0.96781	0.919293	0.739497	0.891982	0.64513	0.915704	0.776962	-0.505931	-0.337606	-0.258503	-0.357258	-0.458193	-0.275181	-0.464597	-0.215014	-0.421784	-0.245742	-0.0927768	-0.0432059	-0.179789	-0.156528	-0.173679	0.308243	-0.25741	-0.0244202	-0.0911485	0.0911428	0.137429	0.176665	-0.0205702	0.444258
Ag2G01680_TBL	0.861754	0.756845	0.82178	0.77619	0.778145	0.551546	0.230018	0.254875	0.707871	0.745992	0.747692	0.931636	0.928039	0.850792	0.721693	0.435879	0.968451	1	0.957883	0.903439	0.735571	0.887731	0.752526	0.870509	0.791624	-0.415301	-0.372433	-0.365257	-0.412004	-0.499499	-0.225298	-0.427243	-0.193542	-0.296949	-0.203118	-0.0687136	-0.0319934	-0.16875	-0.137275	-0.0943017	0.320584	-0.340434	-0.0734107	-0.126385	0.103058	0.10554	0.152431	-0.0735751	0.418536
Ag2G02216_TBL	0.878029	0.730092	0.745544	0.838955	0.78835	0.552536	0.266101	0.281866	0.696384	0.740008	0.629313	0.947274	0.899609	0.861116	0.715745	0.351697	0.96781	0.957883	1	0.949128	0.819202	0.939733	0.725676	0.935513	0.77416	-0.409229	-0.322944	-0.280096	-0.336865	-0.473197	-0.182761	-0.45478	-0.205122	-0.337988	-0.184801	-0.0504942	-0.0160439	-0.135106	-0.113309	-0.111813	0.369899	-0.238955	0.0378389	-0.0580891	0.163511	0.0845358	0.132399	-0.0570431	0.422907
Ag10G00959_TBL	0.837967	0.705033	0.681337	0.848447	0.67341	0.572201	0.205788	0.326595	0.719706	0.683282	0.581672	0.88715	0.794187	0.789197	0.668061	0.298545	0.919293	0.903439	0.949128	1	0.880786	0.920672	0.67638	0.868357	0.741768	-0.364024	-0.380481	-0.311307	-0.35824	-0.521088	-0.192412	-0.353588	-0.253033	-0.301529	-0.0644866	0.0952138	0.0744009	-0.0270915	4.30033e-05	0.0242686	0.414249	-0.169144	0.126598	0.0607486	0.256091	0.173033	0.205768	0.0670446	0.430709
Ag2G01135_TBL	0.702102	0.578411	0.463033	0.708456	0.540701	0.469299	0.302816	0.181159	0.489411	0.635136	0.30258	0.746721	0.664154	0.662915	0.641863	0.122671	0.739497	0.735571	0.819202	0.880786	1	0.760869	0.597132	0.699172	0.555262	-0.275969	-0.313697	-0.255257	-0.258207	-0.407481	-0.201422	-0.338091	-0.155063	-0.239498	-0.100908	0.128765	0.012546	-0.0476	-0.038223	-0.0684459	0.387288	-0.132621	0.1271	0.0501646	0.261283	0.104548	0.188903	0.0441833	0.247251
Ag2G02294_TBL	0.745724	0.82524	0.755821	0.89363	0.792221	0.65673	0.20785	0.411928	0.733979	0.806955	0.531423	0.921296	0.82587	0.833512	0.76229	0.39354	0.891982	0.887731	0.939733	0.920672	0.760869	1	0.812297	0.919686	0.849576	-0.17495	-0.333403	-0.25957	-0.307936	-0.485883	0.02908	-0.322974	-0.23075	-0.119273	-0.0532595	-0.0370189	-0.00683579	-0.0989329	-0.0715517	0.0174132	0.393174	-0.157855	0.163555	0.0710761	0.302607	-0.056193	-0.0300297	-0.129388	0.34219
Ag11G03425_TBL	0.472778	0.943574	0.728026	0.717954	0.698639	0.613881	0.0819581	0.258599	0.534288	0.957059	0.30491	0.769591	0.724769	0.666353	0.904765	0.350503	0.64513	0.752526	0.725676	0.67638	0.597132	0.812297	1	0.680314	0.797994	0.181726	-0.360846	-0.426549	-0.388085	-0.478166	0.237886	-0.254477	-0.14461	0.266056	-0.0815044	-0.127144	-0.141271	-0.189672	-0.157896	0.100975	0.423171	-0.356973	0.0361379	0.0121334	0.370286	-0.270051	-0.227139	-0.343175	0.015609
Ag2G00039_TBL	0.861581	0.686455	0.620232	0.822127	0.75641	0.534174	0.299877	0.443955	0.623791	0.702967	0.539496	0.909852	0.837141	0.805913	0.695044	0.456748	0.915704	0.870509	0.935513	0.868357	0.699172	0.919686	0.680314	1	0.794188	-0.366716	-0.302707	-0.130778	-0.293631	-0.436012	-0.107584	-0.457901	-0.135797	-0.30173	-0.214121	-0.175727	-0.103776	-0.21197	-0.194549	-0.153879	0.412842	-0.140225	0.118221	-0.00587388	0.223509	-0.0421194	-0.0201134	-0.141808	0.301369
Ag8G00804_RWA3	0.59086	0.753479	0.714799	0.707676	0.68748	0.441357	0.225939	0.377614	0.530123	0.731887	0.539402	0.780298	0.684491	0.665066	0.713554	0.63297	0.776962	0.791624	0.77416	0.741768	0.555262	0.849576	0.797994	0.794188	1	-0.034976	-0.325181	-0.144606	-0.30251	-0.345344	0.0728999	-0.188026	-0.109585	0.084736	-0.203571	-0.262351	-0.258169	-0.375962	-0.337815	-0.141246	0.199928	-0.251366	-0.0772776	-0.116783	0.148709	-0.214211	-0.184636	-0.30168	0.0616127
Ag8G00862_GDSL	-0.643934	0.164423	-0.140282	-0.1648	-0.114769	0.106569	-0.20218	0.00108644	-0.147805	0.180999	-0.528378	-0.266342	-0.392238	-0.298925	0.093238	-0.116681	-0.505931	-0.415301	-0.409229	-0.364024	-0.275969	-0.17495	0.181726	-0.366716	-0.034976	1	0.196797	0.0961112	0.307928	0.243082	0.741323	0.542881	0.161211	0.908165	0.381657	0.0256926	-0.0464202	0.013189	0.0431252	0.346924	0.0273022	0.292339	0.24683	0.240635	0.32441	-0.507066	-0.500155	-0.339507	-0.516268
Ag10G00287_GDSL	-0.377614	-0.370461	-0.365627	-0.385768	-0.122889	-0.187596	-0.121971	-0.108915	-0.265916	-0.279774	-0.259226	-0.281179	-0.299564	-0.0696637	-0.264463	-0.35619	-0.337606	-0.372433	-0.322944	-0.380481	-0.313697	-0.333403	-0.360846	-0.302707	-0.325181	0.196797	1	0.355169	0.706843	0.696061	0.0565296	0.253741	0.324281	0.197733	-0.0647149	-0.244746	-0.23707	-0.226546	-0.232635	-0.235748	-0.276865	0.345278	0.00313022	-0.120087	-0.227246	-0.326782	-0.259921	-0.360351	-0.341209
Ag4G00750_GDSL	-0.14694	-0.418151	-0.509686	-0.155816	-0.210139	-0.0941244	0.456636	0.332398	-0.346739	-0.408869	-0.245704	-0.327467	-0.404253	-0.152947	-0.433608	0.18073	-0.258503	-0.365257	-0.280096	-0.311307	-0.255257	-0.25957	-0.426549	-0.130778	-0.144606	0.0961112	0.355169	1	0.699287	0.599848	0.0361698	0.139049	0.0509476	0.0509318	0.0118304	-0.184334	-0.180065	-0.222442	-0.198932	-0.243562	-0.0341424	0.718746	0.394494	0.284096	0.0847547	-0.25286	-0.283723	-0.115227	-0.228373
Ag6G01971_GDSL	-0.324402	-0.36183	-0.453079	-0.311209	-0.168956	-0.0665057	0.34437	0.193188	-0.183982	-0.287774	-0.352239	-0.329212	-0.370019	-0.154776	-0.334662	-0.135163	-0.357258	-0.412004	-0.336865	-0.35824	-0.258207	-0.307936	-0.388085	-0.293631	-0.30251	0.307928	0.706843	0.699287	1	0.796099	0.195292	0.223718	0.122878	0.266984	0.241518	0.0212467	0.0207789	-0.00584676	0.0167307	0.00997359	-0.221684	0.634425	0.314138	0.246726	-0.0601373	-0.256364	-0.224031	-0.160352	-0.170907
AgUnG00572_GDSL	-0.42917	-0.487581	-0.485177	-0.549798	-0.163584	-0.313759	0.208841	-0.0896768	-0.338305	-0.436674	-0.313579	-0.4214	-0.424472	-0.257685	-0.439672	-0.135527	-0.458193	-0.499499	-0.473197	-0.521088	-0.407481	-0.485883	-0.478166	-0.436012	-0.345344	0.243082	0.696061	0.599848	0.796099	1	0.0616046	0.328487	0.278812	0.234476	0.00453401	-0.237244	-0.219912	-0.258215	-0.241005	-0.261981	-0.404913	0.379283	-0.0499451	-0.115819	-0.322956	-0.368869	-0.355739	-0.260427	-0.376486
Ag3G02112_GDSL	-0.409424	0.192639	0.0499663	0.00677916	0.0412368	0.0541726	-0.164371	-0.0906288	0.0413365	0.193981	-0.398372	-0.128596	-0.165577	-0.161985	0.195798	-0.0558784	-0.275181	-0.225298	-0.182761	-0.192412	-0.201422	0.02908	0.237886	-0.107584	0.0728999	0.741323	0.0565296	0.0361698	0.195292	0.0616046	1	0.430554	0.199493	0.768819	0.521143	0.236838	0.244321	0.244531	0.251308	0.484439	0.0844535	0.209602	0.334197	0.253241	0.246503	-0.251024	-0.253051	-0.152397	-0.19786
Ag2G00185_TBL	-0.563993	-0.249454	-0.176767	-0.391793	-0.105645	-0.214447	-0.292176	-0.258382	-0.177937	-0.255452	-0.18744	-0.396251	-0.440406	-0.366206	-0.32248	-0.242501	-0.464597	-0.427243	-0.45478	-0.353588	-0.338091	-0.322974	-0.254477	-0.457901	-0.188026	0.542881	0.253741	0.139049	0.223718	0.328487	0.430554	1	0.5072	0.573199	0.531492	0.18823	0.118652	0.0962147	0.133012	0.239407	-0.338503	0.367992	0.0434892	-0.0752052	-0.161727	-0.121992	-0.153892	-0.0329153	-0.244848
Ag3G01114_TBL	-0.236794	-0.273112	-0.204145	-0.369445	0.0317633	-0.283274	-0.194895	-0.343955	-0.32402	-0.0797947	-0.141442	-0.168826	-0.0988557	-0.165165	0.0188808	-0.282435	-0.215014	-0.193542	-0.205122	-0.253033	-0.155063	-0.23075	-0.14461	-0.135797	-0.109585	0.161211	0.324281	0.0509476	0.122878	0.278812	0.199493	0.5072	1	0.362047	0.127777	-0.20816	-0.212623	-0.239848	-0.244735	-0.179299	-0.311569	0.151914	-0.238505	-0.484712	-0.427407	-0.291134	-0.280465	-0.339556	-0.404491
Ag8G01797_RWA2	-0.580908	0.182681	-0.0488687	-0.142639	-0.0197919	0.0796733	-0.249163	-0.0100347	-0.12726	0.237106	-0.393214	-0.239118	-0.298747	-0.210554	0.185625	-0.104119	-0.421784	-0.296949	-0.337988	-0.301529	-0.239498	-0.119273	0.266056	-0.30173	0.084736	0.908165	0.197733	0.0509318	0.266984	0.234476	0.768819	0.573199	0.362047	1	0.424191	0.0284506	-0.0655617	-0.0276563	0.00317295	0.347768	-0.0283183	0.207021	0.157049	0.119234	0.200488	-0.507763	-0.493126	-0.404448	-0.518407
Ag11G04883_GDSL	-0.283183	-0.0645095	-0.027331	-0.034701	-0.0613255	0.0152838	-0.190353	-0.0348587	0.29737	-0.0852257	-0.154449	-0.238354	-0.261061	-0.225283	-0.158878	-0.350058	-0.245742	-0.203118	-0.184801	-0.0644866	-0.100908	-0.0532595	-0.0815044	-0.214121	-0.203571	0.381657	-0.0647149	0.0118304	0.241518	0.00453401	0.521143	0.531492	0.127777	0.424191	1	0.761361	0.769704	0.769805	0.807963	0.843972	-0.0965631	0.342327	0.360452	0.341942	0.0756778	0.313454	0.201968	0.414082	0.363214
Ag3G01534_GDSL	-0.0697394	-0.0889828	0.0298044	0.0368912	-0.214549	-0.0485955	-0.0974145	-0.103982	0.368774	-0.151574	-0.0456459	-0.17643	-0.144817	-0.168928	-0.177874	-0.262792	-0.0927768	-0.0687136	-0.0504942	0.0952138	0.128765	-0.0370189	-0.127144	-0.175727	-0.262351	0.0256926	-0.244746	-0.184334	0.0212467	-0.237244	0.236838	0.18823	-0.20816	0.0284506	0.761361	1	0.931607	0.928402	0.937027	0.784656	0.0172419	0.112987	0.293483	0.419801	0.124324	0.760103	0.726353	0.820972	0.606048
Ag3G01547_GDSL	-0.0195668	-0.0961319	0.0886049	0.00817944	-0.158528	-0.0800778	-0.081953	-0.113076	0.453915	-0.172273	0.00825916	-0.127321	-0.0771722	-0.156036	-0.176546	-0.235189	-0.0432059	-0.0319934	-0.0160439	0.0744009	0.012546	-0.00683579	-0.141271	-0.103776	-0.258169	-0.0464202	-0.23707	-0.180065	0.0207789	-0.219912	0.244321	0.118652	-0.212623	-0.0655617	0.769704	0.931607	1	0.950132	0.96208	0.810143	-0.0478877	0.0615319	0.235222	0.334457	0.0161055	0.771908	0.685933	0.8175	0.714262
Ag11G04672_GDSL	-0.155928	-0.151091	-0.0361037	-0.0262634	-0.262182	-0.101287	-0.181109	-0.106259	0.326327	-0.208637	-0.138198	-0.253259	-0.211386	-0.263912	-0.240756	-0.350821	-0.179789	-0.16875	-0.135106	-0.0270915	-0.0476	-0.0989329	-0.189672	-0.21197	-0.375962	0.013189	-0.226546	-0.222442	-0.00584676	-0.258215	0.244531	0.0962147	-0.239848	-0.0276563	0.769805	0.928402	0.950132	1	0.993028	0.826555	-0.0499723	0.0518852	0.26372	0.396185	0.0750388	0.720288	0.640193	0.791004	0.655048
Ag11G04667_GDSL	-0.135289	-0.112029	0.00135439	-0.00369775	-0.229399	-0.0643423	-0.155101	-0.0833774	0.369693	-0.182959	-0.101049	-0.222621	-0.188323	-0.227547	-0.215263	-0.319471	-0.156528	-0.137275	-0.113309	4.30033e-05	-0.038223	-0.0715517	-0.157896	-0.194549	-0.337815	0.0431252	-0.232635	-0.198932	0.0167307	-0.241005	0.251308	0.133012	-0.244735	0.00317295	0.807963	0.937027	0.96208	0.993028	1	0.862826	-0.0320445	0.0774823	0.274729	0.406154	0.0901254	0.711214	0.617541	0.78359	0.660653
AgUnG00449_GDSL	-0.191366	0.13572	0.122825	0.0615168	-0.179935	0.0869937	-0.193655	-0.00613304	0.358937	0.0421496	-0.160659	-0.153298	-0.140509	-0.187415	0.0468649	-0.230342	-0.173679	-0.0943017	-0.111813	0.0242686	-0.0684459	0.0174132	0.100975	-0.153879	-0.141246	0.346924	-0.235748	-0.243562	0.00997359	-0.261981	0.484439	0.239407	-0.179299	0.347768	0.843972	0.784656	0.810143	0.826555	0.862826	1	0.112095	0.052873	0.316475	0.434862	0.250339	0.42147	0.298755	0.483424	0.41371
Ag5G02050_PAE	0.477799	0.554442	0.14465	0.638759	0.151687	0.717166	-0.0406175	0.385414	0.22494	0.43728	0.0674779	0.425866	0.360372	0.444003	0.403011	0.0880912	0.308243	0.320584	0.369899	0.414249	0.387288	0.393174	0.423171	0.412842	0.199928	0.0273022	-0.276865	-0.0341424	-0.221684	-0.404913	0.0844535	-0.338503	-0.311569	-0.0283183	-0.0965631	0.0172419	-0.0478877	-0.0499723	-0.0320445	0.112095	1	0.249429	0.662861	0.625481	0.868407	-0.068076	-0.0637903	-0.0323564	-0.0982348
Ag4G01007_TBL	-0.151209	-0.24112	-0.45109	0.0206562	-0.159465	0.284449	0.0897577	0.386087	-0.131937	-0.249319	-0.220977	-0.224918	-0.345299	-0.0573824	-0.372075	-0.118549	-0.25741	-0.340434	-0.238955	-0.169144	-0.132621	-0.157855	-0.356973	-0.140225	-0.251366	0.292339	0.345278	0.718746	0.634425	0.379283	0.209602	0.367992	0.151914	0.207021	0.342327	0.112987	0.0615319	0.0518852	0.0774823	0.052873	0.249429	1	0.758045	0.586116	0.410139	-0.168886	-0.176441	0.00660946	-0.158003
Ag4G01006_TBL	0.0992405	0.186136	-0.180009	0.414767	-0.0374691	0.608912	0.051394	0.536419	0.105983	0.101046	-0.192073	0.0293783	-0.0673262	0.140819	-0.0613076	-0.0694902	-0.0244202	-0.0734107	0.0378389	0.126598	0.1271	0.163555	0.0361379	0.118221	-0.0772776	0.24683	0.00313022	0.394494	0.314138	-0.0499451	0.334197	0.0434892	-0.238505	0.157049	0.360452	0.293483	0.235222	0.26372	0.274729	0.316475	0.662861	0.758045	1	0.9096	0.819743	-0.0495842	-0.0569092	0.121141	0.0247067
Ag5G00824_TBL	0.0395156	0.188405	-0.174504	0.371901	-0.226578	0.546277	0.0506883	0.557059	0.118267	0.0398734	-0.182414	-0.0657584	-0.145226	0.0273896	-0.126703	0.0167114	-0.0911485	-0.126385	-0.0580891	0.0607486	0.0501646	0.0710761	0.0121334	-0.00587388	-0.116783	0.240635	-0.120087	0.284096	0.246726	-0.115819	0.253241	-0.0752052	-0.484712	0.119234	0.341942	0.419801	0.334457	0.396185	0.406154	0.434862	0.625481	0.586116	0.9096	1	0.842659	0.116068	0.100917	0.308987	0.0961027
Ag6G01669_TBL	0.183942	0.507052	0.0267082	0.572791	0.0120988	0.730121	-0.0507738	0.541776	0.152104	0.381258	-0.126315	0.218255	0.0959419	0.255955	0.24177	0.0981716	0.0911428	0.103058	0.163511	0.256091	0.261283	0.302607	0.370286	0.223509	0.148709	0.32441	-0.227246	0.0847547	-0.0601373	-0.322956	0.246503	-0.161727	-0.427407	0.200488	0.0756778	0.124324	0.0161055	0.0750388	0.0901254	0.250339	0.868407	0.410139	0.819743	0.842659	1	-0.149044	-0.140646	0.00103777	-0.145631
Ag5G02191_TBL	0.225133	-0.225737	0.0822507	-0.00308838	-0.259007	-0.25688	-0.0587415	-0.209821	0.33405	-0.322203	0.260908	-0.0758987	0.010388	-0.125815	-0.276919	-0.0680635	0.137429	0.10554	0.0845358	0.173033	0.104548	-0.056193	-0.270051	-0.0421194	-0.214211	-0.507066	-0.326782	-0.25286	-0.256364	-0.368869	-0.251024	-0.121992	-0.291134	-0.507763	0.313454	0.760103	0.771908	0.720288	0.711214	0.42147	-0.068076	-0.168886	-0.0495842	0.116068	-0.149044	1	0.957865	0.92661	0.739259
AgUnG01544_TBL	0.236425	-0.184506	0.108005	0.0152613	-0.20466	-0.220517	-0.0324062	-0.208524	0.322163	-0.239252	0.275823	-0.0216708	0.061751	-0.0771852	-0.232961	-0.0499012	0.176665	0.152431	0.132399	0.205768	0.188903	-0.0300297	-0.227139	-0.0201134	-0.184636	-0.500155	-0.259921	-0.283723	-0.224031	-0.355739	-0.253051	-0.153892	-0.280465	-0.493126	0.201968	0.726353	0.685933	0.640193	0.617541	0.298755	-0.0637903	-0.176441	-0.0569092	0.100917	-0.140646	0.957865	1	0.861508	0.696683
AgUnG01545_TBL	0.0810969	-0.27478	-0.0746688	-0.0350917	-0.357131	-0.214426	-0.0257161	-0.0889198	0.273515	-0.395266	0.0849005	-0.195582	-0.16106	-0.22074	-0.379116	-0.0868132	-0.0205702	-0.0735751	-0.0570431	0.0670446	0.0441833	-0.129388	-0.343175	-0.141808	-0.30168	-0.339507	-0.360351	-0.115227	-0.160352	-0.260427	-0.152397	-0.0329153	-0.339556	-0.404448	0.414082	0.820972	0.8175	0.791004	0.78359	0.483424	-0.0323564	0.00660946	0.121141	0.308987	0.00103777	0.92661	0.861508	1	0.652306
Ag3G00327_TBL	0.399306	0.0801506	0.45291	0.325271	0.215651	0.0653251	0.110699	0.00997166	0.626163	0.0117474	0.496174	0.261691	0.315677	0.218492	-0.0595377	0.0351653	0.444258	0.418536	0.422907	0.430709	0.247251	0.34219	0.015609	0.301369	0.0616127	-0.516268	-0.341209	-0.228373	-0.170907	-0.376486	-0.19786	-0.244848	-0.404491	-0.518407	0.363214	0.606048	0.714262	0.655048	0.660653	0.41371	-0.0982348	-0.158003	0.0247067	0.0961027	-0.145631	0.739259	0.696683	0.652306	1
Ag8G01329_TBL	-0.133286	-0.163305	-0.16434	0.07533	-0.163862	-0.0314078	-0.0939779	0.129111	0.176687	-0.171958	-0.186003	-0.253729	-0.272121	-0.220215	-0.262579	-0.27193	-0.193268	-0.205742	-0.136755	-0.0274856	-0.0140831	-0.0857723	-0.211829	-0.132031	-0.376779	-0.031107	-0.262917	-0.0545537	0.0129559	-0.264001	0.147056	-0.00693656	-0.317755	-0.0809955	0.572678	0.66613	0.628605	0.741357	0.72471	0.585821	0.0946305	0.146698	0.36215	0.441543	0.197973	0.429057	0.379886	0.516721	0.499943
Ag9G00440_GDSL	-0.10246	-0.465291	-0.393323	-0.293571	-0.240844	-0.364785	0.649781	0.256626	-0.274559	-0.4044	-0.264301	-0.321605	-0.309469	-0.290996	-0.369342	0.376719	-0.18638	-0.27724	-0.219937	-0.265897	-0.216179	-0.264389	-0.40467	-0.116295	-0.186937	-0.178219	-0.0660701	0.553237	0.317556	0.227408	-0.224985	-0.208831	-0.263546	-0.309103	-0.170818	-0.072041	-0.0332254	-0.0257967	-0.036291	-0.19685	-0.295796	0.151727	-0.0317173	0.0277502	-0.174987	0.0551602	0.0413279	0.142244	0.110037
Ag8G00818_GDSL	-0.289923	-0.726149	-0.572667	-0.632293	-0.396263	-0.654661	0.174071	-0.221558	-0.64901	-0.632649	-0.24679	-0.532076	-0.459488	-0.461916	-0.572993	-0.121378	-0.41566	-0.488422	-0.48641	-0.55513	-0.421955	-0.644395	-0.670661	-0.445593	-0.518793	-0.331688	0.251775	0.307061	0.215582	0.41698	-0.47331	-0.133748	0.0601933	-0.37779	-0.417259	-0.358117	-0.337584	-0.271441	-0.313254	-0.508349	-0.485119	-0.104698	-0.423573	-0.378916	-0.534306	-0.0636379	-0.060075	-0.0826062	-0.194647
Ag5G01513_GDSL	-0.116979	-0.467085	-0.441146	-0.370902	-0.329904	-0.370763	0.734829	0.163426	-0.385704	-0.444654	-0.33814	-0.378063	-0.320132	-0.361876	-0.38278	0.333286	-0.244759	-0.337136	-0.299388	-0.345344	-0.246448	-0.339226	-0.429565	-0.202906	-0.225238	-0.14178	0.0576368	0.647496	0.472218	0.409805	-0.140154	-0.13348	-0.183959	-0.224616	-0.149522	-0.110096	-0.0599849	-0.0948346	-0.100533	-0.189835	-0.290484	0.171952	0.0256244	0.0731814	-0.189387	-0.0189466	-0.043584	0.0567528	-0.0232192
Ag6G01084_GDSL	-0.149876	-0.297392	-0.37559	-0.408565	-0.386778	-0.362966	0.198587	-0.31468	-0.521945	-0.267577	-0.494228	-0.254949	-0.175945	-0.382471	-0.087114	-0.178417	-0.282434	-0.341477	-0.284179	-0.314927	-0.0909744	-0.314584	-0.243071	-0.22971	-0.284967	-0.0757566	0.11561	0.03512	0.0175928	0.187506	-0.160759	-0.126559	0.149378	-0.169089	-0.298275	-0.283227	-0.233371	-0.183597	-0.225433	-0.241961	-0.203073	-0.227853	-0.232094	-0.225105	-0.210165	-0.151226	-0.200496	-0.124118	-0.348509
Ag3G02111_GDSL	-0.488893	-0.850142	-0.744476	-0.702518	-0.539841	-0.669257	0.144834	-0.185239	-0.659211	-0.749373	-0.5219	-0.69888	-0.652232	-0.615498	-0.697068	-0.229485	-0.610641	-0.704451	-0.631356	-0.686371	-0.528937	-0.709329	-0.789612	-0.53526	-0.674504	-0.146791	0.419382	0.479674	0.387102	0.492281	-0.251286	0.0165515	0.103321	-0.259576	-0.21276	-0.20252	-0.154536	-0.0626877	-0.116151	-0.341332	-0.484363	0.156483	-0.16952	-0.18603	-0.404953	-0.0395893	-0.0458788	0.0177033	-0.168668
Ag4G02097_TBL	-0.248288	-0.620271	-0.450354	-0.444356	-0.386333	-0.529553	0.158455	-0.129434	-0.447412	-0.547356	-0.329393	-0.435234	-0.351865	-0.401744	-0.441743	-0.0306184	-0.316131	-0.39996	-0.340567	-0.421152	-0.334433	-0.399344	-0.530002	-0.254412	-0.391286	-0.347609	0.115877	0.227184	0.0293911	0.153728	-0.274746	-0.260414	-0.0271808	-0.4118	-0.361696	-0.222735	-0.120469	-0.0476201	-0.125374	-0.377581	-0.418811	-0.106976	-0.243304	-0.234703	-0.37344	0.0516907	0.0583404	0.0908216	0.016521
Ag8G00857_TBL	-0.312278	-0.821949	-0.650672	-0.605831	-0.358277	-0.609653	0.189388	-0.185432	-0.547405	-0.696492	-0.349683	-0.527804	-0.484022	-0.40173	-0.615126	-0.230129	-0.41789	-0.541852	-0.447482	-0.538384	-0.422602	-0.560758	-0.750193	-0.35894	-0.519603	-0.22162	0.592183	0.603275	0.550997	0.631168	-0.236372	0.057503	0.307669	-0.266309	-0.176024	-0.259604	-0.170291	-0.164347	-0.200679	-0.429901	-0.510598	0.296859	-0.154523	-0.277202	-0.511928	-0.0716672	-0.0857661	-0.0609857	-0.150164
AgUnG00900_TBL	-0.345544	-0.567104	-0.421967	-0.41952	-0.359221	-0.453989	-0.28135	-0.364043	-0.382185	-0.474918	-0.377675	-0.4337	-0.377603	-0.438449	-0.433793	-0.466854	-0.382515	-0.436737	-0.359646	-0.403615	-0.308095	-0.412394	-0.499576	-0.326496	-0.560583	-0.199971	0.166347	-0.0556658	-0.118819	0.00125517	-0.146821	-0.0658385	0.149073	-0.301135	-0.0860062	-0.0412858	0.0643403	0.196182	0.11379	-0.14026	-0.340094	-0.06131	-0.153119	-0.221687	-0.293184	0.131	0.110173	0.148391	0.0741185
Ag11G04828_TBL	-0.412089	-0.686375	-0.525224	-0.554005	-0.299591	-0.475616	0.344215	-0.0427523	-0.335891	-0.570477	-0.394856	-0.546966	-0.530551	-0.468558	-0.547843	-0.153413	-0.477752	-0.547697	-0.466116	-0.486764	-0.406228	-0.49156	-0.641611	-0.390058	-0.51463	0.0573894	0.303872	0.590869	0.602172	0.476993	0.0419948	0.337473	0.241335	-0.0158869	0.309466	0.159384	0.210449	0.203094	0.209262	0.062443	-0.462661	0.451244	0.0494708	-0.0428844	-0.361085	0.0612092	0.0200761	0.150089	0.0864073
Ag3G00559_TBL	-0.389692	-0.737268	-0.615724	-0.584846	-0.563918	-0.562956	0.365012	-0.0801237	-0.506136	-0.693711	-0.482242	-0.622986	-0.558123	-0.590031	-0.645522	-0.0480725	-0.498439	-0.600387	-0.532912	-0.573634	-0.448172	-0.582937	-0.701994	-0.461807	-0.5763	-0.152855	0.192626	0.475742	0.380129	0.393668	-0.215285	-0.100236	-0.1229	-0.32061	-0.0973911	-0.023631	0.0658295	0.131471	0.0873704	-0.149675	-0.484849	0.142164	-0.0766106	-0.0125703	-0.318689	0.116566	0.0767436	0.221683	0.0608146
Ag9G01326_GDSL	-0.258639	0.250125	0.0819058	-0.049911	0.000741406	0.0397695	-0.174246	0.0867227	0.026091	0.340533	-0.15872	-0.0811646	-0.0743429	-0.160368	0.290476	0.0664252	-0.146728	-0.00123642	-0.10436	-0.131412	-0.0940245	0.0122304	0.410591	-0.102979	0.205469	0.417122	-0.13411	-0.172383	-0.118265	-0.128894	0.226873	-0.00317375	0.139694	0.554501	0.104467	-0.0742993	-0.0861895	-0.0550315	-0.0471665	0.17172	-0.0646467	-0.259151	-0.167404	-0.0972412	0.0544154	-0.2542	-0.264121	-0.265511	-0.271445
Ag7G02460_GDSL	-0.387148	0.351485	0.0649396	-0.0565904	0.00129299	0.0941806	-0.234257	0.0425465	0.0025569	0.406385	-0.279367	-0.0888361	-0.138713	-0.235709	0.30045	0.0197089	-0.255015	-0.11125	-0.196331	-0.208917	-0.169065	-0.0257515	0.44419	-0.174317	0.176142	0.683032	-0.0960737	-0.21199	-0.0517555	-0.0397995	0.431556	0.137139	0.109762	0.729177	0.177979	-0.0972155	-0.11674	-0.0537087	-0.0388624	0.257798	-0.0153601	-0.211724	-0.094119	-0.000247246	0.161696	-0.402979	-0.410073	-0.357483	-0.39635
Ag6G00220_GDSL	-0.500495	0.316663	0.0959255	-0.173355	0.0977885	0.0260768	-0.230897	-0.0895401	0.0166024	0.366873	-0.297137	-0.104696	-0.160585	-0.207683	0.260889	-0.00796672	-0.305125	-0.153742	-0.240075	-0.264868	-0.220867	-0.0689592	0.411017	-0.263679	0.145615	0.779947	0.069858	-0.223639	0.0472654	0.144376	0.508595	0.310746	0.113325	0.793631	0.177368	-0.113735	-0.137704	-0.097816	-0.0750809	0.21489	-0.14869	-0.219786	-0.178363	-0.109509	0.0506594	-0.461825	-0.441185	-0.411666	-0.4272
Ag7G00800_GDSL	-0.494281	0.295926	0.178341	-0.195868	0.0245423	-0.0959203	-0.189392	-0.222679	-0.0672171	0.31273	-0.33487	-0.106297	-0.124071	-0.223818	0.357209	0.0722027	-0.285507	-0.141554	-0.223233	-0.205177	-0.171963	-0.036725	0.410805	-0.228316	0.212727	0.749768	-0.0251193	-0.3212	-0.111603	0.0184778	0.632738	0.387806	0.146347	0.787893	0.141559	-0.0769855	-0.121002	-0.0975643	-0.0813346	0.277593	-0.15403	-0.335731	-0.241084	-0.184788	0.0141007	-0.406317	-0.387836	-0.378007	-0.435167
Ag11G04884_GDSL	-0.342109	0.228905	0.117221	-0.149113	0.207572	-0.0821674	-0.141182	-0.21998	0.0894224	0.171793	-0.20709	-0.00223857	-0.112444	-0.166858	0.0742771	0.084258	-0.182444	-0.128252	-0.149134	-0.131643	-0.125461	-0.00927565	0.223656	-0.153914	0.12536	0.570124	-0.00468525	-0.204705	-0.100373	0.144254	0.433442	0.488562	-0.063852	0.437554	0.101345	-0.0627325	-0.0741246	-0.0834006	-0.063192	0.0951092	-0.133243	-0.191193	-0.138614	-0.126459	0.0285066	-0.270028	-0.255024	-0.188272	-0.268372
Ag4G01836_GDSL	-0.494391	0.314679	0.14941	-0.0925604	0.0428544	0.0198834	-0.211803	-0.151481	0.041095	0.264782	-0.340127	-0.0937296	-0.186129	-0.207471	0.219815	0.0180476	-0.291223	-0.186277	-0.223926	-0.148451	-0.115869	-0.00244471	0.334607	-0.237642	0.132966	0.793754	-0.0241422	-0.274768	-0.0599752	0.0213683	0.655861	0.500775	-0.0486015	0.721588	0.277721	0.0884008	0.0170289	0.0575957	0.0790577	0.375881	-0.0528788	-0.154606	-0.00935737	0.052819	0.195723	-0.319711	-0.304075	-0.219707	-0.317272
Ag1G02009_GDSL	-0.491425	0.252909	0.0643163	-0.117786	-0.0521893	0.0158544	-0.169275	-0.142186	0.0226229	0.18455	-0.362568	-0.132009	-0.217965	-0.272763	0.0808702	0.00928279	-0.329416	-0.266652	-0.273108	-0.212458	-0.180053	-0.0815739	0.201732	-0.28861	-0.00234394	0.754235	-0.0186849	-0.253415	0.013129	0.0386056	0.634935	0.465214	-0.132066	0.591499	0.27603	0.189053	0.122141	0.179923	0.189697	0.374292	-0.0420506	-0.0666306	0.0727202	0.185637	0.222847	-0.178223	-0.13751	-0.0456859	-0.223615
Ag1G01267_GDSL	-0.365687	0.437061	0.246477	-0.0475564	0.121727	0.0761424	-0.169743	-0.0850287	-5.91082e-05	0.491414	-0.261512	0.0251349	0.0129377	-0.0817949	0.514979	0.0923454	-0.161143	0.00172841	-0.0856928	-0.0858184	-0.0598023	0.102142	0.568219	-0.0849605	0.326193	0.734273	-0.0453637	-0.31284	-0.114725	-0.0688198	0.599351	0.303949	0.227108	0.823905	0.146867	-0.119421	-0.160421	-0.145167	-0.12081	0.274812	-0.0384607	-0.290405	-0.171648	-0.150519	0.0963188	-0.465074	-0.447916	-0.463422	-0.444727
Ag10G01749_GDSL	-0.46309	0.221572	0.151781	-0.224314	0.140195	-0.128406	-0.164358	-0.28922	-0.0617812	0.22328	-0.271486	-0.0532923	-0.115385	-0.159933	0.243213	0.0389166	-0.246366	-0.156718	-0.19945	-0.187885	-0.175739	-0.0392771	0.280906	-0.198167	0.188144	0.711158	0.130526	-0.221436	0.00222036	0.201638	0.634884	0.550869	0.205092	0.700736	0.1216	-0.126987	-0.164901	-0.169199	-0.149205	0.142434	-0.212996	-0.200744	-0.220997	-0.235234	-0.0727223	-0.429625	-0.389484	-0.387074	-0.43117
Ag1G00450_GDSL	-0.166533	0.0499152	0.267108	-0.245099	0.0736342	-0.288564	-0.278795	-0.455586	-0.194683	0.0456256	0.164735	0.013803	0.0610686	-0.119575	0.146711	0.0147388	-0.0840357	-0.0192089	-0.10101	-0.153241	-0.232346	-0.100811	0.0795387	-0.0791819	0.213557	0.184491	0.0471278	-0.26753	-0.206619	0.120599	0.20176	0.317946	0.44295	0.312581	-0.185215	-0.369946	-0.364288	-0.414095	-0.403357	-0.179009	-0.259766	-0.374642	-0.553129	-0.581433	-0.405896	-0.306304	-0.284515	-0.419423	-0.355801
Ag8G00819_GDSL	-0.401409	0.411826	0.166669	-0.00255256	0.114561	0.121142	-0.208273	-0.0554223	0.0769637	0.345034	-0.258104	-0.00470571	-0.109725	-0.152936	0.211236	0.0966695	-0.21545	-0.126877	-0.165184	-0.119865	-0.113366	0.0478335	0.387176	-0.16456	0.18392	0.756223	-0.082561	-0.287849	-0.104827	-0.0071538	0.586415	0.424874	-0.119542	0.646455	0.187108	0.0138564	-0.0484593	0.0028896	0.0210238	0.276334	0.0149442	-0.159933	0.0218738	0.113133	0.26336	-0.337399	-0.309835	-0.223682	-0.322181
Ag8G00863_GDSL	-0.471548	0.387248	0.17671	-0.0861066	0.0552663	0.0442052	-0.225491	-0.107295	-0.0104378	0.374633	-0.329164	-0.0684413	-0.128315	-0.193266	0.349441	0.0911127	-0.270035	-0.131224	-0.204194	-0.175143	-0.153393	0.0156718	0.464057	-0.195458	0.23195	0.808001	-0.0715026	-0.291343	-0.126697	-0.0318105	0.647081	0.383799	0.0511909	0.805685	0.171858	-0.0668086	-0.118635	-0.0801149	-0.0597155	0.302809	-0.0241519	-0.248994	-0.0953095	-0.0330723	0.184615	-0.435376	-0.424512	-0.370618	-0.441547
Ag9G01105_GDSL	-0.304456	0.354797	0.100718	0.00411194	-0.0187447	0.129758	-0.206855	0.0806381	-0.0044619	0.416052	-0.237443	-0.0717512	-0.0884085	-0.161915	0.354648	0.0519459	-0.189071	-0.027513	-0.125373	-0.119397	-0.0525234	0.0258588	0.487387	-0.12827	0.216005	0.571781	-0.167128	-0.215935	-0.144791	-0.164019	0.353026	0.0610419	0.0863247	0.675561	0.127088	-0.0497815	-0.107923	-0.0584505	-0.0467016	0.244265	0.0702681	-0.228256	-0.0584891	0.0224344	0.224711	-0.325949	-0.322064	-0.306304	-0.365588
AgUnG00730_GDSL	-0.452663	0.393755	0.186593	-0.0634954	0.0351198	0.0513384	-0.210143	-0.140628	-0.0168834	0.357973	-0.333616	-0.0565842	-0.114674	-0.181407	0.339614	0.0841016	-0.261642	-0.135042	-0.194579	-0.150032	-0.120266	0.0178538	0.441074	-0.194793	0.20697	0.799203	-0.0896547	-0.31831	-0.139952	-0.053656	0.673671	0.401557	0.00503871	0.768454	0.177661	-0.00555826	-0.0768626	-0.0347662	-0.0163818	0.331162	0.018643	-0.235245	-0.0514302	0.0228636	0.225113	-0.380952	-0.359035	-0.306226	-0.410873
Ag7G00851_GDSL	-0.342304	0.328899	0.148133	-0.0512916	0.187422	0.0335185	-0.176466	-0.164221	0.192469	0.26865	-0.242482	0.0258364	-0.0970496	-0.144092	0.15016	0.040679	-0.177205	-0.107503	-0.119917	-0.0761625	-0.0473276	0.0475803	0.308077	-0.144396	0.124573	0.661497	-0.0432231	-0.266732	-0.0766507	0.057017	0.542813	0.46758	-0.114372	0.530283	0.236479	0.114054	0.068105	0.0726346	0.093496	0.261921	-0.0184061	-0.143418	-0.00452527	0.0404063	0.173366	-0.200501	-0.169972	-0.0993341	-0.216558
Ag11G04817_GDSL	-0.434844	0.418589	0.18222	-0.0121186	0.0594011	0.106657	-0.230278	-0.0988477	0.0613337	0.370109	-0.318638	-0.0449924	-0.12498	-0.17135	0.310564	0.0769155	-0.249794	-0.123397	-0.178849	-0.122318	-0.0849855	0.0440575	0.453928	-0.188661	0.201037	0.808486	-0.128981	-0.301802	-0.14518	-0.0782445	0.670106	0.41476	-0.0478916	0.765032	0.245561	0.0723873	-0.0084859	0.0320793	0.0537109	0.370843	0.0679362	-0.183969	0.0244409	0.101789	0.295385	-0.329884	-0.312757	-0.234827	-0.364029
Ag2G01741_GDSL	-0.351666	0.460157	0.19578	0.0521206	0.0419389	0.158972	-0.224616	0.00511025	0.0197742	0.419933	-0.32558	-0.0131191	-0.0626297	-0.100575	0.42833	0.116928	-0.202988	-0.0673374	-0.121806	-0.0699062	-0.0840473	0.100483	0.525481	-0.0860356	0.274221	0.766509	-0.157143	-0.280134	-0.18455	-0.166665	0.70381	0.305821	-0.0109323	0.784894	0.19987	0.0113446	-0.0523199	-0.0172798	0.00510584	0.405071	0.206019	-0.177614	0.0895155	0.14112	0.37958	-0.370968	-0.372744	-0.303208	-0.408927
Ag6G02555_GDSL	-0.402266	0.452384	0.197824	0.0413471	0.011437	0.144592	-0.223689	-0.0705447	0.0490493	0.422575	-0.334619	-0.0347947	-0.100903	-0.157647	0.407644	0.0682475	-0.232211	-0.0873649	-0.150418	-0.0939142	-0.0390061	0.0732847	0.516767	-0.153409	0.224992	0.798288	-0.18629	-0.305736	-0.177968	-0.16882	0.664343	0.303097	-0.0185928	0.794428	0.25157	0.0719462	-0.008451	0.0386349	0.0606218	0.419894	0.139243	-0.203252	0.0377553	0.117693	0.340867	-0.342459	-0.340548	-0.264208	-0.373395
Ag6G01085_GDSL	-0.439567	0.386738	0.201048	-0.0945273	0.105811	0.0236191	-0.179886	-0.18034	0.0606387	0.360446	-0.299662	-0.0267602	-0.0884385	-0.186982	0.285724	0.0623733	-0.239057	-0.119783	-0.174019	-0.151373	-0.116112	0.0169512	0.416295	-0.196312	0.16977	0.770847	-0.0714684	-0.34743	-0.108262	-0.00709574	0.628839	0.426945	-0.017927	0.699145	0.212833	0.0420542	-0.00530105	0.0257522	0.0447078	0.321475	-0.0712077	-0.260123	-0.100279	-0.0191194	0.142921	-0.315005	-0.285101	-0.238196	-0.31637
Ag6G01042_GDSL	-0.395596	0.479165	0.143015	0.0349049	-0.0233658	0.219985	-0.244909	0.0504137	-0.0207895	0.47359	-0.319547	-0.0405521	-0.102144	-0.183121	0.380255	0.0432951	-0.252574	-0.106689	-0.180856	-0.152722	-0.122551	0.0287176	0.513585	-0.16229	0.196699	0.795329	-0.128512	-0.290802	-0.108094	-0.131771	0.55813	0.196416	-0.00695296	0.781945	0.165692	-0.0628468	-0.12165	-0.043568	-0.0254923	0.348119	0.151491	-0.18223	0.045612	0.154464	0.36081	-0.439418	-0.429843	-0.369514	-0.434672
Ag10G00524_GDSL	-0.354045	0.509389	0.138261	0.147193	0.0185496	0.310263	-0.235757	0.156677	0.007791	0.46313	-0.30885	-0.00246084	-0.0916405	-0.0993423	0.349615	0.0648538	-0.214269	-0.101807	-0.140251	-0.0642985	-0.0545899	0.106341	0.493731	-0.0967062	0.228792	0.810728	-0.142436	-0.252753	-0.0918049	-0.145261	0.646502	0.297001	-0.0753405	0.774359	0.24214	0.0271328	-0.0698708	0.0209425	0.0390963	0.403042	0.241134	-0.0455855	0.231102	0.325232	0.497956	-0.420704	-0.405648	-0.2984	-0.400302
Ag3G01037_GDSL	-0.300983	0.275171	0.0631308	-0.0348917	-0.00119274	0.0898449	-0.20067	0.0420899	0.0525522	0.353223	-0.203099	-0.09229	-0.110213	-0.176396	0.268211	-0.00689739	-0.193315	-0.0421792	-0.135518	-0.152243	-0.0772433	-0.0143646	0.405822	-0.159391	0.13247	0.502289	-0.115783	-0.171414	-0.0733433	-0.101482	0.272478	0.0435214	0.10238	0.59647	0.173925	-0.00757099	-0.0407637	0.000210099	0.0132141	0.224297	-0.00232757	-0.194736	-0.0923658	-0.0194251	0.129416	-0.254593	-0.258396	-0.24415	-0.273041
Ag5G01755_GDSL	-0.364439	0.451924	0.131158	0.133169	0.0489168	0.267204	-0.206225	0.0513363	0.0741139	0.353244	-0.293581	-0.00334592	-0.132568	-0.103776	0.229627	0.069181	-0.221981	-0.141734	-0.155231	-0.0719521	-0.0578615	0.0839776	0.391096	-0.131526	0.16234	0.807618	-0.114284	-0.1843	-0.0617576	-0.0682144	0.652197	0.412198	-0.163628	0.685251	0.284664	0.0994038	0.00651786	0.0737154	0.100723	0.392826	0.227967	0.031297	0.261633	0.341092	0.488093	-0.336559	-0.330105	-0.18555	-0.321623
Ag9G00554_GDSL	-0.47816	0.366461	0.183331	-0.123286	0.0548805	-0.0114097	-0.213293	-0.15365	-0.0102163	0.365557	-0.320972	-0.0784053	-0.125859	-0.219921	0.334089	0.0828755	-0.270628	-0.128935	-0.207231	-0.184121	-0.150811	-0.00362706	0.45159	-0.212364	0.217885	0.78478	-0.0820786	-0.32699	-0.139477	-0.0312105	0.621382	0.391695	0.0635078	0.782348	0.178019	-0.0394847	-0.0900453	-0.0531258	-0.0345966	0.303466	-0.0909957	-0.302013	-0.160166	-0.0840967	0.117431	-0.389354	-0.37405	-0.333736	-0.407995
Ag5G02248_GDSL	0.234125	0.809568	0.509235	0.437314	0.447242	0.497227	-0.0098157	0.135424	0.296354	0.793307	0.0239357	0.551707	0.501628	0.423365	0.832324	0.291406	0.34908	0.475412	0.428738	0.414728	0.378761	0.540665	0.859064	0.422181	0.592221	0.381812	-0.267245	-0.413109	-0.384036	-0.377185	0.346075	-0.125498	-0.104406	0.406044	-0.176295	-0.23737	-0.258892	-0.302089	-0.273	0.0953635	0.497858	-0.331614	0.0401592	0.0103349	0.445473	-0.400647	-0.361233	-0.446348	-0.297113
Ag3G02540_GDSL	-0.571129	0.208974	-0.0992895	-0.163127	0.0160543	-0.0020443	-0.242421	-0.0364253	-0.189575	0.276736	-0.476472	-0.229872	-0.280591	-0.284197	0.121996	-0.030961	-0.418086	-0.299105	-0.335204	-0.359043	-0.228844	-0.15668	0.303985	-0.312604	-0.0156599	0.741917	-0.0378226	-0.186072	-0.0790319	0.0307852	0.497571	0.256087	0.0127591	0.677702	0.0756995	-0.121995	-0.194498	-0.0645904	-0.0779925	0.105383	-0.0592134	-0.155824	-0.0302828	0.0310565	0.212435	-0.474306	-0.430768	-0.349292	-0.471317
Ag5G01414_GDSL	-0.644207	0.117034	-0.0611962	-0.286782	-0.157605	-0.14611	-0.137603	-0.221797	-0.259212	0.161176	-0.584897	-0.316394	-0.332489	-0.408349	0.167949	-0.0985491	-0.485415	-0.374537	-0.399348	-0.37658	-0.258919	-0.202454	0.218105	-0.374566	-0.0211134	0.826894	0.10349	-0.11975	0.114874	0.13512	0.733566	0.431825	0.177615	0.8186	0.262548	-0.00165529	-0.0448344	0.0159669	0.0154644	0.337071	-0.161606	-0.102365	-0.0156948	0.00655427	0.091258	-0.43215	-0.415901	-0.347523	-0.460333
Ag6G00060_GDSL	-0.317687	-0.00191958	-0.0109826	-0.174392	-0.130404	-0.164153	-0.0976159	-0.084174	0.0509865	0.0848852	-0.270206	-0.251086	-0.198281	-0.302149	0.095993	-0.0639995	-0.250155	-0.13291	-0.189925	-0.232521	-0.185973	-0.111753	0.17737	-0.213679	-0.0275519	0.322103	-0.119178	-0.0622278	0.00586816	-0.121033	0.3066	0.00664441	0.083153	0.415431	0.343498	0.215362	0.273681	0.272233	0.275896	0.3787	-0.174765	-0.164054	-0.100563	-0.0530678	-0.0613659	0.0378388	-0.0210062	0.020896	0.0110844
Ag9G02688_PAE	-0.405055	0.378853	0.179216	-0.0635897	0.094144	0.0491923	-0.196975	-0.0789758	-0.000102514	0.434328	-0.272177	-0.0493243	-0.0705342	-0.149732	0.413882	0.0880119	-0.216624	-0.0539285	-0.145367	-0.161697	-0.109811	0.0384226	0.523107	-0.146504	0.281065	0.731275	-0.0984907	-0.244771	-0.10606	-0.0432875	0.58723	0.260492	0.191493	0.828255	0.172738	-0.08621	-0.134338	-0.107818	-0.0894729	0.246903	-0.0488971	-0.261007	-0.150902	-0.107994	0.109922	-0.435628	-0.420766	-0.406098	-0.435788
Ag9G02689_PAE	-0.406769	0.419881	0.257076	-0.044289	0.0933342	0.0674859	-0.175708	-0.11276	-0.0127873	0.460348	-0.26788	-0.00349321	-0.0228989	-0.107357	0.478272	0.0816743	-0.188815	-0.0345469	-0.112558	-0.104215	-0.0808286	0.0842402	0.532799	-0.116199	0.313229	0.779964	-0.0431598	-0.298727	-0.0750748	-0.0557618	0.681188	0.347596	0.211759	0.859215	0.197388	-0.0611386	-0.116882	-0.0973555	-0.0747579	0.317284	-0.0510874	-0.242758	-0.129307	-0.0979651	0.110665	-0.446943	-0.418485	-0.429333	-0.420266
Ag6G01999_PAE	-0.40416	0.272996	0.0887594	-0.0768763	0.133914	0.0564303	0.148241	-0.0255768	-0.0998728	0.303514	-0.408511	-0.0434786	-0.104167	-0.111632	0.293588	0.161751	-0.225073	-0.158631	-0.144991	-0.160994	-0.107993	0.0609539	0.3385	-0.0900892	0.241936	0.813277	0.151194	0.123704	0.281309	0.226476	0.779149	0.493247	0.181395	0.7816	0.232419	-0.098977	-0.1251	-0.15288	-0.12246	0.209749	-0.0703344	0.123585	0.132162	0.0546834	0.15455	-0.539122	-0.509026	-0.450753	-0.425205
Ag1G00667_TBL	-0.111557	0.548142	0.404788	0.11882	0.17411	0.123476	0.00780768	-0.145702	0.0709982	0.508672	-0.121196	0.187018	0.178609	0.0167735	0.516962	0.175266	0.0330947	0.147738	0.102254	0.124161	0.128047	0.223721	0.584911	0.0656022	0.416761	0.568378	-0.192459	-0.321983	-0.144711	-0.0796932	0.590316	0.235114	0.0160575	0.616632	0.0913514	-0.0021312	-0.0666482	-0.108275	-0.0786144	0.286681	0.126276	-0.319885	-0.0635178	-0.00744055	0.186012	-0.284447	-0.244439	-0.281643	-0.280838
Ag9G00247_TBL	-0.0190739	0.702265	0.491428	0.281209	0.442959	0.327438	0.0670026	0.0629083	0.239838	0.713151	-0.0412954	0.356962	0.331208	0.199559	0.663528	0.339787	0.178515	0.309157	0.250459	0.215611	0.180877	0.422359	0.770883	0.243614	0.574864	0.582658	-0.226195	-0.296024	-0.165549	-0.182382	0.599284	0.151945	0.00788765	0.643508	0.0640458	-0.14497	-0.174917	-0.209704	-0.179223	0.189379	0.163787	-0.278143	-0.0133803	-0.0286995	0.239992	-0.455744	-0.404364	-0.480143	-0.258035
Ag1G00653_TBL	-0.0868015	0.603387	0.27291	0.285929	0.248092	0.305953	-0.119256	0.194643	0.198108	0.577177	-0.144641	0.205573	0.083013	0.0449176	0.449656	0.234471	0.0432676	0.159369	0.126015	0.204594	0.214217	0.314098	0.643258	0.148846	0.465176	0.619586	-0.291478	-0.240607	-0.252444	-0.231318	0.46942	0.211938	-0.139423	0.617861	0.120922	-0.0132504	-0.117301	-0.1045	-0.0770883	0.258518	0.302666	-0.147801	0.15922	0.193122	0.485383	-0.336414	-0.308004	-0.270582	-0.314473
Ag7G02185_TBL	-0.223247	0.539208	0.321989	0.0583945	0.124344	0.155228	-0.173131	-0.0391499	0.116914	0.585303	-0.150418	0.130349	0.123732	-0.0212351	0.585464	0.126133	-0.0435096	0.127709	0.0192793	0.0215204	0.0521137	0.169469	0.647584	-0.00878281	0.364906	0.627086	-0.180537	-0.447738	-0.220273	-0.221886	0.489634	0.118118	0.115517	0.71959	0.113247	-0.0255102	-0.0824593	-0.0644615	-0.0447959	0.306397	0.0530431	-0.394745	-0.186721	-0.0899447	0.15414	-0.315838	-0.278853	-0.334468	-0.33958
Ag8G00365_TBL	-0.435818	0.332111	0.203214	-0.125632	-0.0374136	-0.0591581	-0.143756	-0.222841	0.027347	0.346019	-0.311599	-0.103264	-0.0922802	-0.221801	0.339015	0.0154333	-0.249038	-0.102449	-0.175964	-0.140269	-0.0589545	-0.0248952	0.420486	-0.247351	0.146711	0.708616	-0.108783	-0.394152	-0.0785713	-0.0900498	0.64303	0.345034	0.0470845	0.739361	0.304854	0.250469	0.156077	0.182758	0.197076	0.462009	-0.107718	-0.321016	-0.139771	-0.00189059	0.081658	-0.122738	-0.0770392	-0.0879592	-0.236706
Ag10G01412_TBL	-0.505077	0.26672	0.169723	-0.195207	0.0900785	-0.0878755	-0.192828	-0.265948	-0.0517138	0.301515	-0.32415	-0.0980024	-0.134346	-0.191013	0.333366	-0.0030994	-0.286292	-0.152711	-0.214843	-0.201094	-0.164535	-0.0367981	0.371935	-0.220901	0.19247	0.800177	0.100384	-0.223578	0.02788	0.131013	0.724143	0.522136	0.275899	0.855581	0.246289	-0.0468283	-0.0934017	-0.0967585	-0.0707429	0.291326	-0.158482	-0.185274	-0.167893	-0.18174	-0.0109942	-0.438545	-0.412757	-0.413929	-0.438789
Ag6G01483_TBL	-0.265189	0.539626	0.395147	0.0598946	0.298758	0.126823	-0.133002	-0.14724	0.138781	0.565387	-0.145997	0.182352	0.144702	0.0528584	0.557731	0.143381	-0.0227006	0.121401	0.0557861	0.0423999	0.0487968	0.231052	0.632412	0.0274402	0.42672	0.722165	-0.0474143	-0.363499	-0.12643	-0.0577053	0.654992	0.349439	0.159653	0.771928	0.143596	-0.0823796	-0.127822	-0.144167	-0.115419	0.242872	-0.0266228	-0.300184	-0.164346	-0.159835	0.0949242	-0.43017	-0.382482	-0.431328	-0.352662
Ag1G01314_TBL	-0.364047	0.45351	0.298988	-0.000709961	0.253052	0.120116	-0.17856	-0.0925301	0.111371	0.493967	-0.196674	0.0842412	0.0313558	-0.00772553	0.478296	0.0902459	-0.121802	0.0201038	-0.0437229	-0.0455125	-0.0547376	0.158113	0.548519	-0.0452138	0.361286	0.802558	0.0291167	-0.256325	-0.00629642	0.0244032	0.735052	0.45022	0.248904	0.875422	0.262226	-0.0494643	-0.0922324	-0.103493	-0.0706236	0.29976	-0.0534808	-0.149947	-0.0848218	-0.107732	0.0970006	-0.466501	-0.430134	-0.442598	-0.384732
Ag6G00314_TBL	-0.393803	0.465707	0.221165	0.0201677	0.150939	0.161339	-0.167447	-0.0341756	0.09828	0.463671	-0.284462	0.0233634	-0.0553003	-0.0891539	0.402504	0.0938208	-0.190619	-0.0538895	-0.10735	-0.0691375	-0.0400956	0.114011	0.524277	-0.111082	0.294285	0.853613	-0.0571338	-0.237035	-0.0243271	-0.00959554	0.727898	0.4379	0.0805013	0.862763	0.291879	0.0456697	-0.0311912	-0.0179388	0.0135225	0.368963	0.0492524	-0.108826	0.0419061	0.0749865	0.263737	-0.407069	-0.375449	-0.328417	-0.387984
Ag6G00116_TBL	-0.241683	0.548821	0.377651	0.106651	0.311844	0.182808	-0.0873145	-0.105624	0.17499	0.533142	-0.159994	0.187988	0.121775	0.0612384	0.506244	0.168154	-0.0208163	0.10358	0.055185	0.0599847	0.0556091	0.244378	0.600351	0.0377612	0.405688	0.743666	-0.0638904	-0.275492	-0.0755421	-0.0317597	0.718894	0.387645	0.0596282	0.755983	0.198102	-0.0289411	-0.0753323	-0.106566	-0.0717326	0.28641	0.0693359	-0.190374	-0.0160621	-0.0271877	0.20283	-0.414857	-0.373424	-0.388054	-0.321734
Ag6G01682_TBL	-0.288578	0.567187	0.256115	0.174053	0.238175	0.347369	-0.166283	0.122689	0.183434	0.532052	-0.209983	0.108358	0.0241751	0.0292737	0.376409	0.119847	-0.106747	0.010469	-0.026896	-0.00128883	-0.0126443	0.195698	0.560779	-0.023138	0.289827	0.802866	-0.0853648	-0.23377	-0.0153882	-0.0643676	0.722018	0.352508	-0.0785167	0.775219	0.287358	0.0896198	0.0119517	0.039721	0.0667335	0.376041	0.212912	-0.0197541	0.240776	0.285568	0.444774	-0.376253	-0.326436	-0.271477	-0.294276
Ag6G01683_TBL	-0.332592	0.529662	0.250893	0.065623	0.203394	0.232389	-0.20172	-0.0353069	0.112544	0.505565	-0.253197	0.0956619	0.0128098	-0.0504234	0.392904	0.0877099	-0.139133	-0.0159537	-0.0610483	-0.033127	-0.0169683	0.144732	0.541135	-0.0745072	0.259339	0.778716	-0.0966798	-0.350629	-0.142414	-0.0952433	0.633719	0.380445	-0.0248086	0.720214	0.168389	-0.0116935	-0.0799246	-0.0468326	-0.026661	0.284813	0.123864	-0.170897	0.0545074	0.0941584	0.322268	-0.395271	-0.344724	-0.318538	-0.359438
Ag2G01137_TBL	-0.229037	0.463013	0.292264	-0.0015864	0.0732339	0.100074	-0.127272	-0.0690516	0.0888189	0.438117	-0.21978	0.052261	0.0832058	-0.0229297	0.442462	0.0457079	-0.118602	0.0376552	-0.0239568	0.00809271	0.0181934	0.107483	0.520618	-0.0626412	0.241292	0.604811	-0.111319	-0.391379	-0.125296	-0.101623	0.573541	0.222305	-0.0627733	0.644206	0.188591	0.152665	0.0954677	0.0784669	0.10485	0.444142	0.132145	-0.321998	-0.0244266	0.0739023	0.244759	-0.175298	-0.146737	-0.154084	-0.247332
Ag9G00795_TBL	-0.449957	0.326011	0.244705	-0.165109	0.0755011	-0.0880332	-0.215708	-0.241113	-0.0449828	0.347135	-0.24117	-0.0468008	-0.0711189	-0.167005	0.38485	0.0670893	-0.221803	-0.0808636	-0.167208	-0.149402	-0.141319	0.0017211	0.428229	-0.183215	0.265466	0.727164	0.00510526	-0.350213	-0.110499	0.010852	0.625984	0.427985	0.199074	0.785173	0.136639	-0.0825219	-0.134913	-0.127576	-0.106558	0.258191	-0.168051	-0.337275	-0.274792	-0.228819	-0.0295088	-0.393325	-0.360226	-0.39221	-0.419988
Ag2G00038_TBL	-0.228676	0.610605	0.392774	0.170006	0.217765	0.209179	-0.151833	-0.0507397	0.167255	0.602988	-0.179102	0.173151	0.129052	0.0325032	0.577787	0.172651	-0.0170374	0.132172	0.0687343	0.0784701	0.0868964	0.262607	0.691987	0.0464916	0.421062	0.70785	-0.213152	-0.399453	-0.237433	-0.231113	0.648263	0.213519	-0.0114815	0.739167	0.159859	0.0122794	-0.0494417	-0.0346847	-0.0117094	0.346305	0.134427	-0.323968	-0.0451306	0.0187165	0.281449	-0.343421	-0.311074	-0.31924	-0.297183
Ag10G02736_TBL	-0.496816	0.299697	0.1066	-0.154444	0.0757359	-0.00952258	-0.104212	-0.115936	-0.0619271	0.362157	-0.394966	-0.0976884	-0.151436	-0.208009	0.34951	0.0266592	-0.300601	-0.1714	-0.217336	-0.203302	-0.144113	-0.0256228	0.395789	-0.196139	0.188413	0.859988	0.0624122	-0.159076	0.113966	0.120143	0.752187	0.447907	0.226887	0.8915	0.280687	-0.0236707	-0.0845755	-0.062866	-0.0387001	0.32846	-0.0993602	-0.100033	-0.0528255	-0.0491484	0.0950668	-0.478959	-0.440604	-0.424317	-0.447965
Ag10G01780_TBL	-0.326057	0.155225	-0.272921	0.0890799	-0.359846	0.184504	-0.257848	0.248391	-0.236661	0.125653	-0.444061	-0.249334	-0.340562	-0.207073	0.152793	-0.0323401	-0.357987	-0.289652	-0.307348	-0.212169	-0.135487	-0.136364	0.185791	-0.213924	-0.031229	0.55014	-0.164203	0.0227881	-0.0782033	-0.240084	0.381999	-0.0344076	-0.121305	0.538475	0.136479	0.0369573	-0.0853555	0.0651306	0.0637457	0.312738	0.413841	0.134589	0.33734	0.460856	0.584766	-0.25729	-0.29562	-0.131907	-0.458769
Ag3G01202_TBL	-0.375092	0.390925	0.277651	0.00214619	0.02316	0.066691	-0.108611	-0.156245	0.0899506	0.365157	-0.286217	-0.0255849	-0.0502483	-0.136203	0.393986	0.0327762	-0.179388	-0.0582984	-0.100785	-0.0299673	-0.00414214	0.0972733	0.443843	-0.135619	0.215773	0.748249	-0.144301	-0.311084	-0.0529308	-0.110407	0.770058	0.430159	0.0667743	0.77289	0.420887	0.273124	0.201059	0.202569	0.230959	0.563625	0.00746993	-0.15785	0.0417353	0.105277	0.195349	-0.179114	-0.170194	-0.111989	-0.190135
Ag3G00644_TBL	-0.293209	0.375714	0.189672	0.035113	0.162062	0.0247362	-0.163396	-0.176139	0.140845	0.32212	-0.195483	0.0660253	-0.093526	-0.149908	0.188832	0.019103	-0.106352	-0.0613456	-0.0516474	0.0087674	0.0161639	0.0864362	0.341023	-0.0964319	0.176191	0.609131	-0.128138	-0.295953	-0.123552	-0.0158234	0.47238	0.409897	-0.113069	0.476881	0.190785	0.0903305	0.0187154	0.0513386	0.0735815	0.245051	-0.00235368	-0.189526	-0.0528664	0.0259993	0.147057	-0.174745	-0.14536	-0.084469	-0.184287
AgUnG01639_TBL	-0.542056	0.220524	0.121267	-0.236647	0.0549002	-0.113461	-0.216032	-0.28438	-0.0941125	0.241225	-0.35819	-0.130466	-0.16991	-0.215873	0.270704	-0.0194498	-0.327949	-0.21051	-0.259362	-0.236276	-0.190343	-0.0763415	0.307533	-0.265225	0.142763	0.798643	0.121164	-0.240645	0.0131703	0.146129	0.711082	0.560163	0.246545	0.814338	0.210378	-0.0460368	-0.103508	-0.0916971	-0.0732753	0.252085	-0.179929	-0.174482	-0.165982	-0.171339	-0.00883483	-0.423678	-0.388761	-0.376803	-0.45884
Ag10G03014_TBL	-0.320179	0.520622	0.331486	0.0537342	0.217722	0.134929	-0.178743	-0.116506	0.114899	0.520869	-0.215447	0.114215	0.0604575	-0.00893534	0.518099	0.13121	-0.0934825	0.0498315	-0.0144989	-0.00166347	0.00743829	0.186424	0.606529	-0.0310399	0.375	0.759967	-0.100375	-0.357047	-0.163063	-0.0923121	0.67673	0.343432	0.0906549	0.79213	0.167354	-0.0485204	-0.104299	-0.097563	-0.0712583	0.295575	0.034552	-0.280803	-0.102897	-0.0736131	0.181928	-0.419242	-0.388902	-0.386895	-0.378661
Ag2G01453_TBL	-0.579791	0.219275	0.0667081	-0.207332	-0.04919	-0.070865	-0.256939	-0.25013	-0.00672995	0.22062	-0.429935	-0.206462	-0.253166	-0.304088	0.175664	-0.11704	-0.395693	-0.266784	-0.306239	-0.243073	-0.159468	-0.121574	0.274677	-0.350282	-0.0037937	0.823739	0.0195274	-0.301979	-0.00138833	0.0353586	0.713842	0.527484	0.0611124	0.781728	0.387897	0.242909	0.155508	0.20515	0.218905	0.470646	-0.101118	-0.135997	-0.0149292	0.0533933	0.141623	-0.200543	-0.165446	-0.113485	-0.286514
Ag2G00186_TBL	-0.579611	0.0327802	0.00986049	-0.399199	-0.0652612	-0.19915	-0.28965	-0.371993	-0.197213	0.0361156	-0.282515	-0.249355	-0.262064	-0.340271	0.0765855	-0.134178	-0.420608	-0.323348	-0.404482	-0.358362	-0.340891	-0.249398	0.0696665	-0.410104	-0.00299844	0.714397	0.180569	-0.186392	0.093298	0.265542	0.631144	0.705689	0.420554	0.766527	0.287277	-0.0557074	-0.08916	-0.096379	-0.0734521	0.230315	-0.300509	-0.0760806	-0.213433	-0.239368	-0.182537	-0.380315	-0.37581	-0.353824	-0.471882
Ag5G01760_RWA2	-0.353184	0.461125	0.286042	0.0409272	0.149415	0.139245	-0.12534	-0.0728268	0.0859416	0.497886	-0.259213	0.0405396	0.0225144	-0.0424097	0.481133	0.0766754	-0.136765	0.00857383	-0.0431425	-0.0283536	0.00639981	0.15647	0.55925	-0.0657631	0.325806	0.793148	-0.0361853	-0.262191	0.00206104	-0.059833	0.770624	0.388038	0.178751	0.869269	0.320389	0.10054	0.0272417	0.0269237	0.0522454	0.406111	0.0072439	-0.135938	0.0188197	0.034148	0.190888	-0.353013	-0.308144	-0.320645	-0.319362
Ag4G02391_GDSL	-0.213752	-0.055995	0.134811	-0.245927	-0.136339	-0.372157	-0.0690137	-0.399362	0.24363	-0.0560259	-0.150341	-0.183949	-0.0700483	-0.328986	-0.0154487	-0.0970831	-0.130215	-0.0648818	-0.113357	-0.0879951	-0.0638299	-0.1197	0.0183067	-0.23363	-0.185162	0.0433555	-0.285253	-0.513961	-0.226477	-0.258448	0.277832	0.0752601	-0.15131	0.0505257	0.424429	0.677565	0.692733	0.706854	0.683453	0.574086	-0.325937	-0.480589	-0.259466	-0.0759549	-0.256267	0.606293	0.610444	0.575518	0.458725
Ag3G00558_TBL	-0.550311	-0.589928	-0.543861	-0.597142	-0.440049	-0.590479	0.129279	-0.213231	-0.493656	-0.491265	-0.66406	-0.624909	-0.566805	-0.6463	-0.458661	-0.21311	-0.584669	-0.626624	-0.55597	-0.610454	-0.447802	-0.547839	-0.488513	-0.488978	-0.571425	0.0477104	0.180274	0.177766	0.214445	0.246437	0.0433479	-0.0685327	-0.0987665	-0.0863705	-0.054201	-0.0322841	0.0332753	0.162925	0.0970146	-0.0454398	-0.452189	-0.107823	-0.145164	-0.103588	-0.279634	-0.0329966	-0.0397286	0.034283	-0.0534201
Ag2G00551_GDSL	-0.474004	0.306306	0.0821833	-0.0474157	-0.154982	0.0700225	-0.214758	-0.0760548	0.0250683	0.247208	-0.376553	-0.16953	-0.215305	-0.263544	0.179815	0.0150412	-0.328852	-0.225746	-0.261498	-0.179947	-0.11262	-0.0656781	0.303483	-0.301483	0.0259202	0.743393	-0.135976	-0.31149	-0.0651292	-0.135207	0.680226	0.335957	-0.16803	0.677139	0.314054	0.336747	0.209439	0.279245	0.281905	0.490965	0.0932472	-0.117389	0.142243	0.308091	0.351409	-0.0729392	-0.0159869	0.0419673	-0.222289
Ag3G01995_GDSL	-0.0688046	0.46054	0.0513338	0.264493	0.0597079	0.376313	-0.167242	0.438082	0.0214504	0.510459	-0.105188	0.0661766	0.0375569	0.0224855	0.328966	0.0903453	-0.0350131	0.0714243	0.0116138	-0.00342058	-0.012023	0.153834	0.501235	0.0924041	0.25576	0.412513	-0.205612	-0.121187	-0.100136	-0.235549	0.212639	-0.147452	-0.0188932	0.490288	0.0940433	-0.110725	-0.146568	-0.0428676	-0.0358433	0.200635	0.269209	-0.0657069	0.183252	0.287647	0.423788	-0.346694	-0.361131	-0.289697	-0.281759
Ag6G01424_GDSL	-0.503837	0.328723	0.0489168	0.00799473	-0.100203	0.15918	-0.273208	0.00630523	0.0287291	0.278231	-0.423613	-0.162892	-0.24536	-0.255625	0.177911	-0.0962884	-0.360843	-0.266781	-0.273064	-0.181416	-0.160591	-0.0304093	0.29868	-0.25403	0.00540315	0.837498	-0.0766964	-0.245009	0.0155062	-0.0892292	0.759747	0.415096	-0.0829185	0.755028	0.458846	0.279184	0.202165	0.298863	0.310688	0.588637	0.124507	0.0280252	0.268892	0.368506	0.408354	-0.223869	-0.218803	-0.0781589	-0.229633
Ag6G00012_GDSL	0.104499	0.560261	0.0927162	0.516841	0.0171988	0.618014	-0.209374	0.423713	0.155502	0.454772	-0.155176	0.177794	0.0857311	0.166304	0.327678	0.0361164	0.042727	0.0998857	0.131392	0.23115	0.195061	0.277518	0.467345	0.190678	0.186497	0.413846	-0.302986	-0.113313	-0.18429	-0.400391	0.413229	-0.0854323	-0.324126	0.366896	0.179361	0.188593	0.0831175	0.1542	0.166948	0.410869	0.820272	0.223353	0.697246	0.744482	0.922115	-0.120645	-0.11951	-0.00877996	-0.162914
Ag3G02113_GDSL	-0.149158	0.596342	0.220405	0.393044	0.211271	0.62994	-0.0570431	0.406442	0.238722	0.48645	-0.135203	0.1947	0.0334121	0.179631	0.298399	0.189645	-0.0200692	0.0444741	0.0511722	0.125309	0.0927079	0.308337	0.486222	0.0791536	0.290602	0.716812	-0.0771423	-0.00157448	0.0796981	-0.0773103	0.546049	0.236995	-0.324232	0.590869	0.215877	0.0362173	-0.051826	-0.0158916	0.0210958	0.302672	0.449688	0.278776	0.548121	0.571177	0.723872	-0.427293	-0.392468	-0.261031	-0.232468
Ag7G01224_GDSL	0.369791	0.921215	0.557879	0.78126	0.503811	0.780268	-0.0466053	0.410502	0.47746	0.855769	0.174242	0.639239	0.524328	0.565017	0.72902	0.236089	0.471764	0.550421	0.56811	0.601581	0.510757	0.716895	0.863944	0.564999	0.646138	0.37113	-0.311845	-0.275717	-0.244943	-0.438315	0.392439	-0.12928	-0.261725	0.374906	0.0817137	0.0139916	-0.0508305	-0.0593662	-0.023699	0.271655	0.68576	-0.00444744	0.442193	0.430265	0.724788	-0.274249	-0.238561	-0.249844	-0.0512975
Ag1G00810_GDSL	-0.170366	0.371083	0.0248138	0.27553	-0.0540253	0.492261	-0.261298	0.26076	0.126741	0.309987	-0.239303	-0.0441565	-0.119916	-0.0301002	0.179921	-0.230871	-0.188066	-0.0919396	-0.084376	0.0630809	0.0620698	0.100238	0.298171	-0.0678654	0.00616419	0.625931	-0.156586	-0.0426101	0.07558	-0.179955	0.571576	0.323512	-0.0243396	0.637589	0.629849	0.40887	0.307528	0.365154	0.404438	0.692695	0.517511	0.397165	0.670827	0.664311	0.696378	-0.117937	-0.164796	0.0146825	-0.105838
Ag11G03655_GDSL	-0.0663445	0.404591	0.0711161	0.297629	0.159652	0.484868	0.193114	0.419404	0.256991	0.369357	-0.327878	0.131793	0.0193931	0.108517	0.227982	0.108835	-0.0269641	0.00149721	0.0881672	0.114413	0.136692	0.27702	0.350901	0.149481	0.100056	0.531402	-0.0184571	0.177011	0.234583	-0.057148	0.501708	0.0896111	-0.330659	0.365389	0.307622	0.214045	0.214838	0.204833	0.230947	0.393801	0.437445	0.365734	0.665003	0.610556	0.674377	-0.206651	-0.19587	-0.0483876	-0.00594491
Ag4G01552_PAE	0.235221	0.741286	0.578498	0.537168	0.328106	0.486084	-0.127057	0.0206114	0.386788	0.675487	0.153863	0.499703	0.426372	0.362793	0.712712	0.050539	0.357253	0.444331	0.435807	0.495498	0.439788	0.560816	0.734474	0.3892	0.584151	0.37358	-0.290689	-0.362136	-0.243568	-0.307753	0.453589	0.0494201	0.0735786	0.480137	0.223618	0.0850622	0.0555694	-0.0146581	0.0280855	0.367882	0.409673	-0.146887	0.148852	0.135724	0.368031	-0.195098	-0.215141	-0.18629	-0.0891354
Ag10G02613_PAE	0.155441	0.811952	0.581921	0.46752	0.393616	0.433511	0.00967877	0.112012	0.333081	0.835429	0.0221051	0.49441	0.477019	0.36351	0.852655	0.226421	0.331526	0.469465	0.433039	0.428341	0.409113	0.566437	0.888658	0.395309	0.616832	0.444291	-0.310989	-0.472922	-0.30132	-0.420115	0.473362	-0.0875829	-0.0362693	0.52629	0.0685304	0.00679174	-0.0424766	-0.0531211	-0.027035	0.319981	0.321282	-0.364587	0.00728604	0.0446587	0.343598	-0.272665	-0.230014	-0.309714	-0.124519
Ag2G00838_PAE	-0.0584214	0.655699	0.482831	0.354607	0.260618	0.398683	-0.127908	0.0245516	0.466677	0.575998	-0.0414158	0.282504	0.218003	0.155172	0.494857	0.0800225	0.117417	0.235283	0.20925	0.297141	0.274059	0.395272	0.626124	0.125793	0.343161	0.591035	-0.294737	-0.445542	-0.189051	-0.333724	0.638104	0.259335	-0.212821	0.56462	0.453111	0.434908	0.355529	0.344717	0.378489	0.623383	0.278766	-0.131316	0.243523	0.319096	0.441764	0.00565904	0.035129	0.0636331	0.085845
Ag6G02462_PAE	-0.335425	0.434731	0.252825	0.131222	-0.00402899	0.285771	-0.144978	0.0441646	0.0730962	0.401258	-0.225994	-0.00119487	-0.00107821	0.0139711	0.422362	0.0455376	-0.151927	-0.026839	-0.0800812	0.00136311	0.00659261	0.143771	0.459068	-0.114824	0.215392	0.709953	-0.111325	-0.29369	-0.0247714	-0.164824	0.705465	0.315733	0.0293106	0.765495	0.37017	0.237538	0.126471	0.184233	0.205595	0.529388	0.13208	-0.0314178	0.1849	0.268058	0.341175	-0.242397	-0.215133	-0.159462	-0.205751
Ag11G03927_PAE	0.0621553	0.810986	0.488609	0.523019	0.399974	0.639021	-0.0251168	0.320052	0.337515	0.748498	0.0349968	0.410124	0.331381	0.33581	0.620251	0.27226	0.221554	0.333626	0.294848	0.311578	0.261938	0.519506	0.785474	0.30089	0.569548	0.611568	-0.210762	-0.198287	-0.0896082	-0.237174	0.5784	0.0974162	-0.156644	0.641833	0.180027	-0.0288026	-0.0858073	-0.100379	-0.0611444	0.304838	0.424778	-0.0174405	0.34096	0.34874	0.580811	-0.439734	-0.409896	-0.387932	-0.209018
Ag3G02822_TBL	-0.307187	0.334745	0.120479	-0.0332412	-0.0746247	0.0716589	-0.196378	-0.00738841	0.148737	0.389369	-0.248886	-0.0684625	-0.0574841	-0.215495	0.310342	0.000344531	-0.184539	-0.0421834	-0.121178	-0.0983087	-0.00703676	0.0123533	0.423291	-0.171802	0.106162	0.549449	-0.203245	-0.397868	-0.125518	-0.226894	0.4317	0.0904805	0.0221305	0.601048	0.300516	0.301518	0.226678	0.279264	0.277419	0.435301	-0.0126736	-0.275388	-0.0551299	0.109029	0.170797	-0.00477933	0.0390958	0.031383	-0.134034
Ag6G01977_TBL	-0.190675	0.603952	0.369927	0.19002	0.21526	0.266981	-0.091812	0.00097438	0.279615	0.574371	-0.159161	0.179264	0.100936	0.0279929	0.485127	0.122561	0.00228842	0.143456	0.0858116	0.159778	0.191236	0.260264	0.629406	0.0197767	0.333551	0.682088	-0.240513	-0.39723	-0.172319	-0.207603	0.582097	0.275959	-0.144335	0.665961	0.291972	0.223944	0.125448	0.130884	0.16358	0.468378	0.176356	-0.229191	0.08197	0.169923	0.359813	-0.181044	-0.135068	-0.12388	-0.147183
Ag10G01291_TBL	0.195508	0.795166	0.670021	0.484298	0.573082	0.390511	-0.0130441	0.0850791	0.499338	0.809024	0.151653	0.585319	0.523106	0.458593	0.835269	0.287397	0.450473	0.561848	0.525089	0.537784	0.453277	0.672685	0.879272	0.479536	0.726108	0.397982	-0.244491	-0.478594	-0.306166	-0.368959	0.490646	0.0700526	-0.000446875	0.493577	0.124438	0.0162075	-0.00986211	-0.0670586	-0.0332142	0.283831	0.18634	-0.353317	-0.0581226	-0.0831038	0.210442	-0.238986	-0.199688	-0.29401	-0.0344753
Ag2G01136_TBL	-0.340973	0.0201403	0.036862	-0.14406	-0.174306	-0.142897	-0.200064	-0.122674	0.330608	0.00325985	-0.234697	-0.252356	-0.23196	-0.333833	-0.0522705	-0.178621	-0.268593	-0.186606	-0.209177	-0.144598	-0.159909	-0.115013	0.0528918	-0.283462	-0.200437	0.366803	-0.181498	-0.286128	0.0191743	-0.179639	0.476183	0.244441	-0.140594	0.35142	0.714077	0.778589	0.791032	0.797706	0.807925	0.798667	-0.12492	-0.0931272	0.0877413	0.245537	0.0430842	0.483482	0.441212	0.543968	0.360267
Ag6G02124_TBL	0.109027	0.835125	0.467689	0.62759	0.39933	0.70394	-0.100886	0.355895	0.372338	0.752496	0.0461913	0.446376	0.330056	0.387285	0.599073	0.243886	0.252	0.341163	0.337071	0.362585	0.279611	0.547658	0.774054	0.35317	0.539791	0.592109	-0.240611	-0.203928	-0.145417	-0.314928	0.571821	0.0488783	-0.23002	0.569604	0.17184	0.0150347	-0.0546665	-0.0362976	-0.000223197	0.323123	0.570849	0.0632184	0.450077	0.462673	0.709826	-0.371857	-0.34037	-0.299229	-0.15567
Ag11G03931_GDSL	0.276125	0.0508675	0.0673078	0.0942881	0.0214147	0.105197	-0.152404	0.097606	0.0573134	-0.0438971	0.247896	0.0954782	0.0778661	0.100677	-0.0492042	-0.109787	0.120618	0.141671	0.134906	0.221038	0.0863	0.061133	-0.00343344	0.12557	0.0743428	-0.263071	-0.257143	-0.0212978	-0.268285	-0.0915036	-0.268068	0.00957619	-0.0657444	-0.185793	-0.0283228	0.0355863	0.0290777	-0.0266972	0.00328721	0.0448925	0.313534	-0.00112254	0.078375	0.0561452	0.136798	0.184398	0.120478	0.186413	0.0650299
Ag5G00688_GDSL	0.0711583	0.278159	0.141933	0.209329	0.00792801	0.322987	-0.492645	0.0648429	0.0142265	0.236941	0.140038	0.173011	0.150526	0.144365	0.267757	-0.175103	0.0559735	0.0831457	0.0543019	0.0614845	0.0205539	0.117572	0.224572	0.109779	0.115155	0.0354359	-0.10838	-0.329121	-0.313411	-0.171637	0.0525183	-0.208683	0.179309	0.160641	-0.190462	-0.238237	-0.248933	-0.206018	-0.23002	-0.104634	0.3618	-0.134637	0.0272919	0.0366404	0.2334	-0.271065	-0.261433	-0.234872	-0.307192
Ag7G00809_GDSL	0.225594	-0.312526	-0.0387077	-0.252337	-0.259358	-0.411888	-0.0345113	-0.323241	-0.198279	-0.417783	0.355407	-0.0947065	0.0301532	-0.148813	-0.27798	0.115645	0.0884538	0.0371654	-0.0724014	-0.06743	-0.13876	-0.254238	-0.340564	-0.118343	-0.0694592	-0.617636	-0.104389	-0.111198	-0.289412	0.0151688	-0.600113	-0.163838	0.00880518	-0.538104	-0.407172	-0.221055	-0.172636	-0.243184	-0.250623	-0.351823	-0.234832	-0.403736	-0.531519	-0.419873	-0.478002	0.31364	0.247813	0.1536	0.0260526
Ag4G00751_GDSL	0.00986299	-0.255683	-0.272092	0.0354805	-0.0283312	0.0598668	0.286337	0.179177	-0.220639	-0.28026	-0.0358104	-0.0832617	-0.193898	0.0787451	-0.242276	0.12588	-0.0511863	-0.179023	-0.0792387	-0.0981116	-0.0485242	-0.0580525	-0.289404	0.0357988	0.00801874	0.0619732	0.314519	0.818626	0.49862	0.466918	0.0413369	0.232632	0.242571	0.0417007	-0.0169702	-0.21029	-0.249921	-0.321794	-0.288563	-0.325981	0.101618	0.711314	0.363578	0.175673	0.117518	-0.274742	-0.305648	-0.155265	-0.263902
Ag2G02022_PAE	0.434826	0.0564028	0.28193	0.202649	0.215392	0.0125893	-0.0516883	-0.300464	0.110293	0.0241592	0.516004	0.290294	0.364479	0.309145	0.0647911	0.0380381	0.43238	0.421822	0.3656	0.349722	0.272103	0.172402	0.0560799	0.179337	0.150674	-0.574378	-0.170453	-0.247669	-0.376688	-0.193698	-0.537371	-0.206026	0.0185678	-0.498809	-0.340125	-0.197689	-0.184562	-0.244073	-0.239497	-0.35725	-0.00024514	-0.273638	-0.346657	-0.386684	-0.295721	0.215015	0.203837	0.0168248	0.22514
Ag9G02159_TBL	0.07749	-0.551965	-0.221076	-0.367859	-0.294122	-0.527417	-0.114897	-0.317429	-0.262691	-0.552504	0.217287	-0.223465	-0.131095	-0.257778	-0.463342	-0.0812026	-0.0410607	-0.120734	-0.168565	-0.19883	-0.224676	-0.379414	-0.562274	-0.180789	-0.355358	-0.725759	-0.0113347	-0.118178	-0.287615	-0.0248824	-0.727368	-0.290689	-0.00746448	-0.729041	-0.466563	-0.210708	-0.148968	-0.115242	-0.166173	-0.454558	-0.352791	-0.357167	-0.547242	-0.473289	-0.558004	0.350461	0.338064	0.216554	0.173632
[truncated: 92 more columns]

## Sheet: Figure 12_r matrix
Table S5. Binary matrix of correlation coefficients for the visualized lower triangle networks presented in Figures 9-12 and Figure S2, S4
sample	Ag2G02946_CSLA2	Ag2G00754_CSLA9	Ag2G02164_CSLD3	Ag2G02495_CSLD5	Ag5G01003_TBL25	Ag6G01549_TBL25	Ag10G00995_MAN6_GH5	Ag9G00892_MAN7_GH5	Ag4G01723_CSLA9	Ag6G01669_TBL23	Ag8G01092_CSLD3	Ag2G01033_CSLA2	Ag2G01029_CSLA2	Ag2G00762_CSLA9	AgUnG01358_GT34	AgUnG01303_MSR1_GT106	Ag6G01682_TBL23	Ag6G00116_TBL23	Ag6G01683_TBL26	Ag4G00450_MAN7_GH5	Ag6G02695_CSLD1	Ag4G02057_MAN2_GH5	Ag10G00655_CSLA2	Ag3G02354_CSLD3	Ag10G02434_CSLD3	Ag3G02283_MSR2_GT106	Ag3G00294_MAN2_GH5	Ag10G00656_CSLA2	Ag10G01972_CSLA9	Ag4G02605_CSLA9	Ag3G02664_CSLA9	Ag2G00760_CSLA9	Ag8G00957_CSLD2	Ag11G03392_MAN2_GH5	Ag8G00697_MAN5_GH5
Ag2G02946_CSLA2	1	0.85226	0.419266	0.907044	0.703371	0.304867	0.577772	0.877641	-0.145175	0.277749	-0.544371	0.0417402	-0.00553468	0.000999084	-0.114369	-0.063271	0.010166	0.0915079	-0.0244504	-0.179313	-0.200084	-0.511026	0.204719	0.0135914	0.179197	0.430936	0.469379	0.127057	-0.471313	-0.303701	-0.0193122	0.0190173	-0.259695	-0.38259	0.0797642
Ag2G00754_CSLA9	0.85226	1	0.271202	0.860184	0.624068	0.298716	0.644145	0.771438	-0.194072	0.480935	-0.684227	0.1635	0.0102398	-3.58423e-05	-0.0902339	-0.0170403	0.179582	0.12874	0.0495103	-0.176566	-0.237076	-0.531258	0.369732	0.264223	0.395198	0.607413	0.570849	0.0149861	-0.498439	-0.320956	-0.162896	-0.0622854	-0.419463	-0.495712	-0.125221
Ag2G02164_CSLD3	0.419266	0.271202	1	0.32058	0.189415	0.316258	0.20491	0.353421	-0.116764	-0.198985	-0.125776	-0.1678	-0.0858652	-0.132953	-0.145002	-0.150429	-0.133202	-0.115096	-0.156287	-0.175297	0.0034985	-0.291262	-0.149015	-0.179942	-0.108353	0.0275772	-0.00217308	0.162205	-0.0983043	-0.179204	0.0332635	0.228469	0.0352854	-0.0526145	0.162075
Ag2G02495_CSLD5	0.907044	0.860184	0.32058	1	0.730819	0.350597	0.564618	0.837553	-0.164585	0.444071	-0.617973	0.0937182	-0.0128467	0.0102513	-0.0940406	-0.0432825	0.120425	0.118729	0.0479183	-0.166853	-0.273651	-0.554537	0.279907	0.0856489	0.227106	0.581414	0.572399	0.182944	-0.513223	-0.343971	-0.0838321	-0.0244386	-0.298037	-0.427752	0.108542
Ag5G01003_TBL25	0.703371	0.624068	0.189415	0.730819	1	0.300411	0.184533	0.719944	0.35351	0.24177	-0.578621	0.487642	0.45087	0.477889	0.451487	0.45651	0.376409	0.506244	0.392904	0.371552	0.110086	-0.313412	0.529499	0.320995	0.382402	0.643385	0.434773	0.103285	-0.706052	-0.481809	-0.182122	-0.151445	-0.21881	-0.432322	-0.0839508
Ag6G01549_TBL25	0.304867	0.298716	0.316258	0.350597	0.300411	1	0.478478	0.301928	-0.231897	0.0981716	-0.0874978	0.091775	0.0481817	0.0664342	0.110765	0.105142	0.119847	0.168154	0.0877099	0.0772814	-0.0656209	-0.405571	0.129462	-0.0180831	0.146708	0.129015	0.0649118	0.252733	-0.332809	-0.4407	0.116269	0.335094	-0.307803	-0.214393	-0.00156457
Ag10G00995_MAN6_GH5	0.577772	0.644145	0.20491	0.564618	0.184533	0.478478	1	0.400246	-0.544737	0.42003	-0.346677	-0.100175	-0.266619	-0.25634	-0.305481	-0.223396	0.012846	-0.0896856	-0.106735	-0.307953	-0.138721	-0.303459	0.170738	0.122194	0.244004	0.312385	0.377288	-0.135811	-0.200036	-0.24733	0.192404	-0.0727202	-0.519833	-0.45931	-0.214346
Ag9G00892_MAN7_GH5	0.877641	0.771438	0.353421	0.837553	0.719944	0.301928	0.400246	1	-0.0672969	0.0426459	-0.48537	-0.0521812	-0.00541655	-0.000493189	-0.105894	-0.0983197	-0.106438	0.0239598	-0.103205	-0.197829	-0.236405	-0.613706	0.0845543	-0.0804102	0.0759076	0.413771	0.325319	0.374761	-0.394928	-0.389149	-0.14508	0.119985	-0.16452	-0.182234	0.171563
Ag4G01723_CSLA9	-0.145175	-0.194072	-0.116764	-0.164585	0.35351	-0.231897	-0.544737	-0.0672969	1	-0.253622	-0.170634	0.542301	0.647322	0.657586	0.669342	0.588176	0.309163	0.461177	0.374917	0.612436	0.286077	0.0557555	0.277634	0.111375	0.0435156	0.0572149	-0.235632	-0.0398122	-0.240184	-0.0075256	-0.0936408	-0.255935	0.380735	0.252319	-0.0899055
Ag6G01669_TBL23	0.277749	0.480935	-0.198985	0.444071	0.24177	0.0981716	0.42003	0.0426459	-0.253622	1	-0.455216	0.333123	-0.0444827	-0.0164795	0.0028763	0.0983278	0.444774	0.20283	0.322268	-0.00960646	-0.243724	-0.114778	0.519088	0.532689	0.554526	0.577514	0.804341	-0.248377	-0.287688	0.0633863	0.0860673	-0.222399	-0.502968	-0.625682	-0.254668
Ag8G01092_CSLD3	-0.544371	-0.684227	-0.125776	-0.617973	-0.578621	-0.0874978	-0.346677	-0.48537	-0.170634	-0.455216	1	-0.54271	-0.440735	-0.418834	-0.304822	-0.368983	-0.519938	-0.48875	-0.416091	-0.218022	0.365977	0.541022	-0.668163	-0.419903	-0.518754	-0.672833	-0.566577	0.0865516	0.560547	0.198161	0.209057	0.369045	0.221931	0.395158	0.290113
Ag2G01033_CSLA2	0.0417402	0.1635	-0.1678	0.0937182	0.487642	0.091775	-0.100175	-0.0521812	0.542301	0.333123	-0.54271	1	0.902675	0.897772	0.891188	0.93947	0.925741	0.947856	0.904936	0.865997	0.155432	0.0815173	0.893515	0.685313	0.700177	0.415304	0.255387	-0.37	-0.7334	-0.128547	-0.306314	-0.470954	-0.180174	-0.384907	-0.454089
Ag2G01029_CSLA2	-0.00553468	0.0102398	-0.0858652	-0.0128467	0.45087	0.0481817	-0.266619	-0.00541655	0.647322	-0.0444827	-0.440735	0.902675	1	0.959608	0.928005	0.942772	0.771564	0.913747	0.82436	0.894178	0.211097	0.0745846	0.734552	0.469085	0.499908	0.246806	-0.0153265	-0.285586	-0.655728	-0.170967	-0.373294	-0.404884	-0.0501857	-0.14259	-0.377458
Ag2G00762_CSLA9	0.000999084	-3.58423e-05	-0.132953	0.0102513	0.477889	0.0664342	-0.25634	-0.000493189	0.657586	-0.0164795	-0.418834	0.897772	0.959608	1	0.935622	0.937006	0.779996	0.918871	0.833872	0.9005	0.206743	0.0883205	0.714546	0.434198	0.459391	0.225693	-0.0312875	-0.242461	-0.616213	-0.104939	-0.303063	-0.437833	0.0518388	-0.115714	-0.351894
AgUnG01358_GT34	-0.114369	-0.0902339	-0.145002	-0.0940406	0.451487	0.110765	-0.305481	-0.105894	0.669342	0.0028763	-0.304822	0.891188	0.928005	0.935622	1	0.982296	0.810559	0.922235	0.877814	0.969095	0.252014	0.168639	0.729167	0.543851	0.534441	0.273191	0.0340433	-0.224158	-0.605275	-0.205307	-0.312865	-0.371351	-0.0554726	-0.254373	-0.306718
AgUnG01303_MSR1_GT106	-0.063271	-0.0170403	-0.150429	-0.0432825	0.45651	0.105142	-0.223396	-0.0983197	0.588176	0.0983278	-0.368983	0.93947	0.942772	0.937006	0.982296	1	0.874027	0.965725	0.921332	0.973536	0.253334	0.170175	0.81736	0.631971	0.630979	0.304212	0.108683	-0.298104	-0.662744	-0.18833	-0.318029	-0.407511	-0.135137	-0.335875	-0.353066
Ag6G01682_TBL23	0.010166	0.179582	-0.133202	0.120425	0.376409	0.119847	0.012846	-0.106438	0.309163	0.444774	-0.519938	0.925741	0.771564	0.779996	0.810559	0.874027	1	0.910711	0.95675	0.793634	0.0593216	0.114304	0.898355	0.776	0.804015	0.483332	0.362018	-0.423062	-0.699556	-0.136389	-0.36114	-0.503152	-0.24969	-0.559123	-0.404211
Ag6G00116_TBL23	0.0915079	0.12874	-0.115096	0.118729	0.506244	0.168154	-0.0896856	0.0239598	0.461177	0.20283	-0.48875	0.947856	0.913747	0.918871	0.922235	0.965725	0.910711	1	0.933973	0.915197	0.104709	0.0665021	0.866863	0.631787	0.675823	0.33278	0.223732	-0.279674	-0.740344	-0.167425	-0.313351	-0.408851	-0.178373	-0.415672	-0.343708
Ag6G01683_TBL26	-0.0244504	0.0495103	-0.156287	0.0479183	0.392904	0.0877099	-0.106735	-0.103205	0.374917	0.322268	-0.416091	0.904936	0.82436	0.833872	0.877814	0.921332	0.95675	0.933973	1	0.873285	0.101337	0.174101	0.830609	0.68973	0.720384	0.403515	0.28719	-0.372833	-0.635841	-0.11214	-0.350363	-0.468428	-0.184246	-0.486722	-0.332808
Ag4G00450_MAN7_GH5	-0.179313	-0.176566	-0.175297	-0.166853	0.371552	0.0772814	-0.307953	-0.197829	0.612436	-0.00960646	-0.218022	0.865997	0.894178	0.9005	0.969095	0.973536	0.793634	0.915197	0.873285	1	0.316869	0.256799	0.714688	0.548655	0.510399	0.14875	-0.000848793	-0.241309	-0.537862	-0.130349	-0.245946	-0.359566	-0.0414905	-0.256082	-0.270794
Ag6G02695_CSLD1	-0.200084	-0.237076	0.0034985	-0.273651	0.110086	-0.0656209	-0.138721	-0.236405	0.286077	-0.243724	0.365977	0.155432	0.211097	0.206743	0.252014	0.253334	0.0593216	0.104709	0.101337	0.316869	1	0.567879	0.0658367	0.177548	0.0506751	-0.103059	-0.285548	-0.338491	-0.0596073	-0.0456516	0.021987	-0.129982	-0.0247743	0.0214581	-0.213753
Ag4G02057_MAN2_GH5	-0.511026	-0.531258	-0.291262	-0.554537	-0.313412	-0.405571	-0.303459	-0.613706	0.0557555	-0.114778	0.541022	0.0815173	0.0745846	0.0883205	0.168639	0.170175	0.114304	0.0665021	0.174101	0.256799	0.567879	1	-0.0423244	0.180762	-0.0344331	-0.302383	-0.232722	-0.588022	0.0907889	0.134492	-0.118265	-0.366439	0.0505541	-0.111283	-0.317577
Ag10G00655_CSLA2	0.204719	0.369732	-0.149015	0.279907	0.529499	0.129462	0.170738	0.0845543	0.277634	0.519088	-0.668163	0.893515	0.734552	0.714546	0.729167	0.81736	0.898355	0.866863	0.830609	0.714688	0.0658367	-0.0423244	1	0.867618	0.886258	0.61368	0.532154	-0.366637	-0.749121	-0.23451	-0.208767	-0.496025	-0.453318	-0.639355	-0.476513
Ag3G02354_CSLD3	0.0135914	0.264223	-0.179942	0.0856489	0.320995	-0.0180831	0.122194	-0.0804102	0.111375	0.532689	-0.419903	0.685313	0.469085	0.434198	0.543851	0.631971	0.776	0.631787	0.68973	0.548655	0.177548	0.180762	0.867618	1	0.938821	0.609531	0.559874	-0.446382	-0.563813	-0.281399	-0.22177	-0.483312	-0.516846	-0.74492	-0.487492
Ag10G02434_CSLD3	0.179197	0.395198	-0.108353	0.227106	0.382402	0.146708	0.244004	0.0759076	0.0435156	0.554526	-0.518754	0.700177	0.499908	0.459391	0.534441	0.630979	0.804015	0.675823	0.720384	0.510399	0.0506751	-0.0344331	0.886258	0.938821	1	0.64995	0.578631	-0.370608	-0.633388	-0.310892	-0.229631	-0.397596	-0.564839	-0.72585	-0.424185
Ag3G02283_MSR2_GT106	0.430936	0.607413	0.0275772	0.581414	0.643385	0.129015	0.312385	0.413771	0.0572149	0.577514	-0.672833	0.415304	0.246806	0.225693	0.273191	0.304212	0.483332	0.33278	0.403515	0.14875	-0.103059	-0.302383	0.61368	0.609531	0.64995	1	0.664657	-0.0554308	-0.568828	-0.491265	-0.247301	-0.349263	-0.506021	-0.63142	-0.213807
Ag3G00294_MAN2_GH5	0.469379	0.570849	-0.00217308	0.572399	0.434773	0.0649118	0.377288	0.325319	-0.235632	0.804341	-0.566577	0.255387	-0.0153265	-0.0312875	0.0340433	0.108683	0.362018	0.223732	0.28719	-0.000848793	-0.285548	-0.232722	0.532154	0.559874	0.578631	0.664657	1	-0.0894662	-0.373684	-0.167734	-0.0277127	-0.114236	-0.493841	-0.75219	-0.151293
Ag10G00656_CSLA2	0.127057	0.0149861	0.162205	0.182944	0.103285	0.252733	-0.135811	0.374761	-0.0398122	-0.248377	0.0865516	-0.37	-0.285586	-0.242461	-0.224158	-0.298104	-0.423062	-0.279674	-0.372833	-0.241309	-0.338491	-0.588022	-0.366637	-0.446382	-0.370608	-0.0554308	-0.0894662	1	0.219966	-0.0665155	0.148277	0.539146	0.137167	0.356242	0.7155
Ag10G01972_CSLA9	-0.471313	-0.498439	-0.0983043	-0.513223	-0.706052	-0.332809	-0.200036	-0.394928	-0.240184	-0.287688	0.560547	-0.7334	-0.655728	-0.616213	-0.605275	-0.662744	-0.699556	-0.740344	-0.635841	-0.537862	-0.0596073	0.0907889	-0.749121	-0.563813	-0.633388	-0.568828	-0.373684	0.219966	1	0.542313	0.488957	0.242616	0.310283	0.549249	0.240346
Ag4G02605_CSLA9	-0.303701	-0.320956	-0.179204	-0.343971	-0.481809	-0.4407	-0.24733	-0.389149	-0.0075256	0.0633863	0.198161	-0.128547	-0.170967	-0.104939	-0.205307	-0.18833	-0.136389	-0.167425	-0.11214	-0.130349	-0.0456516	0.134492	-0.23451	-0.281399	-0.310892	-0.491265	-0.167734	-0.0665155	0.542313	1	0.419219	0.0137517	0.31577	0.419442	0.113389
Ag3G02664_CSLA9	-0.0193122	-0.162896	0.0332635	-0.0838321	-0.182122	0.116269	0.192404	-0.14508	-0.0936408	0.0860673	0.209057	-0.306314	-0.373294	-0.303063	-0.312865	-0.318029	-0.36114	-0.313351	-0.350363	-0.245946	0.021987	-0.118265	-0.208767	-0.22177	-0.229631	-0.247301	-0.0277127	0.148277	0.488957	0.419219	1	0.0658388	-0.0280919	0.166986	0.0260209
Ag2G00760_CSLA9	0.0190173	-0.0622854	0.228469	-0.0244386	-0.151445	0.335094	-0.0727202	0.119985	-0.255935	-0.222399	0.369045	-0.470954	-0.404884	-0.437833	-0.371351	-0.407511	-0.503152	-0.408851	-0.468428	-0.359566	-0.129982	-0.366439	-0.496025	-0.483312	-0.397596	-0.349263	-0.114236	0.539146	0.242616	0.0137517	0.0658388	1	0.179969	0.352141	0.6099
Ag8G00957_CSLD2	-0.259695	-0.419463	0.0352854	-0.298037	-0.21881	-0.307803	-0.519833	-0.16452	0.380735	-0.502968	0.221931	-0.180174	-0.0501857	0.0518388	-0.0554726	-0.135137	-0.24969	-0.178373	-0.184246	-0.0414905	-0.0247743	0.0505541	-0.453318	-0.516846	-0.564839	-0.506021	-0.493841	0.137167	0.310283	0.31577	-0.0280919	0.179969	1	0.61194	0.348862
Ag11G03392_MAN2_GH5	-0.38259	-0.495712	-0.0526145	-0.427752	-0.432322	-0.214393	-0.45931	-0.182234	0.252319	-0.625682	0.395158	-0.384907	-0.14259	-0.115714	-0.254373	-0.335875	-0.559123	-0.415672	-0.486722	-0.256082	0.0214581	-0.111283	-0.639355	-0.74492	-0.72585	-0.63142	-0.75219	0.356242	0.549249	0.419442	0.166986	0.352141	0.61194	1	0.327411
Ag8G00697_MAN5_GH5	0.0797642	-0.125221	0.162075	0.108542	-0.0839508	-0.00156457	-0.214346	0.171563	-0.0899055	-0.254668	0.290113	-0.454089	-0.377458	-0.351894	-0.306718	-0.353066	-0.404211	-0.343708	-0.332808	-0.270794	-0.213753	-0.317577	-0.476513	-0.487492	-0.424185	-0.213807	-0.151293	0.7155	0.240346	0.113389	0.0260209	0.6099	0.348862	0.327411	1

## Sheet: Figure S2_r matrix
Table S5. Binary matrix of correlation coefficients for the visualized lower triangle networks presented in Figures 9-12 and Figure S2, S4
sample	Ag6G01074_OFUT8	Ag10G00451_OFUT06	Ag7G02213_RRT5	Ag8G00125_RRT9	Ag11G03514_FUT16	Ag6G00572_OFUT17 (ESM1)	Ag4G00987_RRT1	AgUnG00181_RRT1	Ag5G00110_RRT1	Ag3G00763_RRT1	Ag7G02404_RRT1	Ag8G01366_RRT4	Ag1G01693_RRT6	Ag5G01528_RRT7	Ag1G00492_ OFUT26	Ag1G00782_ OFUT26	Ag4G02509_FUT31	Ag4G02508_OFUT39	Ag8G02158_FUT01	Ag5G02145_FUT01	Ag9G01025_FUT05	Ag5G00141_FUT13	Ag7G02457_FUT09	Ag4G01250_FUT11	Ag7G01564_FUT22	Ag7G01513_FUT31	Ag10G02855_FUT31	Ag3G01656_FUT39	Ag3G01580_FUT11	Ag6G00089_OFUT30	AgUnG01303_MSR1	Ag8G00299_RRT7	Ag2G01038_RRT9	Ag10G00665_RRT9	Ag5G00313_OFUT16	Ag1G00327_OFUT20	Ag4G00641_RRT1	Ag1G01438_RRT4	Ag10G00410_OFUT20	Ag6G01713_OFUT29	Ag3G02139_OFUT17 (ESM1)	Ag3G02283_MSR2	AgUnG00240_OFUT15	Ag5G00112_OFUT27	AgUnG00179_OFUT27	Ag11G03303_OFUT06	Ag4G01494_OFUT06	Ag5G01827_OFUT06	Ag7G01078_OFUT23
Ag6G01074_OFUT8	1	0.831098	-0.330351	-0.423495	-0.435414	-0.317445	-0.298189	-0.201375	-0.0681799	-0.229096	-0.394178	-0.333483	-0.0824287	-0.208542	0.0744916	-0.125657	-0.344205	-0.349978	-0.294075	0.246858	-0.346319	-0.38189	-0.316346	-0.155632	-0.164968	-0.0271248	-0.220993	-0.299001	-0.123973	0.346353	-0.2625	-0.555727	-0.12763	-0.268117	-0.377065	-0.301666	-0.0364739	0.0803849	0.00485256	0.281212	0.254844	0.271189	0.0834419	-0.0216728	0.0594921	0.165534	0.0767849	-0.132468	0.615492
Ag10G00451_OFUT06	0.831098	1	-0.308642	-0.356886	-0.47632	-0.414547	-0.234996	-0.153645	-0.0527309	-0.145078	-0.266647	-0.27011	-0.0816266	-0.0951193	-0.0282322	-0.0319547	-0.2332	-0.25585	-0.199025	0.229743	-0.284212	-0.334545	-0.232879	-0.0264381	-0.0837329	-0.0151824	-0.252314	-0.201512	-0.0910249	0.257907	-0.179563	-0.216483	0.128703	0.00974269	-0.21017	-0.184715	0.0322808	0.122027	0.215487	0.282213	0.402525	0.271483	0.0802995	-0.110992	-0.0754645	0.00832082	-0.0768626	-0.224865	0.487004
Ag7G02213_RRT5	-0.330351	-0.308642	1	0.804173	0.419541	0.134098	0.711788	0.712403	0.602535	0.741357	0.76563	0.661326	0.675789	0.738523	0.663426	0.617107	0.670628	0.76695	0.696533	0.578399	0.718824	0.835155	0.881215	0.617694	0.670577	0.739147	0.597774	0.664906	0.787016	0.287496	0.714476	-0.0122641	-0.387637	-0.378082	-0.329265	-0.396572	0.496027	0.419243	0.104371	0.462922	0.356668	0.0890727	0.417423	0.141226	0.234512	0.0849067	0.410749	0.10822	-0.105806
Ag8G00125_RRT9	-0.423495	-0.356886	0.804173	1	0.414951	-0.030904	0.550516	0.595186	0.396602	0.649205	0.690817	0.492881	0.4737	0.537934	0.42835	0.549189	0.555548	0.577734	0.587864	0.35197	0.555341	0.674803	0.701289	0.411622	0.597102	0.688534	0.604306	0.703516	0.669718	0.235687	0.605092	0.103059	-0.287833	-0.231319	-0.220347	-0.288549	0.341262	0.250671	-0.0798916	0.251773	0.199422	-0.124559	0.380163	-0.0305831	0.0274376	0.0592222	0.381351	0.120892	-0.24177
Ag11G03514_FUT16	-0.435414	-0.47632	0.419541	0.414951	1	0.302241	0.304573	0.179806	0.0733068	0.247394	0.121803	0.350642	0.205419	0.267278	0.274084	0.144113	0.199914	0.260893	0.28308	0.0205216	0.306396	0.57306	0.466123	-0.0579076	0.153768	0.113303	0.531621	0.125297	0.365053	0.125879	0.268867	0.132755	-0.0459832	-0.0444836	-0.0503276	-0.000534219	-0.0513518	-0.043185	-0.333485	-0.0699915	-0.256713	-0.640707	0.426991	-0.136563	-0.170517	0.417082	0.468121	0.58492	-0.0173284
Ag6G00572_OFUT17 (ESM1)	-0.317445	-0.414547	0.134098	-0.030904	0.302241	1	-0.275079	-0.361208	-0.294798	-0.312933	-0.225764	-0.157211	-0.0146943	-0.0943498	-0.103975	-0.361969	-0.236496	-0.138274	-0.298455	-0.326672	-0.202674	0.119166	-0.0168028	-0.242977	-0.407524	-0.389015	-0.195585	-0.417248	-0.272612	-0.510357	-0.292481	0.137349	0.155825	0.175098	0.0271563	-0.0163885	-0.353987	-0.410147	-0.271429	-0.358623	-0.232954	-0.165612	0.37725	0.220467	0.16924	0.379263	0.353881	0.539448	0.280155
Ag4G00987_RRT1	-0.298189	-0.234996	0.711788	0.550516	0.304573	-0.275079	1	0.940293	0.916426	0.966458	0.869314	0.919499	0.614756	0.859983	0.738454	0.871156	0.901605	0.942283	0.975462	0.767526	0.929881	0.766203	0.803101	0.870078	0.944848	0.852827	0.834635	0.865124	0.858386	0.49141	0.98081	0.0858173	-0.303358	-0.289273	-0.050904	-0.316255	0.875232	0.839736	0.499766	0.745033	0.397551	0.293266	-0.145399	-0.0903616	-0.0180003	-0.325214	0.0167864	-0.377257	-0.32645
AgUnG00181_RRT1	-0.201375	-0.153645	0.712403	0.595186	0.179806	-0.361208	0.940293	1	0.903067	0.945745	0.890922	0.894167	0.677988	0.785438	0.749662	0.855205	0.916367	0.924761	0.928951	0.804556	0.933554	0.747943	0.771885	0.855072	0.969026	0.892915	0.766632	0.900214	0.863586	0.53948	0.955674	-0.0534696	-0.414521	-0.389349	-0.124697	-0.385636	0.882128	0.862002	0.442483	0.809785	0.438402	0.368586	-0.101602	0.0106165	0.09974	-0.324371	-0.00714943	-0.422106	-0.305596
Ag5G00110_RRT1	-0.0681799	-0.0527309	0.602535	0.396602	0.0733068	-0.294798	0.916426	0.903067	1	0.911851	0.83254	0.830039	0.658517	0.792085	0.749893	0.816897	0.841562	0.869651	0.8937	0.89079	0.861145	0.622728	0.67535	0.909211	0.923598	0.830206	0.725803	0.783046	0.755204	0.603012	0.917887	-0.102629	-0.353022	-0.360627	-0.117577	-0.472313	0.946383	0.90046	0.612338	0.883897	0.517727	0.482645	-0.186465	0.010137	0.0822226	-0.419246	-0.0645293	-0.525896	-0.209565
Ag3G00763_RRT1	-0.229096	-0.145078	0.741357	0.649205	0.247394	-0.312933	0.966458	0.945745	0.911851	1	0.876438	0.883696	0.601924	0.886237	0.758155	0.929375	0.883141	0.932648	0.974633	0.815571	0.88894	0.77617	0.825135	0.877282	0.968443	0.927195	0.832098	0.87635	0.874881	0.511121	0.986914	0.072321	-0.268033	-0.262953	-0.100569	-0.37773	0.877097	0.81803	0.458775	0.778662	0.486798	0.277776	-0.0556051	-0.129197	-0.0583352	-0.287089	0.0543136	-0.379072	-0.270135
Ag7G02404_RRT1	-0.394178	-0.266647	0.76563	0.690817	0.121803	-0.225764	0.869314	0.890922	0.83254	0.876438	1	0.771254	0.674043	0.74632	0.609882	0.760675	0.84956	0.859876	0.852262	0.67899	0.867268	0.682004	0.731346	0.859442	0.878838	0.820258	0.648033	0.921945	0.759276	0.414906	0.870702	0.0349746	-0.419499	-0.359772	-0.0678902	-0.331904	0.815565	0.704104	0.496759	0.65101	0.40588	0.370373	-0.0729501	0.0866761	0.215731	-0.354071	0.00850749	-0.37201	-0.446387
Ag8G01366_RRT4	-0.333483	-0.27011	0.661326	0.492881	0.350642	-0.157211	0.919499	0.894167	0.830039	0.883696	0.771254	1	0.516005	0.807091	0.687818	0.786027	0.937204	0.957342	0.910661	0.653716	0.906593	0.82631	0.756475	0.760965	0.870837	0.720426	0.772201	0.755261	0.793307	0.314205	0.93501	0.176175	-0.165099	-0.159249	0.0963917	-0.237712	0.788349	0.787306	0.444862	0.713755	0.366145	0.295119	-0.105336	-0.113914	-0.0376901	-0.270803	-0.0365953	-0.313054	-0.268844
Ag1G01693_RRT6	-0.0824287	-0.0816266	0.675789	0.4737	0.205419	-0.0146943	0.614756	0.677988	0.658517	0.601924	0.674043	0.516005	1	0.527961	0.581954	0.424122	0.567446	0.614373	0.553024	0.674074	0.634644	0.538541	0.589479	0.621101	0.623174	0.621523	0.461723	0.577099	0.62799	0.558273	0.596999	-0.222455	-0.420944	-0.437928	-0.469445	-0.549797	0.611768	0.53829	0.295227	0.604257	0.317989	0.33723	0.151442	0.444051	0.458116	-0.0793428	0.258859	-0.0865491	-0.0726038
Ag5G01528_RRT7	-0.208542	-0.0951193	0.738523	0.537934	0.267278	-0.0943498	0.859983	0.785438	0.792085	0.886237	0.74632	0.807091	0.527961	1	0.641535	0.864052	0.782241	0.890772	0.892777	0.686927	0.804658	0.760814	0.838564	0.838598	0.828248	0.770179	0.715859	0.709127	0.736775	0.351411	0.868978	0.236984	-0.103766	-0.117823	-0.00169142	-0.292703	0.752205	0.675951	0.476394	0.673688	0.50994	0.241477	0.0858942	-0.116808	-0.0338239	-0.153382	0.176321	-0.152653	-0.0724889
Ag1G00492_ OFUT26	0.0744916	-0.0282322	0.663426	0.42835	0.274084	-0.103975	0.738454	0.749662	0.749893	0.758155	0.609882	0.687818	0.581954	0.641535	1	0.687752	0.593488	0.699574	0.723952	0.833872	0.710149	0.714339	0.690816	0.618986	0.719628	0.778162	0.69613	0.548804	0.842751	0.546922	0.750376	-0.349822	-0.471234	-0.545218	-0.41024	-0.53116	0.73052	0.741319	0.263173	0.77752	0.460373	0.299467	0.163692	-0.0315146	0.120038	0.184727	0.263745	-0.162602	0.13801
Ag1G00782_ OFUT26	-0.125657	-0.0319547	0.617107	0.549189	0.144113	-0.361969	0.871156	0.855205	0.816897	0.929375	0.760675	0.786027	0.424122	0.864052	0.687752	1	0.759511	0.831441	0.918876	0.768412	0.796109	0.674664	0.771967	0.820316	0.904804	0.879196	0.737855	0.80703	0.796593	0.426843	0.915122	0.0827934	-0.226599	-0.230585	-0.0372899	-0.20861	0.81563	0.771532	0.468316	0.739755	0.479985	0.233282	-0.0963497	-0.260716	-0.157809	-0.270604	-0.056224	-0.410411	-0.131074
Ag4G02509_FUT31	-0.344205	-0.2332	0.670628	0.555548	0.199914	-0.236496	0.901605	0.916367	0.841562	0.883141	0.84956	0.937204	0.567446	0.782241	0.593488	0.759511	1	0.957872	0.890809	0.644146	0.908399	0.75085	0.706756	0.82884	0.915818	0.745812	0.687125	0.849045	0.763493	0.32532	0.914255	0.216474	-0.18858	-0.156586	0.0581815	-0.320106	0.821525	0.798836	0.508685	0.716266	0.464104	0.407227	-0.14372	0.0442393	0.116565	-0.390134	-0.0746041	-0.398134	-0.36957
Ag4G02508_OFUT39	-0.349978	-0.25585	0.76695	0.577734	0.260893	-0.138274	0.942283	0.924761	0.869651	0.932648	0.859876	0.957342	0.614373	0.890772	0.699574	0.831441	0.957872	1	0.936709	0.699953	0.932822	0.840386	0.828546	0.860766	0.914538	0.800285	0.731355	0.813667	0.814045	0.340468	0.951356	0.195486	-0.185062	-0.177213	0.0209672	-0.314932	0.826647	0.782686	0.475574	0.724607	0.464824	0.358198	-0.0489055	-0.0194671	0.0600739	-0.289847	0.0107678	-0.310005	-0.282055
Ag8G02158_FUT01	-0.294075	-0.199025	0.696533	0.587864	0.28308	-0.298455	0.975462	0.928951	0.8937	0.974633	0.852262	0.910661	0.553024	0.892777	0.723952	0.918876	0.890809	0.936709	1	0.753391	0.922847	0.757741	0.821507	0.860107	0.954795	0.858798	0.836683	0.867671	0.849755	0.464541	0.984931	0.164115	-0.243951	-0.228562	-0.0187903	-0.273501	0.874604	0.830324	0.508347	0.750718	0.455624	0.274307	-0.130963	-0.160072	-0.0716383	-0.305929	-0.00119723	-0.373913	-0.275168
Ag5G02145_FUT01	0.246858	0.229743	0.578399	0.35197	0.0205216	-0.326672	0.767526	0.804556	0.89079	0.815571	0.67899	0.653716	0.674074	0.686927	0.833872	0.768412	0.644146	0.699953	0.753391	1	0.688246	0.525857	0.599791	0.788669	0.823216	0.841931	0.637325	0.638435	0.760866	0.706497	0.79409	-0.332038	-0.41178	-0.455256	-0.374391	-0.604726	0.870436	0.853507	0.469725	0.941759	0.623258	0.467357	0.0171674	0.0374892	0.135629	-0.176893	0.0668867	-0.446933	0.0410554
Ag9G01025_FUT05	-0.346319	-0.284212	0.718824	0.555341	0.306396	-0.202674	0.929881	0.933554	0.861145	0.88894	0.867268	0.906593	0.634644	0.804658	0.710149	0.796109	0.908399	0.932822	0.922847	0.688246	1	0.802841	0.828849	0.804073	0.90973	0.753154	0.775211	0.846495	0.789288	0.467251	0.9221	0.0711794	-0.340952	-0.329286	0.0177293	-0.325998	0.826896	0.813724	0.421611	0.709366	0.35638	0.305468	-0.0725222	0.0344985	0.139191	-0.305958	-0.0244475	-0.315783	-0.275775
Ag5G00141_FUT13	-0.38189	-0.334545	0.835155	0.674803	0.57306	0.119166	0.766203	0.747943	0.622728	0.77617	0.682004	0.82631	0.538541	0.760814	0.714339	0.674664	0.75085	0.840386	0.757741	0.525857	0.802841	1	0.894949	0.555977	0.700072	0.669397	0.76065	0.637473	0.793252	0.23646	0.787731	0.0900615	-0.215019	-0.261957	-0.0890358	-0.304927	0.535131	0.507202	0.101449	0.495832	0.236116	0.00439859	0.255823	-0.0830612	0.0487281	0.105637	0.327491	0.0829562	-0.0718429
Ag7G02457_FUT09	-0.316346	-0.232879	0.881215	0.701289	0.466123	-0.0168028	0.803101	0.771885	0.67535	0.825135	0.731346	0.756475	0.589479	0.838564	0.690816	0.771967	0.706756	0.828546	0.821507	0.599791	0.828849	0.894949	1	0.645117	0.757709	0.740601	0.739785	0.686283	0.820404	0.383424	0.815939	0.106678	-0.237114	-0.265462	-0.159024	-0.298244	0.577693	0.535284	0.188139	0.516522	0.289508	0.00743022	0.286641	-0.100086	-0.0171231	-0.0259813	0.264672	-0.00206107	-0.0322093
Ag4G01250_FUT11	-0.155632	-0.0264381	0.617694	0.411622	-0.0579076	-0.242977	0.870078	0.855072	0.909211	0.877282	0.859442	0.760965	0.621101	0.838598	0.618986	0.820316	0.82884	0.860766	0.860107	0.788669	0.804073	0.555977	0.645117	1	0.877353	0.807908	0.56824	0.791761	0.673328	0.418492	0.864948	0.0655165	-0.241427	-0.226111	-0.076207	-0.371846	0.907494	0.81505	0.682541	0.785194	0.626319	0.549738	-0.188497	0.110206	0.134658	-0.46081	-0.128367	-0.521593	-0.285092
Ag7G01564_FUT22	-0.164968	-0.0837329	0.670577	0.597102	0.153768	-0.407524	0.944848	0.969026	0.923598	0.968443	0.878838	0.870837	0.623174	0.828248	0.719628	0.904804	0.915818	0.914538	0.954795	0.823216	0.90973	0.700072	0.757709	0.877353	1	0.900783	0.781988	0.912056	0.852842	0.550414	0.969028	0.0381918	-0.322794	-0.301739	-0.0867777	-0.383472	0.913809	0.887118	0.53827	0.830423	0.490515	0.36237	-0.124256	-0.0501519	0.035322	-0.369787	-0.0355111	-0.474163	-0.261213
Ag7G01513_FUT31	-0.0271248	-0.0151824	0.739147	0.688534	0.113303	-0.389015	0.852827	0.892915	0.830206	0.927195	0.820258	0.720426	0.621523	0.770179	0.778162	0.879196	0.745812	0.800285	0.858798	0.841931	0.753154	0.669397	0.740601	0.807908	0.900783	1	0.736548	0.855508	0.886048	0.571868	0.885346	-0.169951	-0.45646	-0.455647	-0.358611	-0.417133	0.79624	0.742451	0.349215	0.762716	0.524396	0.306767	0.0280276	-0.0963836	0.0236675	-0.168297	0.155949	-0.348544	-0.171811
Ag10G02855_FUT31	-0.220993	-0.252314	0.597774	0.604306	0.531621	-0.195585	0.834635	0.766632	0.725803	0.832098	0.648033	0.772201	0.461723	0.715859	0.69613	0.737855	0.687125	0.731355	0.836683	0.637325	0.775211	0.76065	0.739785	0.56824	0.781988	0.736548	1	0.734718	0.785805	0.529908	0.844184	-0.0238986	-0.300482	-0.297258	-0.0907234	-0.393687	0.679123	0.672016	0.168913	0.598643	0.204092	0.0134615	0.0208223	-0.227868	-0.139714	-0.0600471	0.305317	-0.133346	-0.118266
Ag3G01656_FUT39	-0.299001	-0.201512	0.664906	0.703516	0.125297	-0.417248	0.865124	0.900214	0.783046	0.87635	0.921945	0.755261	0.577099	0.709127	0.548804	0.80703	0.849045	0.813667	0.867671	0.638435	0.846495	0.637473	0.686283	0.791761	0.912056	0.855508	0.734718	1	0.786428	0.441692	0.876577	0.0359333	-0.451579	-0.389191	-0.0818729	-0.261231	0.792956	0.734627	0.448188	0.642412	0.365304	0.319029	-0.182234	-0.00933553	0.142444	-0.375831	0.0132297	-0.418701	-0.411711
Ag3G01580_FUT11	-0.123973	-0.0910249	0.787016	0.669718	0.365053	-0.272612	0.858386	0.863586	0.755204	0.874881	0.759276	0.793307	0.62799	0.736775	0.842751	0.796593	0.763493	0.814045	0.849755	0.760866	0.789288	0.793252	0.820404	0.673328	0.852842	0.886048	0.785805	0.786428	1	0.525059	0.874176	-0.122015	-0.465561	-0.471861	-0.380862	-0.357893	0.717299	0.722832	0.316223	0.706939	0.415149	0.179406	0.139832	-0.151876	0.0229248	0.050595	0.278682	-0.157084	-0.0666842
Ag6G00089_OFUT30	0.346353	0.257907	0.287496	0.235687	0.125879	-0.510357	0.49141	0.53948	0.603012	0.511121	0.414906	0.314205	0.558273	0.351411	0.546922	0.426843	0.32532	0.340468	0.464541	0.706497	0.467251	0.23646	0.383424	0.418492	0.550414	0.571868	0.529908	0.441692	0.525059	1	0.479415	-0.494797	-0.454269	-0.513235	-0.357307	-0.546053	0.543308	0.558068	0.137462	0.624011	0.350752	0.118528	0.106915	-0.024112	0.110315	-0.0825241	0.126166	-0.192956	-0.0102446
AgUnG01303_MSR1	-0.2625	-0.179563	0.714476	0.605092	0.268867	-0.292481	0.98081	0.955674	0.917887	0.986914	0.870702	0.93501	0.596999	0.868978	0.750376	0.915122	0.914255	0.951356	0.984931	0.79409	0.9221	0.787731	0.815939	0.864948	0.969028	0.885346	0.844184	0.876577	0.874176	0.479415	1	0.0935735	-0.266023	-0.255468	-0.0470723	-0.331203	0.887433	0.849953	0.494046	0.786326	0.449027	0.304212	-0.109952	-0.134329	-0.0526185	-0.319072	0.000150029	-0.405282	-0.272424
Ag8G00299_RRT7	-0.555727	-0.216483	-0.0122641	0.103059	0.132755	0.137349	0.0858173	-0.0534696	-0.102629	0.072321	0.0349746	0.176175	-0.222455	0.236984	-0.349822	0.0827934	0.216474	0.195486	0.164115	-0.332038	0.0711794	0.0900615	0.106678	0.0655165	0.0381918	-0.169951	-0.0238986	0.0359333	-0.122015	-0.494797	0.0935735	1	0.734875	0.78973	0.547232	0.364353	-0.0373892	-0.0948877	0.202706	-0.239544	-0.0407737	-0.113684	-0.169155	-0.21348	-0.350934	-0.269393	-0.225996	-0.00507869	-0.283963
Ag2G01038_RRT9	-0.12763	0.128703	-0.387637	-0.287833	-0.0459832	0.155825	-0.303358	-0.414521	-0.353022	-0.268033	-0.419499	-0.165099	-0.420944	-0.103766	-0.471234	-0.226599	-0.18858	-0.185062	-0.243951	-0.41178	-0.340952	-0.215019	-0.237114	-0.241427	-0.322794	-0.45646	-0.300482	-0.451579	-0.465561	-0.454269	-0.266023	0.734875	1	0.948009	0.510713	0.238729	-0.296479	-0.316483	-0.0276357	-0.348664	-0.0510992	-0.160016	-0.0537879	-0.160206	-0.428229	-0.14899	-0.317237	0.0125808	0.000971298
Ag10G00665_RRT9	-0.268117	0.00974269	-0.378082	-0.231319	-0.0444836	0.175098	-0.289273	-0.389349	-0.360627	-0.262953	-0.359772	-0.159249	-0.437928	-0.117823	-0.545218	-0.230585	-0.156586	-0.177213	-0.228562	-0.455256	-0.329286	-0.261957	-0.265462	-0.226111	-0.301739	-0.455647	-0.297258	-0.389191	-0.471861	-0.513235	-0.255468	0.78973	0.948009	1	0.563074	0.306175	-0.296114	-0.324764	-0.0133254	-0.394524	-0.115101	-0.180516	-0.054451	-0.149578	-0.44871	-0.222574	-0.319521	-0.00297947	-0.105933
Ag5G00313_OFUT16	-0.377065	-0.21017	-0.329265	-0.220347	-0.0503276	0.0271563	-0.050904	-0.124697	-0.117577	-0.100569	-0.0678902	0.0963917	-0.469445	-0.00169142	-0.41024	-0.0372899	0.0581815	0.0209672	-0.0187903	-0.374391	0.0177293	-0.0890358	-0.159024	-0.076207	-0.0867777	-0.358611	-0.0907234	-0.0818729	-0.380862	-0.357307	-0.0470723	0.547232	0.510713	0.563074	1	0.412076	-0.0727207	-0.0531556	0.114184	-0.221867	-0.234471	-0.122631	-0.308899	-0.275144	-0.358162	-0.420182	-0.482051	-0.162382	-0.346427
Ag1G00327_OFUT20	-0.301666	-0.184715	-0.396572	-0.288549	-0.000534219	-0.0163885	-0.316255	-0.385636	-0.472313	-0.37773	-0.331904	-0.237712	-0.549797	-0.292703	-0.53116	-0.20861	-0.320106	-0.314932	-0.273501	-0.604726	-0.325998	-0.304927	-0.298244	-0.371846	-0.383472	-0.417133	-0.393687	-0.261231	-0.357893	-0.546053	-0.331203	0.364353	0.238729	0.306175	0.412076	1	-0.481765	-0.446567	-0.0222902	-0.568685	-0.493279	-0.403444	-0.317389	-0.425305	-0.368319	-0.0722553	-0.423621	0.0643783	-0.236783
Ag4G00641_RRT1	-0.0364739	0.0322808	0.496027	0.341262	-0.0513518	-0.353987	0.875232	0.882128	0.946383	0.877097	0.815565	0.788349	0.611768	0.752205	0.73052	0.81563	0.821525	0.826647	0.874604	0.870436	0.826896	0.535131	0.577693	0.907494	0.913809	0.79624	0.679123	0.792956	0.717299	0.543308	0.887433	-0.0373892	-0.296479	-0.296114	-0.0727207	-0.481765	1	0.952297	0.68835	0.913302	0.585227	0.605454	-0.284976	0.0425322	0.134312	-0.403358	-0.115902	-0.606359	-0.193435
Ag1G01438_RRT4	0.0803849	0.122027	0.419243	0.250671	-0.043185	-0.410147	0.839736	0.862002	0.90046	0.81803	0.704104	0.787306	0.53829	0.675951	0.741319	0.771532	0.798836	0.782686	0.830324	0.853507	0.813724	0.507202	0.535284	0.81505	0.887118	0.742451	0.672016	0.734627	0.722832	0.558068	0.849953	-0.0948877	-0.316483	-0.324764	-0.0531556	-0.446567	0.952297	1	0.644048	0.925431	0.531267	0.590325	-0.280985	-0.0252342	0.0671441	-0.388638	-0.154848	-0.628377	-0.0994924
Ag10G00410_OFUT20	0.00485256	0.215487	0.104371	-0.0798916	-0.333485	-0.271429	0.499766	0.442483	0.612338	0.458775	0.496759	0.444862	0.295227	0.476394	0.263173	0.468316	0.508685	0.475574	0.508347	0.469725	0.421611	0.101449	0.188139	0.682541	0.53827	0.349215	0.168913	0.448188	0.316223	0.137462	0.494046	0.202706	-0.0276357	-0.0133254	0.114184	-0.0222902	0.68835	0.644048	1	0.576883	0.399028	0.584102	-0.468935	0.00930571	0.0751094	-0.518596	-0.363955	-0.632279	-0.104356
Ag6G01713_OFUT29	0.281212	0.282213	0.462922	0.251773	-0.0699915	-0.358623	0.745033	0.809785	0.883897	0.778662	0.65101	0.713755	0.604257	0.673688	0.77752	0.739755	0.716266	0.724607	0.750718	0.941759	0.709366	0.495832	0.516522	0.785194	0.830423	0.762716	0.598643	0.642412	0.706939	0.624011	0.786326	-0.239544	-0.348664	-0.394524	-0.221867	-0.568685	0.913302	0.925431	0.576883	1	0.661015	0.610475	-0.109404	0.0260807	0.157839	-0.230674	-0.0181681	-0.520536	0.0644689
Ag3G02139_OFUT17 (ESM1)	0.254844	0.402525	0.356668	0.199422	-0.256713	-0.232954	0.397551	0.438402	0.517727	0.486798	0.40588	0.366145	0.317989	0.50994	0.460373	0.479985	0.464104	0.464824	0.455624	0.623258	0.35638	0.236116	0.289508	0.626319	0.490515	0.524396	0.204092	0.365304	0.415149	0.350752	0.449027	-0.0407737	-0.0510992	-0.115101	-0.234471	-0.493279	0.585227	0.531267	0.399028	0.661015	1	0.580784	0.091049	0.161768	0.243443	-0.0720129	-0.03164	-0.285993	0.0734524
Ag3G02283_MSR2	0.271189	0.271483	0.0890727	-0.124559	-0.640707	-0.165612	0.293266	0.368586	0.482645	0.277776	0.370373	0.295119	0.33723	0.241477	0.299467	0.233282	0.407227	0.358198	0.274307	0.467357	0.305468	0.00439859	0.00743022	0.549738	0.36237	0.306767	0.0134615	0.319029	0.179406	0.118528	0.304212	-0.113684	-0.160016	-0.180516	-0.122631	-0.403444	0.605454	0.590325	0.584102	0.610475	0.580784	1	-0.401659	0.324444	0.434886	-0.374107	-0.254298	-0.637978	-0.00525074
AgUnG00240_OFUT15	0.0834419	0.0802995	0.417423	0.380163	0.426991	0.37725	-0.145399	-0.101602	-0.186465	-0.0556051	-0.0729501	-0.105336	0.151442	0.0858942	0.163692	-0.0963497	-0.14372	-0.0489055	-0.130963	0.0171674	-0.0725222	0.255823	0.286641	-0.188497	-0.124256	0.0280276	0.0208223	-0.182234	0.139832	0.106915	-0.109952	-0.169155	-0.0537879	-0.054451	-0.308899	-0.317389	-0.284976	-0.280985	-0.468935	-0.109404	0.091049	-0.401659	1	0.119786	0.0511392	0.60297	0.629581	0.703351	0.467097
Ag5G00112_OFUT27	-0.0216728	-0.110992	0.141226	-0.0305831	-0.136563	0.220467	-0.0903616	0.0106165	0.010137	-0.129197	0.0866761	-0.113914	0.444051	-0.116808	-0.0315146	-0.260716	0.0442393	-0.0194671	-0.160072	0.0374892	0.0344985	-0.0830612	-0.100086	0.110206	-0.0501519	-0.0963836	-0.227868	-0.00933553	-0.151876	-0.024112	-0.134329	-0.21348	-0.160206	-0.149578	-0.275144	-0.425305	0.0425322	-0.0252342	0.00930571	0.0260807	0.161768	0.324444	0.119786	1	0.773438	-0.0342462	0.0712903	0.053705	0.0120814
AgUnG00179_OFUT27	0.0594921	-0.0754645	0.234512	0.0274376	-0.170517	0.16924	-0.0180003	0.09974	0.0822226	-0.0583352	0.215731	-0.0376901	0.458116	-0.0338239	0.120038	-0.157809	0.116565	0.0600739	-0.0716383	0.135629	0.139191	0.0487281	-0.0171231	0.134658	0.035322	0.0236675	-0.139714	0.142444	0.0229248	0.110315	-0.0526185	-0.350934	-0.428229	-0.44871	-0.358162	-0.368319	0.134312	0.0671441	0.0751094	0.157839	0.243443	0.434886	0.0511392	0.773438	1	0.143158	0.158308	0.0617347	0.0205883
Ag11G03303_OFUT06	0.165534	0.00832082	0.0849067	0.0592222	0.417082	0.379263	-0.325214	-0.324371	-0.419246	-0.287089	-0.354071	-0.270803	-0.0793428	-0.153382	0.184727	-0.270604	-0.390134	-0.289847	-0.305929	-0.176893	-0.305958	0.105637	-0.0259813	-0.46081	-0.369787	-0.168297	-0.0600471	-0.375831	0.050595	-0.0825241	-0.319072	-0.269393	-0.14899	-0.222574	-0.420182	-0.0722553	-0.403358	-0.388638	-0.518596	-0.230674	-0.0720129	-0.374107	0.60297	-0.0342462	0.143158	1	0.703392	0.788232	0.516081
Ag4G01494_OFUT06	0.0767849	-0.0768626	0.410749	0.381351	0.468121	0.353881	0.0167864	-0.00714943	-0.0645293	0.0543136	0.00850749	-0.0365953	0.258859	0.176321	0.263745	-0.056224	-0.0746041	0.0107678	-0.00119723	0.0668867	-0.0244475	0.327491	0.264672	-0.128367	-0.0355111	0.155949	0.305317	0.0132297	0.278682	0.126166	0.000150029	-0.225996	-0.317237	-0.319521	-0.482051	-0.423621	-0.115902	-0.154848	-0.363955	-0.0181681	-0.03164	-0.254298	0.629581	0.0712903	0.158308	0.703392	1	0.700243	0.415839
Ag5G01827_OFUT06	-0.132468	-0.224865	0.10822	0.120892	0.58492	0.539448	-0.377257	-0.422106	-0.525896	-0.379072	-0.37201	-0.313054	-0.0865491	-0.152653	-0.162602	-0.410411	-0.398134	-0.310005	-0.373913	-0.446933	-0.315783	0.0829562	-0.00206107	-0.521593	-0.474163	-0.348544	-0.133346	-0.418701	-0.157084	-0.192956	-0.405282	-0.00507869	0.0125808	-0.00297947	-0.162382	0.0643783	-0.606359	-0.628377	-0.632279	-0.520536	-0.285993	-0.637978	0.703351	0.053705	0.0617347	0.788232	0.700243	1	0.334913
Ag7G01078_OFUT23	0.615492	0.487004	-0.105806	-0.24177	-0.0173284	0.280155	-0.32645	-0.305596	-0.209565	-0.270135	-0.446387	-0.268844	-0.0726038	-0.0724889	0.13801	-0.131074	-0.36957	-0.282055	-0.275168	0.0410554	-0.275775	-0.0718429	-0.0322093	-0.285092	-0.261213	-0.171811	-0.118266	-0.411711	-0.0666842	-0.0102446	-0.272424	-0.283963	0.000971298	-0.105933	-0.346427	-0.236783	-0.193435	-0.0994924	-0.104356	0.0644689	0.0734524	-0.00525074	0.467097	0.0120814	0.0205883	0.516081	0.415839	0.334913	1

## Sheet: Figure S3_r matrix
Table S5. Binary matrix of correlation coefficients for the visualized lower triangle networks presented in Figures 9-12 and Figure S2, S4
sample	Ag3G00822_CSLC3_XyG	Ag10G02818_CSLC7_XyG	Ag2G00461_CSLC7_XyG	Ag3G00104_CSLC7_XyG	Ag10G00775_CSLC7_XyG	Ag4G00376_GT34_XyG	Ag5G00039_GT34_XyG	Ag5G00596_GT34_XyG	Ag4G00369_FUT1_XyG	Ag2G01033_CSLA2	Ag2G01029_CSLA2	Ag2G00762_CSLA9	AgUnG01358_GT34	AgUnG01303_MSR1_GT106	Ag6G01682_TBL23	Ag6G00116_TBL23	Ag6G01683_TBL26	Ag4G00450_MAN7_GH5	Ag10G00655_CSLA2	Ag3G02354_CSLD3	Ag10G02434_CSLD3	Ag3G02283_MSR2_GT106	Ag3G00294_MAN2_GH5	Ag5G01591_GT47	AgUnG00819_GT47	Ag10G02433_GT47	Ag6G01704_GT47	Ag3G00711_GT47	Ag11G03215_GT47	Ag10G02126_GT47	Ag9G02647_GT47	Ag7G00316_GT47	Ag4G02561_GT47	Ag7G00317_GT47	AgUnG00447_GT47	Ag10G02432_GT47	Ag5G01377_GT47	Ag1G01227_GT47	Ag3G00680_GT47	Ag5G01673_GT47	Ag10G02151_GT47	Ag3G01754_GT47	Ag10G00093_GT47	Ag9G02646_GT47	Ag9G01340_GT47	Ag4G00497_GT47_HG	Ag5G02379_GT47_HG	Ag3G00192_GT47_HG	AgUnG00820_GT47_HG
Ag3G00822_CSLC3_XyG	1	0.946669	0.967325	0.671679	0.609635	0.973252	0.957368	0.737157	0.858713	0.890669	0.88091	0.872377	0.930828	0.956758	0.848678	0.900995	0.893034	0.954362	0.772327	0.670828	0.636208	0.212383	0.0250454	0.374727	-0.349226	0.142458	0.551634	0.282386	0.840515	-0.689863	0.0814081	0.814742	0.781423	0.719307	0.772031	0.115316	0.552985	0.0419592	0.136001	0.24024	0.34456	0.751132	0.776763	-0.32997	-0.437498	-0.257445	-0.256061	-0.331815	-0.316278
Ag10G02818_CSLC7_XyG	0.946669	1	0.967545	0.576091	0.542572	0.952647	0.933478	0.676786	0.926507	0.900901	0.938455	0.938503	0.977316	0.981757	0.802653	0.922012	0.85684	0.971353	0.769939	0.585621	0.569666	0.253747	0.0444906	0.467618	-0.208904	0.321413	0.576212	0.248554	0.752471	-0.67353	-0.0209941	0.711309	0.720119	0.682678	0.855743	0.0463111	0.474912	0.0330679	0.177025	0.249837	0.429702	0.728715	0.69925	-0.235505	-0.486885	-0.0984624	-0.0972214	-0.158131	-0.147655
Ag2G00461_CSLC7_XyG	0.967325	0.967545	1	0.602163	0.666587	0.947782	0.980267	0.724696	0.916516	0.945765	0.936245	0.939193	0.969814	0.99126	0.893261	0.963579	0.93516	0.963291	0.817607	0.633825	0.632767	0.278434	0.100941	0.525069	-0.243186	0.280391	0.504685	0.212341	0.771314	-0.734884	-0.0474864	0.801813	0.799739	0.702931	0.856926	0.18084	0.471835	0.0510941	0.219861	0.316602	0.47384	0.717934	0.753393	-0.324401	-0.543157	-0.139486	-0.139201	-0.205098	-0.189807
Ag3G00104_CSLC7_XyG	0.671679	0.576091	0.602163	1	0.517649	0.740675	0.537581	0.378191	0.44727	0.655537	0.482334	0.432054	0.547615	0.60434	0.71267	0.562784	0.635865	0.512281	0.751029	0.898787	0.880395	0.633029	0.379678	0.163811	-0.201564	0.0846335	0.164391	-0.0850712	0.31616	-0.669531	-0.303017	0.563113	0.555788	0.390753	0.659939	-0.0893459	0.141314	0.0655474	0.332244	0.516902	0.466332	0.804048	0.85944	-0.555411	-0.539535	-0.0625969	-0.0613438	-0.15017	-0.10608
Ag10G00775_CSLC7_XyG	0.609635	0.542572	0.666587	0.517649	1	0.586105	0.688875	0.534201	0.449075	0.741129	0.529396	0.528816	0.537197	0.642236	0.826326	0.744869	0.758267	0.545858	0.85335	0.74149	0.776571	0.410909	0.568009	0.529084	-0.119583	-0.0168659	-0.149346	-0.125734	0.382701	-0.650631	-0.357806	0.808318	0.654318	0.304745	0.670241	0.205383	0.229583	0.395121	0.49543	0.635844	0.550905	0.658616	0.640878	-0.76993	-0.618047	-0.0306318	-0.0343992	-0.080553	-0.11858
Ag4G00376_GT34_XyG	0.973252	0.952647	0.947782	0.740675	0.586105	1	0.91997	0.720749	0.851347	0.871305	0.876363	0.844257	0.936591	0.954713	0.831987	0.885423	0.873739	0.934161	0.796766	0.733133	0.69664	0.320086	0.107972	0.366776	-0.285834	0.22514	0.501481	0.196698	0.747435	-0.681155	-0.032323	0.772608	0.768219	0.664069	0.835979	0.00108123	0.531947	0.0787615	0.163991	0.275335	0.417955	0.819691	0.821852	-0.343766	-0.471662	-0.177648	-0.175371	-0.256697	-0.244023
Ag5G00039_GT34_XyG	0.957368	0.933478	0.980267	0.537581	0.688875	0.91997	1	0.768345	0.895609	0.920151	0.92698	0.918563	0.93797	0.970747	0.880027	0.95928	0.924403	0.951215	0.781088	0.591206	0.590175	0.18001	0.0510123	0.491881	-0.269006	0.193089	0.473068	0.277335	0.8244	-0.686794	0.0421868	0.81934	0.793143	0.656108	0.7881	0.19352	0.538871	0.114848	0.141116	0.214361	0.389329	0.672818	0.71345	-0.323564	-0.502034	-0.180493	-0.17968	-0.2601	-0.266045
Ag5G00596_GT34_XyG	0.737157	0.676786	0.724696	0.378191	0.534201	0.720749	0.768345	1	0.682986	0.635254	0.621588	0.591386	0.714993	0.713761	0.620236	0.639814	0.685637	0.730149	0.46198	0.459337	0.367333	-0.03168	0.0359286	-0.00699725	-0.559824	0.147396	0.313326	0.309691	0.73662	-0.381678	0.258016	0.666884	0.860079	0.556942	0.523069	0.175624	0.741336	0.336059	-0.0470017	0.0194735	0.0695696	0.532661	0.557372	-0.241017	-0.329754	-0.542809	-0.539483	-0.601335	-0.599762
Ag4G00369_FUT1_XyG	0.858713	0.926507	0.916516	0.44727	0.449075	0.851347	0.895609	0.682986	1	0.861607	0.945534	0.928892	0.943901	0.921536	0.74486	0.866092	0.803876	0.890849	0.635559	0.391311	0.436834	0.174307	-0.0598684	0.469554	-0.175759	0.448205	0.6553	0.261828	0.712293	-0.621756	0.0471454	0.613046	0.698892	0.653346	0.783687	0.167221	0.403235	0.0161523	0.0919128	0.0971329	0.396181	0.542026	0.578514	-0.0547514	-0.465387	-0.101872	-0.100472	-0.141217	-0.118194
Ag2G01033_CSLA2	0.890669	0.900901	0.945765	0.655537	0.741129	0.871305	0.920151	0.635254	0.861607	1	0.902675	0.897772	0.891188	0.93947	0.925741	0.947856	0.904936	0.865997	0.893515	0.685313	0.700177	0.415304	0.255387	0.570356	-0.147929	0.287332	0.373296	0.174247	0.665964	-0.823052	-0.181344	0.761426	0.754166	0.624775	0.884579	0.178708	0.28573	0.0558879	0.355845	0.471511	0.591067	0.698079	0.798802	-0.472705	-0.656353	-0.0116591	-0.0125325	-0.087948	-0.0805048
Ag2G01029_CSLA2	0.88091	0.938455	0.936245	0.482334	0.529396	0.876363	0.92698	0.621588	0.945534	0.902675	1	0.959608	0.928005	0.942772	0.771564	0.913747	0.82436	0.894178	0.734552	0.469085	0.499908	0.246806	-0.0153265	0.573618	-0.114822	0.3413	0.539181	0.29417	0.738852	-0.708573	-0.0123916	0.636033	0.662424	0.609117	0.804557	0.0907368	0.384443	-0.0172922	0.110699	0.166507	0.446992	0.564231	0.628339	-0.205064	-0.492694	-0.0134916	-0.012041	-0.0681523	-0.0791781
Ag2G00762_CSLA9	0.872377	0.938503	0.939193	0.432054	0.528816	0.844257	0.918563	0.591386	0.928892	0.897772	0.959608	1	0.935622	0.937006	0.779996	0.918871	0.833872	0.9005	0.714546	0.434198	0.459391	0.225693	-0.0312875	0.616977	-0.112061	0.374278	0.556903	0.297263	0.746246	-0.671596	0.0149278	0.666321	0.673675	0.642921	0.800082	0.110091	0.389509	-0.0567867	0.161076	0.196058	0.454324	0.546452	0.586852	-0.182295	-0.49146	0.00508091	0.00531229	-0.065378	-0.0484881
AgUnG01358_GT34	0.930828	0.977316	0.969814	0.547615	0.537197	0.936591	0.93797	0.714993	0.943901	0.891188	0.928005	0.935622	1	0.982296	0.810559	0.922235	0.877814	0.969095	0.729167	0.543851	0.534441	0.273191	0.0340433	0.458755	-0.234981	0.3926	0.562452	0.181311	0.731557	-0.620632	-0.0359141	0.701543	0.780665	0.690279	0.871727	0.122476	0.486532	0.0276881	0.194066	0.217556	0.436611	0.692611	0.696324	-0.192591	-0.508901	-0.0973276	-0.0962452	-0.202702	-0.153196
AgUnG01303_MSR1_GT106	0.956758	0.981757	0.99126	0.60434	0.642236	0.954713	0.970747	0.713761	0.921536	0.93947	0.942772	0.937006	0.982296	1	0.874027	0.965725	0.921332	0.973536	0.81736	0.631971	0.630979	0.304212	0.108683	0.504276	-0.208583	0.301183	0.490835	0.181596	0.739172	-0.700812	-0.0859834	0.767534	0.781413	0.660771	0.885478	0.12789	0.471513	0.0732157	0.215379	0.295619	0.481038	0.745525	0.750703	-0.306572	-0.560233	-0.0862329	-0.0855954	-0.170802	-0.15228
Ag6G01682_TBL23	0.848678	0.802653	0.893261	0.71267	0.826326	0.831987	0.880027	0.620236	0.74486	0.925741	0.771564	0.779996	0.810559	0.874027	1	0.910711	0.95675	0.793634	0.898355	0.776	0.804015	0.483332	0.362018	0.562783	-0.179779	0.208773	0.215726	0.0471227	0.577465	-0.766569	-0.281561	0.817727	0.789562	0.518017	0.852204	0.2469	0.316429	0.121067	0.421802	0.546907	0.586506	0.748672	0.820865	-0.56677	-0.703338	-0.020786	-0.0231542	-0.112808	-0.12712
Ag6G00116_TBL23	0.900995	0.922012	0.963579	0.562784	0.744869	0.885423	0.95928	0.639814	0.866092	0.947856	0.913747	0.918871	0.922235	0.965725	0.910711	1	0.933973	0.915197	0.866863	0.631787	0.675823	0.33278	0.223732	0.641156	-0.0754943	0.292376	0.36521	0.12955	0.670456	-0.73434	-0.190123	0.795152	0.72511	0.58261	0.885673	0.195486	0.391998	0.0893651	0.284142	0.369254	0.558104	0.721426	0.727877	-0.385711	-0.612739	0.043256	0.0435514	-0.0392064	-0.0260206
Ag6G01683_TBL26	0.893034	0.85684	0.93516	0.635865	0.758267	0.873739	0.924403	0.685637	0.803876	0.904936	0.82436	0.833872	0.877814	0.921332	0.95675	0.933973	1	0.873285	0.830609	0.68973	0.720384	0.403515	0.28719	0.543128	-0.194702	0.205171	0.306192	0.0583577	0.630251	-0.696387	-0.222599	0.817393	0.823659	0.55388	0.857277	0.288335	0.444148	0.0965106	0.344382	0.435326	0.503919	0.725641	0.779705	-0.431905	-0.647895	-0.0494181	-0.0490095	-0.169827	-0.144904
Ag4G00450_MAN7_GH5	0.954362	0.971353	0.963291	0.512281	0.545858	0.934161	0.951215	0.730149	0.890849	0.865997	0.894178	0.9005	0.969095	0.973536	0.793634	0.915197	0.873285	1	0.714688	0.548655	0.510399	0.14875	-0.000848793	0.397502	-0.287658	0.224215	0.575444	0.261498	0.78759	-0.591698	0.0399352	0.750711	0.74912	0.703292	0.798471	0.142417	0.56987	0.0584555	0.12508	0.180101	0.349983	0.713771	0.68816	-0.191278	-0.432084	-0.182358	-0.181262	-0.267539	-0.241451
Ag10G00655_CSLA2	0.772327	0.769939	0.817607	0.751029	0.85335	0.796766	0.781088	0.46198	0.635559	0.893515	0.734552	0.714546	0.729167	0.81736	0.898355	0.866863	0.830609	0.714688	1	0.867618	0.886258	0.61368	0.532154	0.593004	-0.068583	0.159499	0.09187	-0.0419807	0.435183	-0.84038	-0.443319	0.765448	0.612251	0.471007	0.860076	0.0408572	0.139277	0.153017	0.52736	0.687364	0.690663	0.81247	0.827672	-0.664628	-0.688068	0.117064	0.115369	0.0373658	0.0133132
Ag3G02354_CSLD3	0.670828	0.585621	0.633825	0.898787	0.74149	0.733133	0.591206	0.459337	0.391311	0.685313	0.469085	0.434198	0.543851	0.631971	0.776	0.631787	0.68973	0.548655	0.867618	1	0.938821	0.609531	0.559874	0.251414	-0.262655	-0.0211068	-0.0403613	-0.127729	0.322386	-0.690102	-0.378773	0.729635	0.621314	0.348664	0.690662	-0.0399075	0.235844	0.272097	0.410909	0.657054	0.568458	0.869978	0.881459	-0.731037	-0.564153	-0.0592596	-0.0603643	-0.147482	-0.165811
Ag10G02434_CSLD3	0.636208	0.569666	0.632767	0.880395	0.776571	0.69664	0.590175	0.367333	0.436834	0.700177	0.499908	0.459391	0.534441	0.630979	0.804015	0.675823	0.720384	0.510399	0.886258	0.938821	1	0.64995	0.578631	0.402199	-0.0534398	0.05097	-0.04886	-0.269284	0.227319	-0.734349	-0.499075	0.708991	0.553988	0.262244	0.728507	0.0331453	0.0874488	0.294215	0.463165	0.681282	0.636713	0.822415	0.818853	-0.703687	-0.635953	0.0597601	0.0590014	0.0329398	0.017548
Ag3G02283_MSR2_GT106	0.212383	0.253747	0.278434	0.633029	0.410909	0.320086	0.18001	-0.03168	0.174307	0.415304	0.246806	0.225693	0.273191	0.304212	0.483332	0.33278	0.403515	0.14875	0.61368	0.609531	0.64995	1	0.664657	0.365544	0.121907	0.264213	-0.293554	-0.41548	-0.199344	-0.45573	-0.769117	0.160577	0.263392	0.00673431	0.619289	-0.0900299	-0.299295	-0.136338	0.661934	0.68225	0.622017	0.475514	0.544627	-0.476311	-0.662043	0.480457	0.478761	0.24831	0.318587
Ag3G00294_MAN2_GH5	0.0250454	0.0444906	0.100941	0.379678	0.568009	0.107972	0.0510123	0.0359286	-0.0598684	0.255387	-0.0153265	-0.0312875	0.0340433	0.108683	0.362018	0.223732	0.28719	-0.000848793	0.532154	0.559874	0.578631	0.664657	1	0.300015	0.188692	0.0437694	-0.498843	-0.437041	-0.319956	-0.334712	-0.752049	0.251071	0.161603	-0.0807843	0.41987	0.0674377	-0.189903	0.16716	0.669711	0.749196	0.523113	0.441992	0.406213	-0.568825	-0.51249	0.392418	0.394129	0.224451	0.295041
Ag5G01591_GT47	0.374727	0.467618	0.525069	0.163811	0.529084	0.366776	0.491881	-0.00699725	0.469554	0.570356	0.573618	0.616977	0.458755	0.504276	0.562783	0.641156	0.543128	0.397502	0.593004	0.251414	0.402199	0.365544	0.300015	1	0.484137	0.328555	0.0834326	-0.107711	0.183208	-0.557205	-0.414673	0.422532	0.215525	0.194659	0.602608	0.147124	-0.139403	-0.175186	0.373603	0.448005	0.693581	0.281963	0.295568	-0.26326	-0.509161	0.537274	0.533594	0.531818	0.517014
AgUnG00819_GT47	-0.349226	-0.208904	-0.243186	-0.201564	-0.119583	-0.285834	-0.269006	-0.559824	-0.175759	-0.147929	-0.114822	-0.112061	-0.234981	-0.208583	-0.179779	-0.0754943	-0.194702	-0.287658	-0.068583	-0.262655	-0.0534398	0.121907	0.188692	0.484137	1	0.239903	-0.223955	-0.341821	-0.473757	0.0616948	-0.460562	-0.329085	-0.512496	-0.430657	0.0382418	-0.217537	-0.527907	-0.193993	0.0875577	0.126794	0.301242	-0.170891	-0.263869	0.100451	-0.103351	0.726391	0.727293	0.870545	0.860139
Ag10G02433_GT47	0.142458	0.321413	0.280391	0.0846335	-0.0168659	0.22514	0.193089	0.147396	0.448205	0.287332	0.3413	0.374278	0.3926	0.301183	0.208773	0.292376	0.205171	0.224215	0.159499	-0.0211068	0.05097	0.264213	0.0437694	0.328555	0.239903	1	0.240016	-0.0807538	-0.00412817	-0.170997	-0.252321	-0.0623448	0.192495	0.210895	0.469599	-0.0129145	-0.0646708	-0.21179	0.182948	0.153302	0.416567	0.0920836	0.108203	0.136097	-0.331705	0.319591	0.320767	0.356277	0.383265
Ag6G01704_GT47	0.551634	0.576212	0.504685	0.164391	-0.149346	0.501481	0.473068	0.313326	0.6553	0.373296	0.539181	0.556903	0.562452	0.490835	0.215726	0.36521	0.306192	0.575444	0.09187	-0.0403613	-0.04886	-0.293554	-0.498843	0.0834326	-0.223955	0.240016	1	0.484203	0.591303	-0.235457	0.473296	0.236919	0.225434	0.697524	0.224033	0.0743515	0.284898	-0.229651	-0.191317	-0.296437	-0.0563295	0.155075	0.211458	0.433222	0.113826	-0.301483	-0.297226	-0.281232	-0.232061
Ag3G00711_GT47	0.282386	0.248554	0.212341	-0.0850712	-0.125734	0.196698	0.277335	0.309691	0.261828	0.174247	0.29417	0.297263	0.181311	0.181596	0.0471227	0.12955	0.0583577	0.261498	-0.0419807	-0.127729	-0.269284	-0.41548	-0.437041	-0.107711	-0.341821	-0.0807538	0.484203	1	0.60111	-0.0727669	0.639995	0.115769	0.0504331	0.41652	-0.121304	-0.186064	0.440443	-0.262363	-0.34919	-0.420505	-0.347443	-0.0848134	0.0465963	0.19293	0.306398	-0.37183	-0.368601	-0.325471	-0.430071
Ag11G03215_GT47	0.840515	0.752471	0.771314	0.31616	0.382701	0.747435	0.8244	0.73662	0.712293	0.665964	0.738852	0.746246	0.731557	0.739172	0.577465	0.670456	0.630251	0.78759	0.435183	0.322386	0.227319	-0.199344	-0.319956	0.183208	-0.473757	-0.00412817	0.591303	0.60111	1	-0.458715	0.548383	0.642408	0.652678	0.669575	0.410563	0.0944926	0.658966	-0.0309707	-0.170763	-0.113606	-0.0288751	0.385871	0.466572	-0.165102	-0.119286	-0.458657	-0.456582	-0.518362	-0.548004
Ag10G02126_GT47	-0.689863	-0.67353	-0.734884	-0.669531	-0.650631	-0.681155	-0.686794	-0.381678	-0.621756	-0.823052	-0.708573	-0.671596	-0.620632	-0.700812	-0.766569	-0.73434	-0.696387	-0.591698	-0.84038	-0.690102	-0.734349	-0.45573	-0.334712	-0.557205	0.0616948	-0.170997	-0.235457	-0.0727669	-0.458715	1	0.243141	-0.617633	-0.529004	-0.582311	-0.681686	-0.1716	0.0646108	-0.0687738	-0.373143	-0.605305	-0.5333	-0.579646	-0.691159	0.504635	0.528658	0.0076219	0.00755479	-0.00187948	0.0298907
Ag9G02647_GT47	0.0814081	-0.0209941	-0.0474864	-0.303017	-0.357806	-0.032323	0.0421868	0.258016	0.0471454	-0.181344	-0.0123916	0.0149278	-0.0359141	-0.0859834	-0.281561	-0.190123	-0.222599	0.0399352	-0.443319	-0.378773	-0.499075	-0.769117	-0.752049	-0.414673	-0.460562	-0.252321	0.473296	0.639995	0.548383	0.243141	1	-0.026714	0.0327563	0.217961	-0.462145	-0.0230397	0.42276	-0.0380136	-0.627579	-0.682015	-0.643287	-0.348651	-0.27375	0.350379	0.517524	-0.618264	-0.614786	-0.577509	-0.609943
Ag7G00316_GT47	0.814742	0.711309	0.801813	0.563113	0.808318	0.772608	0.81934	0.666884	0.613046	0.761426	0.636033	0.666321	0.701543	0.767534	0.817727	0.795152	0.817393	0.750711	0.765448	0.729635	0.708991	0.160577	0.251071	0.422532	-0.329085	-0.0623448	0.236919	0.115769	0.642408	-0.617633	-0.026714	1	0.736794	0.560215	0.635047	0.196732	0.521073	0.341798	0.207666	0.352726	0.474141	0.745606	0.763375	-0.487299	-0.362219	-0.223686	-0.226135	-0.266175	-0.29014
Ag4G02561_GT47	0.781423	0.720119	0.799739	0.555788	0.654318	0.768219	0.793143	0.860079	0.698892	0.754166	0.662424	0.673675	0.780665	0.781413	0.789562	0.72511	0.823659	0.74912	0.612251	0.621314	0.553988	0.263392	0.161603	0.215525	-0.512496	0.192495	0.225434	0.0504331	0.652678	-0.529004	0.0327563	0.736794	1	0.524705	0.704148	0.329432	0.583871	0.271221	0.164054	0.294152	0.325796	0.619629	0.683447	-0.439177	-0.551773	-0.339177	-0.340071	-0.480118	-0.423658
Ag7G00317_GT47	0.719307	0.682678	0.702931	0.390753	0.304745	0.664069	0.656108	0.556942	0.653346	0.624775	0.609117	0.642921	0.690279	0.660771	0.518017	0.58261	0.55388	0.703292	0.471007	0.348664	0.262244	0.00673431	-0.0807843	0.194659	-0.430657	0.210895	0.697524	0.41652	0.669575	-0.582311	0.217961	0.560215	0.524705	1	0.463845	0.103685	0.292544	-0.139623	0.182215	0.154736	0.125906	0.451339	0.538979	-0.00245187	-0.0947107	-0.405343	-0.402963	-0.462799	-0.387763
AgUnG00447_GT47	0.772031	0.855743	0.856926	0.659939	0.670241	0.835979	0.7881	0.523069	0.783687	0.884579	0.804557	0.800082	0.871727	0.885478	0.852204	0.885673	0.857277	0.798471	0.860076	0.690662	0.728507	0.619289	0.41987	0.602608	0.0382418	0.469599	0.224033	-0.121304	0.410563	-0.681686	-0.462145	0.635047	0.704148	0.463845	1	0.0659655	0.219713	0.0622869	0.480249	0.556123	0.704187	0.773362	0.767048	-0.439798	-0.71906	0.224763	0.224434	0.105587	0.15267
Ag10G02432_GT47	0.115316	0.0463111	0.18084	-0.0893459	0.205383	0.00108123	0.19352	0.175624	0.167221	0.178708	0.0907368	0.110091	0.122476	0.12789	0.2469	0.195486	0.288335	0.142417	0.0408572	-0.0399075	0.0331453	-0.0900299	0.0674377	0.147124	-0.217537	-0.0129145	0.0743515	-0.186064	0.0944926	-0.1716	-0.0230397	0.196732	0.329432	0.103685	0.0659655	1	0.0546849	0.118581	0.0530823	0.112837	0.0973518	-0.100412	0.0361995	-0.00791088	-0.155733	-0.11288	-0.114664	-0.168602	-0.0702161
Ag5G01377_GT47	0.552985	0.474912	0.471835	0.141314	0.229583	0.531947	0.538871	0.741336	0.403235	0.28573	0.384443	0.389509	0.486532	0.471513	0.316429	0.391998	0.444148	0.56987	0.139277	0.235844	0.0874488	-0.299295	-0.189903	-0.139403	-0.527907	-0.0646708	0.284898	0.440443	0.658966	0.0646108	0.42276	0.521073	0.583871	0.292544	0.219713	0.0546849	1	0.189623	-0.36513	-0.322302	-0.154352	0.394711	0.300762	-0.0456408	0.0489623	-0.455553	-0.452627	-0.511591	-0.515428
Ag1G01227_GT47	0.0419592	0.0330679	0.0510941	0.0655474	0.395121	0.0787615	0.114848	0.336059	0.0161523	0.0558879	-0.0172922	-0.0567867	0.0276881	0.0732157	0.121067	0.0893651	0.0965106	0.0584555	0.153017	0.272097	0.294215	-0.136338	0.16716	-0.175186	-0.193993	-0.21179	-0.229651	-0.262363	-0.0309707	-0.0687738	-0.0380136	0.341798	0.271221	-0.139623	0.0622869	0.118581	0.189623	1	0.00470315	0.0623357	0.0524702	0.242797	0.118047	-0.318932	-0.00783173	-0.283043	-0.284632	-0.186815	-0.29646
Ag3G00680_GT47	0.136001	0.177025	0.219861	0.332244	0.49543	0.163991	0.141116	-0.0470017	0.0919128	0.355845	0.110699	0.161076	0.194066	0.215379	0.421802	0.284142	0.344382	0.12508	0.52736	0.410909	0.463165	0.661934	0.669711	0.373603	0.0875577	0.182948	-0.191317	-0.34919	-0.170763	-0.373143	-0.627579	0.207666	0.164054	0.182215	0.480249	0.0530823	-0.36513	0.00470315	1	0.787599	0.427571	0.282245	0.378657	-0.531246	-0.503321	0.275961	0.275138	0.108921	0.171223
Ag5G01673_GT47	0.24024	0.249837	0.316602	0.516902	0.635844	0.275335	0.214361	0.0194735	0.0971329	0.471511	0.166507	0.196058	0.217556	0.295619	0.546907	0.369254	0.435326	0.180101	0.687364	0.657054	0.681282	0.68225	0.749196	0.448005	0.126794	0.153302	-0.296437	-0.420505	-0.113606	-0.605305	-0.682015	0.352726	0.294152	0.154736	0.556123	0.112837	-0.322302	0.0623357	0.787599	1	0.645048	0.455161	0.508068	-0.728823	-0.621958	0.235924	0.231987	0.240689	0.233336
Ag10G02151_GT47	0.34456	0.429702	0.47384	0.466332	0.550905	0.417955	0.389329	0.0695696	0.396181	0.591067	0.446992	0.454324	0.436611	0.481038	0.586506	0.558104	0.503919	0.349983	0.690663	0.568458	0.636713	0.622017	0.523113	0.693581	0.301242	0.416567	-0.0563295	-0.347443	-0.0288751	-0.5333	-0.643287	0.474141	0.325796	0.125906	0.704187	0.0973518	-0.154352	0.0524702	0.427571	0.645048	1	0.50608	0.610617	-0.400433	-0.620272	0.512722	0.506507	0.505201	0.484623
Ag3G01754_GT47	0.751132	0.728715	0.717934	0.804048	0.658616	0.819691	0.672818	0.532661	0.542026	0.698079	0.564231	0.546452	0.692611	0.745525	0.748672	0.721426	0.725641	0.713771	0.81247	0.869978	0.822415	0.475514	0.441992	0.281963	-0.170891	0.0920836	0.155075	-0.0848134	0.385871	-0.579646	-0.348651	0.745606	0.619629	0.451339	0.773362	-0.100412	0.394711	0.242797	0.282245	0.455161	0.50608	1	0.803126	-0.469679	-0.511227	-0.0247716	-0.0258209	-0.107772	-0.0738021
Ag10G00093_GT47	0.776763	0.69925	0.753393	0.85944	0.640878	0.821852	0.71345	0.557372	0.578514	0.798802	0.628339	0.586852	0.696324	0.750703	0.820865	0.727877	0.779705	0.68816	0.827672	0.881459	0.818853	0.544627	0.406213	0.295568	-0.263869	0.108203	0.211458	0.0465963	0.466572	-0.691159	-0.27375	0.763375	0.683447	0.538979	0.767048	0.0361995	0.300762	0.118047	0.378657	0.508068	0.610617	0.803126	1	-0.53529	-0.523842	-0.0405224	-0.0395724	-0.194448	-0.18283
Ag9G02646_GT47	-0.32997	-0.235505	-0.324401	-0.555411	-0.76993	-0.343766	-0.323564	-0.241017	-0.0547514	-0.472705	-0.205064	-0.182295	-0.192591	-0.306572	-0.56677	-0.385711	-0.431905	-0.191278	-0.664628	-0.731037	-0.703687	-0.476311	-0.568825	-0.26326	0.100451	0.136097	0.433222	0.19293	-0.165102	0.504635	0.350379	-0.487299	-0.439177	-0.00245187	-0.439798	-0.00791088	-0.0456408	-0.318932	-0.531246	-0.728823	-0.400433	-0.469679	-0.53529	1	0.502176	0.00600361	0.00940893	0.024065	0.0935939
Ag9G01340_GT47	-0.437498	-0.486885	-0.543157	-0.539535	-0.618047	-0.471662	-0.502034	-0.329754	-0.465387	-0.656353	-0.492694	-0.49146	-0.508901	-0.560233	-0.703338	-0.612739	-0.647895	-0.432084	-0.688068	-0.564153	-0.635953	-0.662043	-0.51249	-0.509161	-0.103351	-0.331705	0.113826	0.306398	-0.119286	0.528658	0.517524	-0.362219	-0.551773	-0.0947107	-0.71906	-0.155733	0.0489623	-0.00783173	-0.503321	-0.621958	-0.620272	-0.511227	-0.523842	0.502176	1	-0.264466	-0.26221	-0.153826	-0.212754
Ag4G00497_GT47_HG	-0.257445	-0.0984624	-0.139486	-0.0625969	-0.0306318	-0.177648	-0.180493	-0.542809	-0.101872	-0.0116591	-0.0134916	0.00508091	-0.0973276	-0.0862329	-0.020786	0.043256	-0.0494181	-0.182358	0.117064	-0.0592596	0.0597601	0.480457	0.392418	0.537274	0.726391	0.319591	-0.301483	-0.37183	-0.458657	0.0076219	-0.618264	-0.223686	-0.339177	-0.405343	0.224763	-0.11288	-0.455553	-0.283043	0.275961	0.235924	0.512722	-0.0247716	-0.0405224	0.00600361	-0.264466	1	0.999807	0.800901	0.837585
Ag5G02379_GT47_HG	-0.256061	-0.0972214	-0.139201	-0.0613438	-0.0343992	-0.175371	-0.17968	-0.539483	-0.100472	-0.0125325	-0.012041	0.00531229	-0.0962452	-0.0855954	-0.0231542	0.0435514	-0.0490095	-0.181262	0.115369	-0.0603643	0.0590014	0.478761	0.394129	0.533594	0.727293	0.320767	-0.297226	-0.368601	-0.456582	0.00755479	-0.614786	-0.226135	-0.340071	-0.402963	0.224434	-0.114664	-0.452627	-0.284632	0.275138	0.231987	0.506507	-0.0258209	-0.0395724	0.00940893	-0.26221	0.999807	1	0.796911	0.835927
Ag3G00192_GT47_HG	-0.331815	-0.158131	-0.205098	-0.15017	-0.080553	-0.256697	-0.2601	-0.601335	-0.141217	-0.087948	-0.0681523	-0.065378	-0.202702	-0.170802	-0.112808	-0.0392064	-0.169827	-0.267539	0.0373658	-0.147482	0.0329398	0.24831	0.224451	0.531818	0.870545	0.356277	-0.281232	-0.325471	-0.518362	-0.00187948	-0.577509	-0.266175	-0.480118	-0.462799	0.105587	-0.168602	-0.511591	-0.186815	0.108921	0.240689	0.505201	-0.107772	-0.194448	0.024065	-0.153826	0.800901	0.796911	1	0.920375
AgUnG00820_GT47_HG	-0.316278	-0.147655	-0.189807	-0.10608	-0.11858	-0.244023	-0.266045	-0.599762	-0.118194	-0.0805048	-0.0791781	-0.0484881	-0.153196	-0.15228	-0.12712	-0.0260206	-0.144904	-0.241451	0.0133132	-0.165811	0.017548	0.318587	0.295041	0.517014	0.860139	0.383265	-0.232061	-0.430071	-0.548004	0.0298907	-0.609943	-0.29014	-0.423658	-0.387763	0.15267	-0.0702161	-0.515428	-0.29646	0.171223	0.233336	0.484623	-0.0738021	-0.18283	0.0935939	-0.212754	0.837585	0.835927	0.920375	1
Ag6G02514_GT47_HG	-0.602036	-0.49095	-0.562657	-0.434448	-0.568695	-0.54018	-0.577435	-0.672126	-0.428891	-0.600217	-0.420132	-0.413191	-0.510253	-0.540463	-0.640302	-0.491995	-0.626413	-0.544344	-0.484639	-0.510751	-0.403323	-0.182375	-0.153625	0.0214347	0.622727	0.0525606	-0.14843	-0.226211	-0.565414	0.355423	-0.0852414	-0.594217	-0.751588	-0.43709	-0.46274	-0.292339	-0.475067	-0.20805	-0.355623	-0.322489	-0.121531	-0.41276	-0.618948	0.545481	0.348104	0.399435	0.400657	0.559314	0.585284
Ag4G02562_GT47_ARA	0.479087	0.612073	0.549825	0.317396	0.282246	0.560497	0.492801	0.353299	0.578396	0.477505	0.561723	0.586455	0.644452	0.604193	0.433515	0.595808	0.53734	0.557672	0.44402	0.297467	0.358371	0.422863	0.263029	0.449518	0.166488	0.484077	0.139391	-0.199262	0.229126	-0.241141	-0.324601	0.304164	0.455538	0.195956	0.711642	-0.0629889	0.310434	-0.144006	0.121146	0.142059	0.391812	0.55571	0.314908	-0.0285016	-0.522621	0.352494	0.355858	0.1731	0.335333
Ag7G00478_GT47_ARA	0.682219	0.66903	0.664882	0.209722	0.42041	0.647947	0.73124	0.840629	0.698713	0.539365	0.616086	0.580774	0.700937	0.684412	0.493653	0.618766	0.583086	0.734806	0.333119	0.249942	0.238668	-0.234083	-0.177943	0.0150115	-0.408356	0.0844324	0.41472	0.205516	0.703241	-0.2213	0.334807	0.549787	0.707628	0.419331	0.452788	0.195133	0.690931	0.395932	-0.153496	-0.184232	-0.0782245	0.451878	0.310495	-0.0984346	-0.251051	-0.48014	-0.47764	-0.500017	-0.470287
Ag4G00358_GT47_ARA	-0.347383	-0.262154	-0.345925	-0.317053	-0.501136	-0.303383	-0.374694	-0.379037	-0.138044	-0.425273	-0.238074	-0.280466	-0.254102	-0.321649	-0.483132	-0.377238	-0.386597	-0.286057	-0.474793	-0.476144	-0.322335	-0.326057	-0.313427	-0.196568	0.329114	0.0558783	0.172822	-0.304751	-0.369979	0.378638	0.0376677	-0.460429	-0.447092	-0.319063	-0.310131	-0.0108826	-0.233046	0.0844375	-0.152982	-0.299169	-0.2702	-0.38634	-0.482516	0.411839	0.349263	-0.0157171	-0.012563	0.232338	0.265971
Ag5G00306_GT47_XyG	0.881476	0.935531	0.9367	0.523752	0.535766	0.908296	0.901571	0.688624	0.909027	0.840643	0.896267	0.893451	0.977325	0.955875	0.787913	0.902281	0.883899	0.934806	0.698208	0.524966	0.540162	0.31509	0.0844749	0.49028	-0.150526	0.410564	0.479503	0.0427339	0.636719	-0.556476	-0.136482	0.670845	0.781163	0.592871	0.8883	0.142124	0.490293	0.0475962	0.190627	0.222825	0.470933	0.690336	0.666888	-0.180215	-0.543307	-0.0255395	-0.0242084	-0.136264	-0.0678509
Ag2G01940_GT47_XyG	0.972491	0.955289	0.982175	0.555202	0.590474	0.939929	0.979872	0.747428	0.910209	0.894543	0.91049	0.92303	0.966173	0.974269	0.846083	0.93488	0.909314	0.978131	0.730687	0.566625	0.550323	0.156307	-0.0057993	0.44409	-0.295811	0.234865	0.587742	0.287084	0.822224	-0.641323	0.0738976	0.796615	0.784628	0.727795	0.786878	0.187926	0.561643	0.050089	0.132124	0.178568	0.365742	0.686952	0.71963	-0.227185	-0.447927	-0.20405	-0.202701	-0.290695	-0.258745
Ag10G00849_GT47_XyG (MUR3)	0.958339	0.947844	0.984079	0.516532	0.62394	0.920752	0.98974	0.724577	0.91469	0.899981	0.933492	0.941354	0.955188	0.97283	0.851212	0.951791	0.911246	0.962966	0.747449	0.545887	0.552845	0.157518	-0.0054131	0.518188	-0.247063	0.237571	0.557187	0.273389	0.818369	-0.669536	0.0608247	0.793914	0.763589	0.695584	0.781605	0.193919	0.521892	0.0518283	0.128885	0.186854	0.387498	0.650825	0.681779	-0.239381	-0.472624	-0.166777	-0.165729	-0.24027	-0.228593
Ag11G04996_GT47_XG	0.846866	0.863705	0.89566	0.629584	0.564444	0.862039	0.857404	0.627072	0.854917	0.873051	0.844846	0.847459	0.882679	0.887264	0.841319	0.887402	0.880656	0.832203	0.768943	0.610211	0.622802	0.430014	0.310699	0.561512	-0.121123	0.408513	0.454614	0.162741	0.606934	-0.716304	-0.169702	0.685946	0.717086	0.642213	0.85386	0.207703	0.367377	-0.109144	0.28649	0.33808	0.531111	0.684815	0.761569	-0.23176	-0.585355	0.0883084	0.0927529	-0.102154	-0.00989285
Ag9G02857_GT47_XyG(MUR3)	-0.0980503	-0.0204614	-0.0528594	-0.386511	-0.39243	-0.17587	-0.0940238	-0.241361	0.0834381	-0.127437	-0.0249	0.0642819	0.0264009	-0.0625062	-0.24868	-0.0794867	-0.0944247	0.0408989	-0.317492	-0.507975	-0.459159	-0.262636	-0.213648	0.0700793	0.135891	0.0710183	0.473405	0.0489737	-0.0663654	0.163073	0.13001	-0.246989	-0.217371	0.236278	-0.130255	0.36558	-0.160251	-0.364079	-0.0158716	-0.224479	-0.196186	-0.329519	-0.329535	0.625534	0.237491	0.110101	0.114639	0.0141508	0.234627
Ag10G00622_GT47_HX	-0.106472	-0.0976531	-0.0231691	0.274899	0.519858	-0.0462506	-0.0544585	-0.278756	-0.243809	0.152045	-0.0905461	-0.0830905	-0.136366	-0.0199099	0.291611	0.15499	0.167404	-0.158735	0.46867	0.452427	0.542056	0.605665	0.759848	0.48131	0.499058	-0.00665964	-0.693173	-0.484211	-0.399043	-0.282622	-0.777653	0.149601	-0.0664725	-0.36889	0.296189	-0.0684141	-0.364088	0.0803224	0.54116	0.745656	0.584029	0.270826	0.239568	-0.669695	-0.486544	0.559632	0.555505	0.586997	0.532374
Ag4G00032_GT47_HX	-0.0658599	0.0676442	0.0543084	0.155188	0.234063	0.0344688	-0.00406622	-0.392589	0.0115709	0.134012	0.107392	0.0818237	0.030811	0.0882527	0.201304	0.230891	0.152955	-0.0288594	0.370728	0.211681	0.390416	0.498796	0.527988	0.635995	0.749976	0.328412	-0.31927	-0.491745	-0.407596	-0.249301	-0.78411	-0.0291786	-0.234347	-0.299733	0.372728	-0.0968534	-0.405747	-0.109877	0.350013	0.492777	0.583404	0.233588	0.0703177	-0.217631	-0.395239	0.764707	0.763569	0.835585	0.801473
Ag3G01436_GT47_HX	0.0292831	-0.0759136	-0.0769848	0.124375	-0.162195	-0.00700232	-0.109822	-0.102438	-0.120572	-0.0927354	-0.0351761	-0.0578936	-0.167858	-0.145164	-0.17538	-0.232395	-0.205532	-0.145467	-0.0525725	0.0654661	-0.0239029	-0.129121	-0.260913	-0.202497	-0.368287	-0.298023	0.213588	0.351131	0.179125	-0.209213	0.375066	-0.00567978	-0.140921	0.256947	-0.329778	-0.188469	-0.0636564	-0.138888	-0.113964	-0.0157484	-0.216808	-0.154171	0.00852159	-0.0599258	0.359348	-0.44292	-0.442594	-0.284836	-0.366494
Ag4G01527_GT47_HX	0.62262	0.691592	0.729633	0.634805	0.673302	0.681886	0.649767	0.488849	0.671176	0.810137	0.693065	0.688747	0.707627	0.730913	0.810395	0.744352	0.77968	0.598565	0.804151	0.66478	0.703637	0.693051	0.518035	0.57871	-0.0557307	0.477267	0.098524	-0.105151	0.289704	-0.70059	-0.490152	0.561736	0.707662	0.424368	0.884892	0.112162	0.126015	0.0344319	0.565967	0.635342	0.6879	0.643069	0.716033	-0.512631	-0.776603	0.180051	0.179202	0.0606972	0.0953419
Ag9G01220_GT47_HX	0.873508	0.891699	0.924764	0.467312	0.675836	0.831494	0.945403	0.619845	0.881049	0.917514	0.94439	0.919792	0.862995	0.917405	0.834066	0.937177	0.857944	0.868847	0.798798	0.525355	0.571699	0.20837	0.0907677	0.597438	-0.117852	0.186518	0.424864	0.28544	0.74414	-0.752528	-0.0231779	0.72179	0.64097	0.542943	0.751829	0.173349	0.366907	0.0762137	0.169907	0.253895	0.420569	0.572637	0.609395	-0.332371	-0.526426	-0.0453645	-0.0447719	-0.079103	-0.117694
Ag6G02220_GT47_HX	0.81423	0.801229	0.846847	0.623493	0.790704	0.818648	0.820916	0.730618	0.678512	0.848937	0.704713	0.728019	0.785179	0.837469	0.876848	0.833973	0.876805	0.78807	0.842745	0.785741	0.739839	0.421127	0.420838	0.421928	-0.297516	0.158451	0.106205	0.049148	0.590644	-0.709133	-0.197084	0.826127	0.84542	0.482	0.823076	0.162605	0.449471	0.237663	0.363627	0.555937	0.504904	0.769871	0.769736	-0.58995	-0.624619	-0.116416	-0.117279	-0.205619	-0.222462
Ag1G01226_GT47_HX	0.342542	0.494222	0.47376	0.0125683	0.127316	0.382606	0.430849	0.190165	0.576846	0.400791	0.538607	0.570089	0.583858	0.501469	0.338424	0.531472	0.423629	0.474614	0.265632	-0.0247435	0.0652317	0.222263	0.0530967	0.56817	0.233287	0.616587	0.283288	-0.0606612	0.195129	-0.160543	-0.270344	0.195959	0.27364	0.319424	0.580268	0.14731	0.167612	-0.258643	0.169013	-0.0178676	0.375456	0.242381	0.185148	0.19421	-0.242351	0.394873	0.395703	0.250376	0.389359
[truncated: 16 more columns]
